# Supplementary material for: Metabolic and molecular insights into an essential role of nicotinamide phosphoribosyltransferase
Source: Cell Death Dis. 2017 Mar 23;8(3):e2705–. doi: 10.1038/cddis.2017.132 (PMC5386535; doi:10.1038/cddis.2017.132)
Supplement: Supplementary Table 1 [file cddis2017132x6.xlsx]

## Sheet: Sheet1
Table S1. Mouse serum lipid detections by a UHPLC-qTOF MS-based serum metabolic profiling
	20% weight lost			10% weight lost			TMX control			Vehicle control			Pool
Compound	mouse1	mouse1	mouse3	mouse4	mouse5	mouse6	mouse7	mouse8	mouse9	mouse10	mouse11	mouse12	Pool1	Pool2	Pool3	Pool4
GPCho (40:6)	1.22796e+07	1.32954e+07	1.36173e+07	5.81449e+06	4.8386e+06	6.68022e+06	4.19132e+06	3.70408e+06	4.30366e+06	3.3096e+06	4.56654e+06	7.07626e+06	6.84222e+06	6.87541e+06	7.22006e+06	6.97501e+06
TG(58:9)	5.22602e+06	1.02618e+07	9.69367e+06	4.31047e+06	3.84786e+06	5.29585e+06	6.32034e+06	5.29304e+06	2.80153e+06	2.28215e+06	3.26307e+06	4.53239e+06	5.16133e+06	5.33905e+06	5.43382e+06	5.49497e+06
TG(58:8)	2.89021e+06	6.54963e+06	5.61616e+06	1.7483e+06	1.70711e+06	2.19775e+06	3.27669e+06	2.62269e+06	1.28875e+06	1.22071e+06	1.76731e+06	2.00487e+06	2.64864e+06	2.7864e+06	2.80988e+06	2.84055e+06
TG(58:10)	2.74065e+06	5.92116e+06	6.29582e+06	2.84125e+06	2.31394e+06	3.35079e+06	2.80582e+06	2.37292e+06	1.27242e+06	998895	1.21492e+06	1.83757e+06	2.72947e+06	2.83274e+06	2.9229e+06	2.92881e+06
PC(16:0)	3.03987e+06	4.96263e+06	4.00794e+06	6.80199e+06	6.27994e+06	7.26181e+06	6.22622e+06	6.55468e+06	8.30196e+06	6.09641e+06	9.17306e+06	8.98221e+06	5.85904e+06	5.97621e+06	6.17563e+06	6.11633e+06
TG(60:11)	1.83546e+06	4.44738e+06	3.69481e+06	1.49112e+06	899920	1.58232e+06	1.21713e+06	951204	756273	560584	891547	934096	1.58493e+06	1.65952e+06	1.665e+06	1.71207e+06
TG(60:12)	1.51762e+06	3.73748e+06	3.88775e+06	1.4435e+06	829561	1.43707e+06	712297	474027	450930	223041	374616	530763	1.27414e+06	1.32616e+06	1.35119e+06	1.37071e+06
TG(58:7)	1.30831e+06	3.65695e+06	2.1711e+06	565227	639038	761489	1.33742e+06	1.1251e+06	572836	787312	871820	980519	1.21942e+06	1.27303e+06	1.30807e+06	1.30527e+06
TG(48:3)	1.80761e+06	2.23301e+06	1.83813e+06	1.19504e+06	2.53698e+06	1.57835e+06	3.37782e+06	3.44032e+06	2.17271e+06	6.12188e+06	2.82648e+06	3.03056e+06	2.64592e+06	2.63078e+06	2.63344e+06	2.68216e+06
GPEtn/GPCho (36:4)	969163	2.36883e+06	1.60033e+06	684056	782872	953758	765509	730538	783739	643207	879655	761343	1.004e+06	1.02027e+06	988445	980678
TG(60:10)	725847	2.30954e+06	1.65261e+06	587957	483328	728713	706468	583595	406447	360369	565515	508886	814224	825630	826996	839879
TG(50:3)	1.41414e+06	1.21546e+06	1.24941e+06	895880	1.28239e+06	1.1342e+06	2.94549e+06	3.06741e+06	1.73946e+06	4.38291e+06	1.98376e+06	3.28655e+06	1.93823e+06	1.96679e+06	2.01425e+06	1.98952e+06
TG(62:14)	456302	1.82522e+06	1.56619e+06	423132	245553	322993	195100	156525	90384	21473.4	63416.8	123829	458760	471909	490754	484145
GPSer(44:2)	716842	1.606e+06	987894	375012	337407	447058	487158	498683	251512	283902	265712	325078	543395	572632	579441	581501
TG(60:12)	396978	1.84255e+06	776720	169992	133732	169694	173337	133695	72036.1	35672	68408.5	137549	344801	366758	370209	368729
TG(62:8)	611196	1.21747e+06	1.06862e+06	561567	479336	622247	708054	655296	373808	272731	403938	518283	576614	621864	621709	638605
TG(66:14)	340534	1.14787e+06	940029	283524	150838	274755	214363	164881	124135	69906.2	108556	141749	353063	361103	381424	370095
TG(61:7)	452226	880978	838018	393992	301192	427105	485068	399175	243383	139514	298966	336270	401652	436217	434295	444558
PC(18:2)	936660	559989	614397	3.20015e+06	3.27246e+06	3.88177e+06	4.81939e+06	5.51791e+06	6.4868e+06	6.02511e+06	8.10536e+06	7.45147e+06	3.71573e+06	3.80295e+06	3.95892e+06	3.93988e+06
TG(58:11)	307201	532241	568407	344604	213680	343155	256099	219428	131178	114598	108169	218192	262677	268891	291324	263651
GPEtn(38:4)	178948	518161	549533	53307.2	131005	134342	177681	81413.2	97968	119233	108553	135484	185919	198254	198878	204479
TG(57:6)	196004	460142	394020	113592	116801	147139	204668	181708	81403.8	77662	108862	109161	185150	192212	179357	187087
TG(62:7)	225060	407105	406015	193615	139626	215604	237046	174221	107839	65857.3	132848	154208	202503	214032	204721	209343
PC(18:1)	427421	283477	314669	766185	716616	888490	1.04747e+06	992809	1.91685e+06	1.35867e+06	2.16861e+06	2.03506e+06	889297	893968	942617	929391
TG(60:6)	291183	323612	368273	297530	235105	337233	262729	252314	144006	133367	147366	189098	225966	239005	246776	255708
TG(60:6)	214956	379608	351642	101479	87657.6	136229	173770	119708	59166	45170.4	78569.4	72438.5	154125	154655	159459	170094
TG(60:5)	174017	360854	403467	227780	181756	259067	184102	145453	113015	50434.6	86187.3	120704	184257	191552	187486	204267
TG(55:3)	334422	291958	285051	221598	307976	270202	539764	594809	379857	725688	417417	543850	397472	405041	401873	403992
TG(60:13)	174797	408352	310171	125109	76083.1	113060	56029.3	36328.4	25515.2	13022.1	18906.6	57134.3	113926	126397	124566	118867
TG(59:10)	161594	347849	357197	155407	82903.9	152666	68034.2	46214	49463.2	26459.7	29351.9	52024.4	131369	122838	131534	142364
TG(63:10)	164881	345934	347215	171635	102761	152644	68250.5	47386.3	59680.4	17493.7	52749.7	60425.7	140731	151073	157420	158677
TG(58:5)	214097	256486	313765	251643	342152	316522	585008	687425	323354	458299	308820	531264	337928	360980	364476	369015
TG(56:5)	140004	295941	253463	120803	98908.4	149822	115776	97327.4	58338.5	41567.6	45629.8	93318.3	130910	135097	141617	142195
TG(60:4)	112865	306895	227329	50747.7	75304	87036.7	96016.7	92073.6	22604.8	49391.1	56015.2	32296.2	92136.2	85469.6	82867.6	101025
TG(56:3)	126366	252736	251696	81188.2	119007	124885	291327	288691	147334	299113	205084	203719	206664	209810	219475	202467
TG(64:16)	85821.8	337091	180624	22137.9	8598.01	22014.8	2038.58	238.407	1028.75	103.849	320.06	1246.74	54246.8	53606.2	45186.2	47198.5
GPSer(49:0)	75907.4	275624	248303	74356.4	32893.7	78952.5	45277.7	33675.7	16204.4	12252.8	11777.3	33731.8	77664	84536.2	85120.4	85865.1
TG(59:7)	88360.3	327121	158809	34068.9	43777.3	39680.4	71832.6	57357.2	32009.7	54584.3	47417.1	55786.5	88646.6	89047.3	84866.6	86533.4
TG(65:11)	102201	247478	215107	102469	46739.4	81463.2	55375	35662.6	61170.4	27461.6	70563.7	30407.2	85214.8	91335.7	99915.9	88973.5
TG(51:4)	115615	174828	229897	116998	304189	178128	593058	816740	323663	629104	242661	474602	345113	330021	350451	338808
TG(55:6)	48929.4	219622	248906	34842.9	60314.5	39875.9	85231.1	73043.7	33555.5	27111.6	28213.9	51055.9	82084.4	89515.8	91660.3	84936.6
TG(53:4)	81924.9	209876	206770	53923.1	84176.7	70193.2	88290.6	72353.4	46281.8	84061.3	50119.9	56479.9	86030.4	97903.4	91268.9	94650.7
TG(64:10)	82093.8	190653	203246	93009.5	43522.1	79879.3	24001	25796.1	23437	6152.33	25924.8	21897.6	63745.2	78743.6	78683.6	89528
GPA(40:1)	118458	228698	123427	124622	133601	158949	248897	199786	286453	249562	252520	685127	220102	208216	223040	211859
GPA(42:3)	97523.5	218913	153365	151121	251534	183764	306533	345139	434346	464782	382847	778231	294530	293228	301759	290423
PC(20:4)	173725	115092	172343	654660	697646	787530	884835	965435	1.53706e+06	858088	2.03323e+06	1.62499e+06	760201	776454	801429	787569
TG(65:12)	68361.6	255742	126693	30574.9	34666.6	25369	31895.4	25616.2	15783.1	3033.12	14906.7	19822.4	55446.2	60169.6	55728.2	60087.4
TG(65:12)	46218.4	204454	179211	57258.3	20615.1	37922.3	15824.2	6062.22	1965.79	1136	3568.87	13074.3	46210.1	61401	53436.6	64757.5
GPA(35:1)?	71555	172833	183782	16889.1	45103.8	36802	63543.6	23137.2	52894.6	71355.5	62634.4	104191	81013.1	86215	84108.3	83379.9
PC(22:6)	173240	123479	128561	553490	412786	581740	456755	551692	859496	540611	1.14155e+06	1.33947e+06	483609	493135	509901	506323
TG(61:9)	98284.4	158057	158768	111176	63672.5	103485	82489.6	64534.4	33762.6	27351.9	32130	67535.7	83706.6	86805.5	89827.7	95928.7
TG(56:3)	124683	102809	119671	99280.7	124746	110343	245679	260517	168175	315754	181746	253960	168557	166505	171220	177168
TG(63:6)	44757.5	190268	76878.3	23070.6	33653.4	22890	43648.8	40235.2	27016.2	45540.1	27712.8	36811.5	52305.2	50459.5	44611.1	58195.5
TG(58:6)	47103.7	167334	79613	31967.3	31097.9	33548.3	28540.1	24783.6	13845.9	11428.7	13079.6	22437.7	46143.2	45409.7	43529.8	49227.4
GPEtn/GPCho (36:2)	66765.4	85577.2	141040	156957	228318	239019	149269	186648	246891	255879	248262	400885	176312	178473	182491	178655
TG(59:10)	55794.8	121250	76145	21961.2	17821.9	27486.6	20678.8	12158	8750	9674.83	5260.94	12141.7	38669.8	39329.5	33289.7	38275.7
TG(66:12)	23005.4	107858	92739.2	16776.1	9446.29	20163.7	11129	4888.39	1874.82	0	711.138	3963.53	16921.3	23194.6	26796.6	20121.5
TG(57:7)	34148.9	78610.4	74366.5	19464.1	21300	17701.6	35124	23386.8	10634.3	16367.7	16064.7	29042.2	29384.1	30698.6	27754.9	32435.2
CerP(42:1)	69194.2	85588.2	30571.5	37504.2	29594.2	38530.1	12023.1	8976.99	11840	6571.89	7840.44	18579.4	27303.4	26923.9	27394.7	31975.4
TG(64:12)	17414.5	126077	39319.6	8939.97	6981.15	11451.5	5011.62	2612.88	2933.64	555.678	2993.58	4143.47	13612.1	17500.2	12323.2	26125.9
TG(63:11)	31902.8	73045.4	69403.9	28750.9	9989.78	7947.38	8533.14	1280.46	6546.23	434.647	1057.25	7297.68	9455.71	20361.6	18141.8	15503.9
TG(66:11)	21131.1	75776	63655.5	18621.4	10468	7271	9688.97	9223.18	5506.04	2082.01	6431.78	3817.44	15204.8	24329.7	19420.2	21633.9
DG(36:4)	13275.3	89128.5	49086.3	6620.85	12135.5	11695.9	13204	3595.24	4260	5548.32	10840.7	8222.49	20512.2	19912	20171	13657.3
TG(63:8)	19853.5	59124.4	55272.3	16774.9	9220.81	21071.3	20705.5	14138.1	6413.3	5011.89	9719.21	8900.57	21659	22081	23579.7	27775.2
TG(60:11)	6822.73	99378	22176.9	4422.26	1428.21	5251.83	4980	5167.45	1808.69	1614.69	1989.65	5271.73	11684.3	18852.3	13743.5	14735.9
TG(52:5)	47347.4	37135.4	40070.6	41898.2	52964.3	59052.7	99482.8	115111	65612	87547.3	59636	98623.2	62406.9	53182.8	55798.1	53052.7
PC(17:0)	27967.8	43820.4	49709.9	67100.9	83540.7	73408	64638.4	83777.9	92431.1	63676	89862.5	96907.4	63623.3	66405.9	61247.9	64333.1
GPEtn/GPCho (34:0)	43726.3	22630.9	51784.1	117456	124231	139175	122262	115741	186255	165167	181430	261777	119782	116158	120262	120393
TG(61:4)	12770.6	94048.5	8695.49	0	1561.92	0	1195.99	0	0	343.672	0	0	4591.49	4029.35	10529.5	4395.01
TG(62:9)	21672.2	42530.3	48240.3	28964.9	13697.2	26874.4	8692.39	8224.26	3579.41	2542.09	5336.49	17164.5	18650.3	24719.2	22266.9	21723.6
TG(58:5)	29264.3	29958	51874.9	45517.4	132323	70821.8	199188	277588	111441	213063	82317.5	138528	101402	109463	116632	105144
GPSer(38.2:0)	21254.3	40418.6	46845	44067.1	89045.6	76194.7	121333	117356	143740	125216	79264.9	223456	88245	82315.6	93239.8	82805.3
PC(16:1)	45913.6	29293.1	27583.5	68487.5	57579.4	80920.5	76848.4	61850.1	142096	112602	176072	169867	72977.5	75784.3	77007.3	73466.1
CerP(39:1)	43050.6	23050.9	36337.5	77495	52866.8	84363.3	52627.2	59560	68706.8	65977.1	87714.1	84843.1	58551.4	60437.3	58615.7	55464.9
GPA(36:0)	23486.8	36761.3	39805.2	26792.5	35249.8	53592.6	53412.1	45461.4	122658	161792	80076.8	166498	61792.3	68902	61061.7	62022.3
NO ID	31172.8	32904.7	30964.8	22237.3	17799.8	29900.8	27549.2	23740.2	13728.4	13471.3	11338.5	17062	26276.7	19638.2	26562.9	25824.5
TG(52:7)	62804	23675.6	7927.81	4513.58	599.694	5621.35	1759.58	632.07	284.194	1963.58	606.578	1070.46	6404.22	7832.63	11109.6	8298.56
TG(58:7)	21972.5	44358.7	24269.9	3595.39	4269.89	4290.7	11195.7	7883.24	3076.81	2925.88	3663.29	4444.55	11205.5	10967.6	12765.3	9921.28
DG(40:7)	4463.84	63229.2	20318.4	1234.18	2533.61	4131.27	7495.81	1697.65	1332.33	1149.14	5392.3	3289.9	13310.6	9074.4	11258.3	8487.96
TG(64:16)	6555.07	60939.5	17019.1	0	426.489	0	0	0	0	0	0	0	2293.53	1935.46	2661.63	3011.62
MGDG(42:0)	33055.3	19358.3	24045.1	20930.8	65980.9	44625.5	96623.4	136650	56572.8	116105	50524.3	67092.2	53864.9	57577.5	49206.1	50146.3
TG(60:13)	16684	42948.8	15872.2	3365.47	2461.46	964.399	1371.86	499.319	0	0	0	0	4911.63	6782.88	7270.31	5057.66
CerP41:1)	72149.1	376.71	0	583.577	1453.52	2412.25	0	1269.4	641.746	0	0	0	3430.04	4208.59	6136.18	9226.39
GPEtn/GPCho (52:2)	17897.7	31300.5	23215.3	12648.3	28957.4	20580.3	47659.6	52259.7	30407	50288.8	33032.3	40289.5	29962.9	30751	33805.5	31432.9
GPEtn/GPCho (38:2)	18397.4	23057.8	26459.5	50225.5	59273.1	52009.7	41431.9	54297.3	59782.4	59809.2	76314.2	76550.1	46714	45247.8	44361.8	45768.9
DG(48:0)	32354.8	20635.4	14589.8	19809	97994	34061.8	84464.9	105072	77750.7	83924.8	74538.3	63484.8	58547.2	55168.7	53695.8	54312.6
GPSer(38:2)	17059.3	16213.6	22276.4	23280.7	16531.9	26760.1	28049.4	28405.3	35661.4	32180.7	41346.2	45308.8	26666.6	25894.6	25936.2	23451.4
TG(62:13)	6051.08	32293	14152.4	3619.9	852.415	1836.68	2000.09	0	0	265.736	0	451.279	2525.18	3188.51	4551.09	4777.04
TG(61:11)	7286.3	28263.2	14481.9	766.223	0	472.476	0	0	0	0	0	0	1382.79	3526.87	1067.97	653.717
GPEtn/GPCho (33:3)	18641.9	11917.8	15757.3	25006.4	32964	31017.6	28204.9	26244.6	38469.9	28543.8	37732.2	49304.5	27845.8	29196.6	26559.1	25278.7
GPEtn/GPCho (43:4)	18555.6	16417.7	10629.4	31988.8	31957.4	32334.9	21744.8	31621.9	42284.9	32311.8	59914.9	61674.3	31949.3	35855.6	26720.2	31970
GPEtn/GPCho (36:4)	19778.5	8563.49	14914.9	1868.16	3038.75	3478.77	5270.72	3389.26	7154.51	5714.42	6289.49	6652.96	8043.06	4459	5357.34	7745.85
DG(52:0)	22620.5	9822.02	10421.7	27151.2	150503	44254	150443	156456	126585	110690	135284	93552.2	71357.9	84189	77672.6	75742.6
PC(20:3)	10697.3	11334.2	12198.4	62187.2	53860.1	68785.3	119612	122915	219323	171977	330570	323689	109668	106932	109797	110526
TG(61:2)	18087.9	5827.44	9982.57	25289.1	25128.3	27682	30098.5	26592.1	38002.7	27758.9	35763.9	50881.8	22363.9	28084.5	24903.1	25257.3
DGDG (30:1)	11171.1	8305.89	13512.4	37892.6	53440.2	36534.4	112149	73311.2	114861	111416	226781	172269	77284.2	78048.7	71668.2	79094.2
CerP(26:1)	4243.93	17388.8	10955.6	18819.3	25947.9	21000.8	22061.3	31179	38772.3	28107.2	30795.9	60308.2	25396.4	23530	21602.7	23034.7
TG(49:3)	13746	8875.37	8744.33	6412.31	17108.3	6463.48	35486.5	72315.2	21663.5	64861.8	11402.1	30984.5	21533.3	24904.3	12040.3	19515.4
DG(40:8)	1903.62	22962.7	3579.88	301.519	477.531	1130.99	0	0	474.089	0	0	372.34	2445.73	1532.17	2228.12	1194.07
DG(26:0)	8729.31	8868.38	9586.11	13736.1	16544.7	12335	12037.7	18106.8	9023.44	3514.69	9405.26	3724.92	9555.61	10328.1	7563.99	8808.62
DG(52:1)	15570.7	4493.13	4924.88	11316.1	101373	23587.7	92622.4	132001	111547	113023	111807	74632.7	57883.6	50943.7	55912.7	56981.6
GPEtn/GPCho (15:0)	15951.2	2293.11	4943.78	18677	25016.4	26328.1	54882.4	45342.1	44591.4	51675.2	74855.6	58326.3	30126.7	33629.8	31950.5	33650
NO ID	4259.83	7647.25	10217.1	22834.5	19330.3	25708.9	21330.6	13686.2	22557.4	7219.87	9169.05	17543.9	19295.7	9029.65	17400.7	9424.77
DG(52:2)	9634.51	5078.05	6671.78	8510.33	63267.5	13911.7	67452.3	100710	73555.9	99728	84146.2	58544.6	40477	42577.1	42773	43962
NO ID	5312.25	6444.87	8127.13	11033.1	6205.42	6082.73	6539.03	9068.41	7097.66	4799.53	3217.96	3459.49	8113.99	7006.21	6630.35	6211.77
PC(15:0)	3840.63	7688.02	7087.66	11659.4	18260.8	15514.7	16639.6	22404	26380.9	21499.7	23089.8	26516.7	14474.4	16336.8	13169.4	18115.3
GPSer (41:4)	2226.65	8137.03	8059.5	2754.95	2821.17	4273.26	3688.88	8018.88	18734.6	14305.9	11105.1	47033	10303.1	10338.8	12106.3	8013.75
DG(34:1)	4676.73	6607.3	6037.23	1675.64	4845.85	3031.71	11849.2	7755.22	4917.65	13488.2	4975.88	7985.2	7084.71	7300.31	7836.37	6425.32
DGDG(28:1)	2100.47	8373.11	4866.61	7232.32	10963.1	9054.43	14475.2	20780.6	36903.8	39164.4	30935.4	91552.6	15641.1	23330.2	23884.6	17073.9
GPEtn/GPCho (39:0)	6178.7	5385.52	3740.29	18474.8	24761.7	27064.9	27732.4	28945.2	48721.2	43633.7	64944.1	65704.6	25533.4	25624	27008.3	28752.3
CerP(29:1)	3285.99	7291.78	3554.43	7617.98	9208.97	8662.45	6835.31	7248.79	13866.8	8827.63	9387.67	16307.3	7555.75	8442.93	6781.26	8995.1
GPEtn/GPCho (23:0)	4127.99	4133.57	5520.43	16728.6	20456.5	15110.5	26599.9	27809.2	34390.1	21533.5	30602.5	37730.4	16092.8	17481.4	16882	20340.4
CerP(16:1)	4629.54	3139.26	2235.51	2233.99	4022.85	2732.1	1483.94	401.972	1695.84	2568.39	2397.35	2900.17	4172.81	5078.49	4527.23	4519.2
MG(22:5)	3676.51	2996.36	2864.75	7814.29	4519.24	8353.27	10395.1	9801.08	14374.4	10979.2	18511.9	8556.24	7914.85	6669.28	7082.67	7988.91
GPEtn/GPCho (37:1)	5859.31	1290.45	2208.6	7585.02	7733.1	7672.3	6108.71	8282.24	10386.7	8070.37	14195.3	13327.4	6909.73	8196.06	7183.11	8198.78
SM(32:1)	4392.69	1190.56	2557.51	14294.8	10700.7	13904.7	13254.9	8357.97	13931.2	12719	13928.7	10097.5	9408.29	8388.56	9476.47	9445.27
GPEtn/GPCho (23:1)	3300.49	2806.07	950.682	8267.61	8546.13	9657.26	7396.32	8297.72	7416.03	3431.86	12181.2	7615.81	7115.89	6036.03	7248.38	5669.8
DG(30:6)	2311.75	2781.42	1859.21	2472.61	1143.48	3841.32	7740.47	5144.55	3590.41	3525.94	7887.49	5650.18	5313.08	4799.17	4937.86	3707.55
GPSer(35:0)	1827.05	1278.67	2203	1785.29	2234.39	881.286	702.902	1308.35	2352.26	3891.78	6163	11627.9	4127.73	3980.75	3842.87	4917.43
DGDG(30:0)	622.515	1318.14	2903.75	4831.21	5982.96	11106.2	2034.13	2038.8	14056.2	8581.99	17958.7	37149	10467.4	6602.19	5277.58	6400.35
NO ID	1962.15	864.012	1666.07	1610.74	1118.45	1130.56	0	0	1212.45	1112.62	2051.32	2144	1089.1	1547.33	888.781	342.686
no ID	0	1964.12	1859.12	0	0	0	13501	5715.53	539.519	22314.4	2868.82	4192.06	2948.36	1939.12	6453.18	0
GPEtn/GPCho (20:3)	1383.37	1665.73	570.068	4840.07	5289.07	1702.46	4978.99	6833.18	11739.4	10993.7	13550.8	18959.6	7062.13	3407.19	5850.4	6610.23
PE(34:1)	1267.43	1137.06	452.525	10006.4	4114.43	9993.96	6538.26	6427.55	11280.3	8426.96	10709.9	14776.5	8128.94	5328.16	5772.82	8416.24
no id	0	0	2293.12	0	4335.74	1030.13	5561.22	4151.65	14613.5	14311.6	25436.2	94107.7	8851.32	10212	8351.98	6215.44
PC(22:5)	797.73	320.718	0	1384.31	852.227	4692.28	7036.65	6802.43	16018.6	13352	40046.2	21708.4	10203.6	9386.17	8019.13	8081.25
GPEtn/GPCho (40:2)	567.124	387.888	0	1269.98	6234.11	5646.72	3995.68	7125.7	12565.8	7815.02	15579.6	9107.3	6144.03	7633.42	5686.62	3961.43
GPEtn/GPCho (44:4)	0	0	823.769	2044.4	5400.35	3072.48	5602.94	7640.57	13013.3	7609.2	11170.7	10605.5	4995.3	3160.36	3602.72	2404.14
GPEtn/GPCho (38:3)	807.829	0	0	2332.55	7706.08	3882.77	4957.8	18222.9	25451.3	23079.9	27958.2	27443.3	9891.47	10183.7	8159.13	13090.8
PC(17:1)	0	0	717.565	1693.46	3616.47	1286.77	3185.98	2177.23	5862.81	4902.84	10151.8	6830.47	2512.45	2846.76	943.654	2179.6
PE(38:1)	493.19	0	141.409	1691.68	1186.58	2223.2	8099.19	12215.8	8727.38	9936.81	9253.3	10847.6	4062.02	3624.09	4619.28	6394.94
GPEtn/GPCho (40:2)	390.686	0	0	2104.99	6446.77	4367.05	8104.16	11053	20998.7	13490.9	24131.8	23873.6	7901.44	8329.1	4814.64	6889
GPEtn/GPCho (38:4)	0	0	241.423	3180.99	2132.1	2292.12	2990.08	5151.94	10274.1	6495.47	2689.95	11150.6	5329.84	1642.46	3850.43	5982.02
GPEtn/GPCho (25:4)	0	218.6	0	1041.37	0	981.676	1861.39	1544.49	7199.53	3130.67	12447.7	13418.4	1470.32	643.167	2719.6	856.13
PE(36:1)	0	156.264	0	1997.12	7950.05	2997.12	6902.34	15542.8	16638.9	17982.8	22627.5	16494.9	3167.32	8821.82	9265.97	9201.1
DGDG(44:7)	0	0	0	22948.7	25685.4	30618.9	30588.3	38362.9	79039.1	42143.7	108078	81537.7	32422.2	33213.6	27079.1	33903.6
GPEtn/GPCho (41:0)	0	0	0	2016.6	7323.57	1665.64	8848.07	10520.9	22839.8	19544.2	23082.1	28590.3	5665.14	8561.07	4353.48	9116.66
PC(15:1)	0	0	0	425.026	1449.94	224.184	608.391	714.439	1143.27	575.698	2181.44	832.498	676.34	712.488	349.072	698.952
GPSer(25:4)	0	0	0	0	1334.55	1418.29	1866.14	2308.02	7212.33	3815.63	6387.55	9100.16	1279.9	1568.95	2839.91	2075.05
DGDG(38:1)	0	0	0	0	1447.73	3827.31	2301.3	1086.66	8447.74	5082.89	16548.9	11580.4	2802.17	1885	2450.01	3194
PC(20:4)	0	0	0	1442.15	7162.28	0	0	12644.1	26965.4	22837	33753	50016.1	9770.71	8147.69	1759.3	8566.01
DGDG(39:4)	0	0	0	0	3943.52	748.387	5924.69	9795.61	8403.55	3667.57	6388.49	5490.47	0	2703.44	3856.55	0
Normalized abundance
