# Supplementary material for: Metabolic and molecular insights into an essential role of nicotinamide phosphoribosyltransferase
Source: Cell Death Dis. 2017 Mar 23;8(3):e2705–. doi: 10.1038/cddis.2017.132 (PMC5386535; doi:10.1038/cddis.2017.132)
Supplement: Supplementary Table 2 [file cddis2017132x7.xlsx]

## Sheet: significant changed genes
Table S2. 4638 genes with significant expression changes in Nampt-/- vs wild type Nampt+/+ mice
gene_id	gene	locus	Biotype	Transcript factors	Essential genes	Ave wild type	Ave Nampt-/-	log2(fold_change)	p_value
ENSMUSG00000052435	Cebpe	14:54710362-54712174	protein_coding	TF	essential gene	1.72253	0.227495	-2.92062	0.00335
ENSMUSG00000046532	Ar	X:98149720-98323215	protein_coding	TF	essential gene	1.11689	0.181695	-2.6199	5e-05
ENSMUSG00000059824	Dbp	7:45705087-45720835	protein_coding	TF	essential gene	12.706	2.07816	-2.61213	0.0043
ENSMUSG00000045680	Tcf21	10:22817278-22820128	protein_coding	TF	essential gene	3.22442	0.700174	-2.20326	5e-05
ENSMUSG00000018604	Tbx3	5:119611262-119684724	protein_coding	TF	essential gene	2.56102	0.595511	-2.10452	5e-05
ENSMUSG00000035451	Foxa1	12:57540630-57546121	protein_coding	TF	essential gene	1.68087	0.494333	-1.76565	5e-05
ENSMUSG00000031618	Nr3c2	8:76605225-77245012	protein_coding	TF	essential gene	3.9022	1.31542	-1.56876	0.0001
ENSMUSG00000003949	Hlf	11:90336535-90390895	protein_coding	TF	essential gene	4.76473	1.60936	-1.56591	5e-05
ENSMUSG00000030551	Nr2f2	7:70351945-70366735	protein_coding	TF	essential gene	5.4398	2.04174	-1.41376	5e-05
ENSMUSG00000021779	Thrb	14:17660959-18038088	protein_coding	TF	essential gene	5.01983	1.95678	-1.35916	5e-05
ENSMUSG00000008398	Elk3	10:93247413-93311135	protein_coding	TF	essential gene	2.75961	1.07743	-1.35687	5e-05
ENSMUSG00000026104	Stat1	1:52119437-52161865	protein_coding	TF	essential gene	15.2178	6.00864	-1.34065	5e-05
ENSMUSG00000037025	Foxa2	2:148042876-148046969	protein_coding	TF	essential gene	9.03139	3.73425	-1.27413	5e-05
ENSMUSG00000001288	Rarg	15:102234937-102257517	protein_coding	TF	essential gene	2.43583	1.14578	-1.08808	0.00565
ENSMUSG00000029563	Foxp2	6:14901348-15441977	protein_coding	TF	essential gene	1.02934	0.490006	-1.07085	0.0032
ENSMUSG00000021944	Gata4	14:63198921-63271692	protein_coding	TF	essential gene	3.62182	1.87073	-0.953115	0.00695
ENSMUSG00000019768	Esr1	10:4611592-5005614	protein_coding	TF	essential gene	5.56158	3.02236	-0.87982	0.00085
ENSMUSG00000020919	Stat5b	11:100780730-100850724	protein_coding	TF	essential gene	10.4125	5.89642	-0.820404	0.0017
ENSMUSG00000058886	Deaf1	7:141297175-141327725	protein_coding	TF	essential gene	2.23873	1.29842	-0.785922	0.01325
ENSMUSG00000025323	Sp4	12:118234932-118301440	protein_coding	TF	essential gene	1.22215	0.712122	-0.779227	0.00815
ENSMUSG00000055435	Maf	8:115682941-115707794	protein_coding	TF	essential gene	6.1232	3.99138	-0.617398	0.01945
ENSMUSG00000057469	E2f6	12:16810964-16826743	protein_coding	TF	essential gene	2.76683	1.8364	-0.591358	0.03755
ENSMUSG00000022389	Tef	15:81800790-81826861	protein_coding	TF	essential gene	20.1791	13.6565	-0.563277	0.03185
ENSMUSG00000031627	Irf2	8:46739744-46847458	protein_coding	TF	essential gene	5.08213	3.44469	-0.561062	0.03765
ENSMUSG00000019878	Hsf2	10:57486384-57513133	protein_coding	TF	essential gene	5.44651	3.82492	-0.509903	0.0412
ENSMUSG00000014859	E2f4	8:105297662-105305369	protein_coding	TF	essential gene	3.57441	5.06159	0.501884	0.04825
ENSMUSG00000030557	Mef2a	7:67231162-67372858	protein_coding	TF	essential gene	6.03055	8.80351	0.54579	0.028
ENSMUSG00000027109	Sp3	2:72936426-72988677	protein_coding	TF	essential gene	11.9875	17.5228	0.547698	0.01825
ENSMUSG00000024140	Epas1	17:86753906-86833410	protein_coding	TF	essential gene	16.9991	25.2321	0.5698	0.0211
ENSMUSG00000006705	Pknox1	17:31564748-31607680	protein_coding	TF	essential gene	2.68344	4.18116	0.639819	0.0128
ENSMUSG00000051510	Mafg	11:120618371-120633600	protein_coding	TF	essential gene	7.53086	11.9197	0.662465	0.0404
ENSMUSG00000032228	Tcf12	9:71842687-72111871	protein_coding	TF	essential gene	5.33541	8.45117	0.663552	0.01955
ENSMUSG00000060601	Nr1h2	7:44549615-44553951	protein_coding	TF	essential gene	9.36472	14.8495	0.665104	0.00745
ENSMUSG00000030199	Etv6	6:134035699-134270158	protein_coding	TF	essential gene	2.38875	3.83232	0.681964	0.01165
ENSMUSG00000026398	Nr5a2	1:136843583-136960427	protein_coding	TF	essential gene	8.6187	13.9406	0.693753	0.0016
ENSMUSG00000058638	Zfp110	7:12834760-12850577	protein_coding	TF	essential gene	8.06534	13.0938	0.699078	0.00295
ENSMUSG00000004934	Pias4	10:81153265-81167923	protein_coding	TF	essential gene	3.31079	5.5184	0.737074	0.03675
ENSMUSG00000039089	L3mbtl3	10:26274467-26375185	protein_coding	TF	essential gene	0.860649	1.44153	0.744107	0.0147
ENSMUSG00000018377	Vezf1	11:88068278-88084729	protein_coding	TF	essential gene	2.72291	4.64113	0.769325	0.0015
ENSMUSG00000015522	Arnt	3:95434387-95497240	protein_coding	TF	essential gene	4.25816	7.32575	0.782746	0.00225
ENSMUSG00000024563	Smad2	18:76241579-76305731	protein_coding	TF	essential gene	5.80431	10.0581	0.793155	0.01465
ENSMUSG00000015839	Nfe2l2	2:75675512-75704641	protein_coding	TF	essential gene	19.0244	34.0181	0.838453	0.00215
ENSMUSG00000029249	Rest	5:77265490-77286432	protein_coding	TF	essential gene	3.30409	5.91017	0.838948	0.0004
ENSMUSG00000023027	Atf1	15:100227818-100261244	protein_coding	TF	essential gene	4.71658	8.46443	0.843671	0.00885
ENSMUSG00000042745	Id1	2:152736250-152737410	protein_coding	TF	essential gene	3.28847	6.08652	0.888201	0.0068
ENSMUSG00000019256	Ahr	12:35497973-35535038	protein_coding	TF	essential gene	5.27713	9.87898	0.904607	0.0027
ENSMUSG00000032238	Rora	9:68653785-69388246	protein_coding	TF	essential gene	7.00807	13.2283	0.916544	0.0031
ENSMUSG00000020275	Rel	11:23741513-23770970	protein_coding	TF	essential gene	0.618896	1.2126	0.970335	0.00765
ENSMUSG00000025959	Klf7	1:64029446-64122282	protein_coding	TF	essential gene	1.0917	2.22416	1.02669	0.0391
ENSMUSG00000031393	Mecp2	X:74026591-74150760	protein_coding	TF	essential gene	2.61041	5.66059	1.11668	0.00715
ENSMUSG00000005836	Gata6	18:11049086-11085635	protein_coding	TF	essential gene	1.48475	3.23189	1.12216	0.0002
ENSMUSG00000049470	Aff4	11:53350832-53421830	protein_coding	TF	essential gene	16.4253	38.4314	1.22637	0.0009
ENSMUSG00000031681	Smad1	8:79338394-79399518	protein_coding	TF	essential gene	3.52036	8.60142	1.28885	5e-05
ENSMUSG00000056501	Cebpb	2:167553313-167690418	protein_coding	TF	essential gene	18.1381	47.748	1.39642	5e-05
ENSMUSG00000007872	Id3	4:136143496-136145755	protein_coding	TF	essential gene	18.3361	50.0195	1.44781	5e-05
ENSMUSG00000004040	Stat3	11:100859350-100939540	protein_coding	TF	essential gene	28.4988	78.9307	1.46969	5e-05
ENSMUSG00000042406	Atf4	15:80255183-80257540	protein_coding	TF	essential gene	25.2938	70.958	1.48818	5e-05
ENSMUSG00000021250	Fos	12:85473889-85477273	protein_coding	TF	essential gene	3.63275	10.2722	1.4996	0.0004
ENSMUSG00000021109	Hif1a	12:73901374-73949785	protein_coding	TF	essential gene	10.1925	32.62	1.67825	5e-05
ENSMUSG00000018143	Mafk	5:139791512-139826885	protein_coding	TF	essential gene	2.96799	9.61143	1.69526	5e-05
ENSMUSG00000028163	Nfkb1	3:135584654-135691547	protein_coding	TF	essential gene	6.45963	21.5181	1.73603	5e-05
ENSMUSG00000038418	Egr1	18:34859822-34864984	protein_coding	TF	essential gene	3.34554	11.4048	1.76932	5e-05
ENSMUSG00000055320	Tead1	7:112613467-112906807	protein_coding	TF	essential gene	1.176	4.11372	1.80656	5e-05
ENSMUSG00000000282	Mnt	11:74830919-74845725	protein_coding	TF	essential gene	0.557753	2.01436	1.85262	5e-05
ENSMUSG00000024927	Rela	19:5637482-5648130	protein_coding	TF	essential gene	8.19459	29.615	1.85358	5e-05
ENSMUSG00000052684	Jun	4:95049033-95167318	protein_coding	TF	essential gene	4.74383	21.21	2.16062	5e-05
ENSMUSG00000023991	Foxp4	17:47867132-47924645	protein_coding	TF	essential gene	1.68622	9.28289	2.46078	5e-05
ENSMUSG00000029135	Fosl2	5:32136471-32157831	protein_coding	TF	essential gene	1.20905	7.26857	2.5878	5e-05
ENSMUSG00000022952	Runx1	16:92601466-92826066	protein_coding	TF	essential gene	0.196884	1.42687	2.85744	5e-05
ENSMUSG00000022346	Myc	15:61985390-61990374	protein_coding	TF	essential gene	1.28901	10.9706	3.08931	5e-05
ENSMUSG00000052837	Junb	8:84976908-84978748	protein_coding	TF	essential gene	11.1595	101.691	3.18784	5e-05
ENSMUSG00000022895	Ets2	16:95702074-95721051	protein_coding	TF	essential gene	5.89796	55.2173	3.22683	5e-05
ENSMUSG00000002983	Relb	7:19606216-19629438	protein_coding	TF	essential gene	1.04132	11.8592	3.50951	5e-05
ENSMUSG00000003051	Elf3	1:135248560-135284084	protein_coding	TF	essential gene	0.144531	3.35099	4.53513	0.0038
ENSMUSG00000019850	Tnfaip3	10:19000909-19015657	protein_coding	TF	essential gene	1.037	28.5179	4.78138	5e-05
ENSMUSG00000020150	Gamt	10:80258150-80261012	protein_coding		essential gene	96.1948	1.69652	-5.82531	5e-05
ENSMUSG00000032310	Cyp1a2	9:57676936-57683655	protein_coding		essential gene	75.2208	2.84996	-4.72212	5e-05
ENSMUSG00000041431	Ccnb1	13:100778649-100786570	protein_coding		essential gene	1.36356	0.0555153	-4.61835	0.03525
ENSMUSG00000021594	Srd5a1	13:69497958-69635780	protein_coding		essential gene	11.2782	0.699228	-4.01164	0.00155
ENSMUSG00000044359	P2ry4	X:100590153-100594869	protein_coding		essential gene	1.68599	0.109356	-3.9465	5e-05
ENSMUSG00000035864	Syt1	10:108497649-109010982	protein_coding		essential gene	1.06414	0.0775405	-3.7786	0.00035
ENSMUSG00000031173	Otc	X:10252304-10321024	protein_coding		essential gene	108.103	8.03479	-3.75	5e-05
ENSMUSG00000022853	Ehhadh	16:21761286-21787844	protein_coding		essential gene	292.727	23.1153	-3.66264	5e-05
ENSMUSG00000032348	Gsta4	9:78191965-78209348	protein_coding		essential gene	30.4953	2.57069	-3.56836	5e-05
ENSMUSG00000052957	Gas1	13:60174404-60177365	protein_coding		essential gene	2.83631	0.241167	-3.55591	5e-05
ENSMUSG00000032796	Lama1	17:67697264-67822645	protein_coding		essential gene	0.976047	0.0869731	-3.48831	5e-05
ENSMUSG00000019906	Lin7a	10:107271842-107425143	protein_coding		essential gene	4.21442	0.380958	-3.46763	5e-05
ENSMUSG00000046070	Igfals	17:24878769-24882008	protein_coding		essential gene	44.4519	4.27794	-3.37726	5e-05
ENSMUSG00000054263	Lifr	15:7129558-7197489	protein_coding		essential gene	195.874	20.1165	-3.28348	5e-05
ENSMUSG00000027690	Slc2a2	3:28697902-28781108	protein_coding		essential gene	84.5308	9.23228	-3.19472	5e-05
ENSMUSG00000053279	Aldh1a1	19:20601960-20643462	protein_coding		essential gene	224.121	24.9712	-3.16594	5e-05
ENSMUSG00000017718	Afmid	11:117809667-117839908	protein_coding		essential gene	36.5231	4.17125	-3.13026	0.0036
ENSMUSG00000041798	Gck	11:5900819-5950081	protein_coding		essential gene	25.6089	3.09319	-3.04948	5e-05
ENSMUSG00000058620	Adra2b	2:127363207-127367221	protein_coding		essential gene	0.983504	0.11905	-3.04636	0.00015
ENSMUSG00000031613	Hpgd	8:56294551-56321046	protein_coding		essential gene	54.7673	6.64907	-3.04209	5e-05
ENSMUSG00000030357	Fkbp4	6:128429734-128438677	protein_coding		essential gene	60.5246	9.01027	-2.74788	5e-05
ENSMUSG00000038526	Car14	3:95893968-95904691	protein_coding		essential gene	13.7972	2.15681	-2.6774	0.0025
ENSMUSG00000026768	Itga8	2:12106631-12311300	protein_coding		essential gene	2.18584	0.353377	-2.62891	5e-05
ENSMUSG00000041324	Inhba	13:16011850-16027211	protein_coding		essential gene	2.60124	0.424363	-2.61583	5e-05
ENSMUSG00000055737	Ghr	15:3317759-3583492	protein_coding		essential gene	145.156	24.5814	-2.56196	5e-05
ENSMUSG00000037649	H2-DMa	17:34135181-34139101	protein_coding		essential gene	4.0461	0.702998	-2.52494	0.0001
ENSMUSG00000017716	Birc5	11:117849250-117855743	protein_coding		essential gene	0.992232	0.176571	-2.49043	0.0101
ENSMUSG00000028553	Angptl3	4:98936664-99120915	protein_coding		essential gene	180.395	33.0366	-2.44902	5e-05
ENSMUSG00000020131	Pcsk4	10:80321282-80329498	protein_coding		essential gene	4.52305	0.841841	-2.42568	5e-05
ENSMUSG00000042797	Aqp11	7:97726378-97738247	protein_coding		essential gene	7.75516	1.46704	-2.40225	5e-05
ENSMUSG00000025270	Alas2	X:150519518-150643878	protein_coding		essential gene	6.07168	1.19397	-2.34633	0.0123
ENSMUSG00000032207	Lipc	9:70798128-70934808	protein_coding		essential gene	46.4057	9.2412	-2.32815	5e-05
ENSMUSG00000049103	Ccr2	9:124101949-124113557	protein_coding		essential gene	1.08313	0.221844	-2.28759	5e-05
ENSMUSG00000034450	Gulo	14:65986786-66009210	protein_coding		essential gene	89.222	18.2808	-2.28707	5e-05
ENSMUSG00000020774	Aspa	11:73304991-73329596	protein_coding		essential gene	7.25047	1.48689	-2.28578	5e-05
ENSMUSG00000021822	Plau	14:20836661-20843388	protein_coding		essential gene	0.96878	0.208241	-2.21792	0.0009
ENSMUSG00000026043	Col3a1	1:45311537-45349706	protein_coding		essential gene	10.3985	2.25209	-2.20704	5e-05
ENSMUSG00000024987	Cyp26a1	19:37697807-37701528	protein_coding		essential gene	9.49782	2.07536	-2.19424	5e-05
ENSMUSG00000025574	Tk1	11:117809667-117839908	protein_coding		essential gene	7.91573	1.78341	-2.15009	0.0373
ENSMUSG00000023243	Kcnk5	14:20140057-20181782	protein_coding		essential gene	5.90632	1.33364	-2.14689	5e-05
ENSMUSG00000000753	Serpinf1	11:75409768-75422701	protein_coding		essential gene	307.954	70.4257	-2.12854	5e-05
ENSMUSG00000038541	Srd5a2	17:74017705-74047916	protein_coding		essential gene	1.28089	0.298191	-2.10284	0.0197
ENSMUSG00000067279	Ppp1r3c	19:36731736-36736653	protein_coding		essential gene	8.85617	2.15395	-2.0397	5e-05
ENSMUSG00000010609	Psen2	1:180227003-180263438	protein_coding		essential gene	137.021	34.9275	-1.97196	5e-05
ENSMUSG00000062960	Kdr	5:75932826-75978458	protein_coding		essential gene	12.7626	3.26141	-1.96836	5e-05
ENSMUSG00000028399	Ptprd	4:75941237-78214177	protein_coding		essential gene	23.8472	6.16552	-1.95152	5e-05
ENSMUSG00000030470	Csrp3	7:48830397-48848051	protein_coding		essential gene	13.8238	3.57617	-1.95066	5e-05
ENSMUSG00000028128	F3	3:121723536-121735052	protein_coding		essential gene	2.77039	0.726652	-1.93075	5e-05
ENSMUSG00000035936	Aldh5a1	13:24905592-24941417	protein_coding		essential gene	4.76865	1.30921	-1.86488	5e-05
ENSMUSG00000032298	Neil1	9:57143255-57147034	protein_coding		essential gene	1.36548	0.377989	-1.85299	0.00205
ENSMUSG00000031840	Rab3a	8:70754678-70760921	protein_coding		essential gene	1.71412	0.475829	-1.84895	0.0192
ENSMUSG00000020182	Ddc	11:11814100-11898144	protein_coding		essential gene	11.7706	3.31562	-1.82784	5e-05
ENSMUSG00000061353	Cxcl12	6:117168534-117181367	protein_coding		essential gene	37.5311	10.854	-1.78987	5e-05
ENSMUSG00000005268	Prlr	15:10177237-10410153	protein_coding		essential gene	62.3929	18.2828	-1.77089	0.00015
ENSMUSG00000030979	Uros	7:133686242-133881532	protein_coding		essential gene	8.21423	2.40804	-1.77026	0.0141
ENSMUSG00000037313	Tacc3	5:33658127-33678995	protein_coding		essential gene	1.04184	0.309972	-1.74892	0.01185
ENSMUSG00000022512	Cldn1	16:26356641-26371841	protein_coding		essential gene	11.1926	3.35558	-1.73791	5e-05
ENSMUSG00000024610	Cd74	18:60803847-60812646	protein_coding		essential gene	93.4693	28.537	-1.71166	5e-05
ENSMUSG00000034108	Ccs	19:4825365-4839322	protein_coding		essential gene	45.3592	13.8738	-1.70904	5e-05
ENSMUSG00000020532	Acaca	11:84129671-84401651	protein_coding		essential gene	21.2562	6.59668	-1.68807	5e-05
ENSMUSG00000063856	Gpx1	9:108339079-108340338	protein_coding		essential gene	944.176	297.306	-1.66711	5e-05
ENSMUSG00000070436	Serpinh1	7:99345374-99353230	protein_coding		essential gene	6.46491	2.12958	-1.60206	5e-05
ENSMUSG00000029177	Cenpa	5:30666776-30674827	protein_coding		essential gene	2.2297	0.738414	-1.59435	0.00025
ENSMUSG00000025153	Fasn	11:120805939-120824178	protein_coding		essential gene	67.8392	22.4993	-1.59224	5e-05
ENSMUSG00000030340	Scnn1a	6:125320658-125344943	protein_coding		essential gene	1.20742	0.400615	-1.59164	0.00065
ENSMUSG00000024039	Cbs	17:31612622-31637199	protein_coding		essential gene	191.36	64.8216	-1.56174	5e-05
ENSMUSG00000055027	Smyd1	6:71213939-71322233	protein_coding		essential gene	1.37196	0.469743	-1.54629	0.0424
ENSMUSG00000000184	Ccnd2	6:127125778-127212411	protein_coding		essential gene	1.46159	0.516008	-1.50207	5e-05
ENSMUSG00000030762	Aqp8	7:123462293-123468003	protein_coding		essential gene	34.5352	12.2668	-1.49331	5e-05
ENSMUSG00000031378	Abcd1	X:73716596-73738534	protein_coding		essential gene	3.9467	1.40803	-1.48697	5e-05
ENSMUSG00000028469	Npr2	4:43631424-43651244	protein_coding		essential gene	7.91182	2.82583	-1.48534	5e-05
ENSMUSG00000047797	Gjb1	X:101376377-101385629	protein_coding		essential gene	182.614	65.4486	-1.48036	5e-05
ENSMUSG00000026463	Atp2b4	1:133702673-133801041	protein_coding		essential gene	1.35535	0.497272	-1.44656	0.0001
ENSMUSG00000024921	Smarca2	19:26605114-26823907	protein_coding		essential gene	12.6147	4.62876	-1.44641	5e-05
ENSMUSG00000025993	Slc40a1	1:45908069-45925594	protein_coding		essential gene	60.9197	22.3629	-1.4458	5e-05
ENSMUSG00000022587	Ly6e	15:74955050-74959905	protein_coding		essential gene	83.8428	30.8476	-1.44253	5e-05
ENSMUSG00000002602	Axl	7:25757272-25788705	protein_coding		essential gene	11.3485	4.21656	-1.42836	5e-05
ENSMUSG00000054477	Kcnn2	18:45268859-45896509	protein_coding		essential gene	6.39511	2.38659	-1.42202	0.00065
ENSMUSG00000021033	Gstz1	12:87106865-87164721	protein_coding		essential gene	214.77	80.2319	-1.42054	5e-05
ENSMUSG00000022471	Xrcc6	15:81987834-82040085	protein_coding		essential gene	5.63629	2.10644	-1.41994	0.00045
ENSMUSG00000027699	Ect2	3:27097221-27153878	protein_coding		essential gene	1.05084	0.399052	-1.3969	0.00395
ENSMUSG00000006494	Pdk1	2:71873223-71903858	protein_coding		essential gene	17.999	6.86417	-1.39076	0.0005
ENSMUSG00000027253	Lrp4	2:91457510-91513779	protein_coding		essential gene	3.28568	1.26035	-1.38236	5e-05
ENSMUSG00000052516	Robo2	16:73892305-74411825	protein_coding		essential gene	0.991508	0.388969	-1.34997	0.01045
ENSMUSG00000054252	Fgfr3	5:33721723-33737068	protein_coding		essential gene	4.38302	1.7231	-1.34691	5e-05
ENSMUSG00000061887	Ssbp3	4:106910700-107049694	protein_coding		essential gene	10.2296	4.03573	-1.34185	5e-05
ENSMUSG00000027931	Npr1	3:90450590-90465866	protein_coding		essential gene	2.93567	1.19431	-1.29752	0.00065
ENSMUSG00000047454	Gphn	12:78226654-78684767	protein_coding		essential gene	12.2237	5.01146	-1.28638	5e-05
ENSMUSG00000024507	Hsd17b4	18:50128200-50196269	protein_coding		essential gene	86.5275	35.5606	-1.28288	5e-05
ENSMUSG00000028186	Uox	3:146597076-146632305	protein_coding		essential gene	859.139	353.593	-1.2808	0.0152
ENSMUSG00000025127	Gcgr	11:120526854-120538986	protein_coding		essential gene	46.5072	19.1906	-1.27706	5e-05
ENSMUSG00000032067	Pts	9:50521617-50528641	protein_coding		essential gene	13.7743	5.73967	-1.26294	5e-05
ENSMUSG00000028405	Aco1	4:40143080-40198338	protein_coding		essential gene	36.4112	15.3047	-1.25041	5e-05
ENSMUSG00000034926	Dhcr24	4:106561037-106589113	protein_coding		essential gene	112.438	47.4059	-1.246	5e-05
ENSMUSG00000030934	Oat	7:130162450-133124354	protein_coding		essential gene	192.138	81.0213	-1.24577	0.02995
ENSMUSG00000001506	Col1a1	11:94936223-94953042	protein_coding		essential gene	1.73681	0.734209	-1.24217	0.0012
ENSMUSG00000028479	Gne	4:44034074-44084177	protein_coding		essential gene	64.5604	27.3312	-1.2401	5e-05
ENSMUSG00000020917	Acly	11:100476352-100528000	protein_coding		essential gene	55.8767	24.0513	-1.21613	5e-05
ENSMUSG00000033060	Lmo7	14:101729956-101934710	protein_coding		essential gene	5.10537	2.19787	-1.21591	0.0007
ENSMUSG00000030513	Pcsk6	7:65861005-66050340	protein_coding		essential gene	34.1502	14.7588	-1.21032	0.0003
ENSMUSG00000026827	Gpd2	2:57236226-57370719	protein_coding		essential gene	6.99632	3.04289	-1.20115	0.0012
ENSMUSG00000032018	Sc5d	9:42254176-42264300	protein_coding		essential gene	144.727	63.2851	-1.1934	5e-05
ENSMUSG00000019846	Lama4	10:38965514-39110188	protein_coding		essential gene	1.54912	0.684012	-1.17936	0.00025
ENSMUSG00000024990	Rbp4	19:38116619-38125321	protein_coding		essential gene	558.351	247.948	-1.17113	5e-05
ENSMUSG00000030168	Adipor2	6:119353149-119417483	protein_coding		essential gene	59.6656	26.5979	-1.16559	5e-05
ENSMUSG00000049115	Agtr1a	13:30336440-30382867	protein_coding		essential gene	16.5468	7.4079	-1.15941	5e-05
ENSMUSG00000026837	Col5a1	2:27882924-28039514	protein_coding		essential gene	0.98736	0.442627	-1.15748	5e-05
ENSMUSG00000054733	Msra	14:64122622-64455903	protein_coding		essential gene	49.0019	22.1914	-1.14284	5e-05
ENSMUSG00000014850	Msh3	13:92211880-92389053	protein_coding		essential gene	2.04101	0.924446	-1.14262	0.03135
ENSMUSG00000041650	Pcca	14:122534323-122984035	protein_coding		essential gene	14.9273	6.84202	-1.12546	0.04895
ENSMUSG00000069601	Ank3	10:69533771-70027438	protein_coding		essential gene	5.60725	2.57083	-1.12506	0.0001
ENSMUSG00000031659	Adcy7	8:88272402-88329962	protein_coding		essential gene	1.21724	0.574666	-1.08282	0.00025
ENSMUSG00000039254	Pomt1	2:32236589-32260159	protein_coding		essential gene	3.7537	1.77617	-1.07954	0.0247
ENSMUSG00000054452	Aes	10:81559493-81566362	protein_coding		essential gene	113.7	54.1552	-1.07006	5e-05
ENSMUSG00000020458	Rtn4	11:29692946-30026033	protein_coding		essential gene	31.4534	15.0087	-1.06742	5e-05
ENSMUSG00000006715	Gmnn	13:24751844-24761923	protein_coding		essential gene	4.92117	2.35027	-1.06618	0.0081
ENSMUSG00000003813	Rad23a	8:84831521-84840665	protein_coding		essential gene	17.5416	8.47914	-1.04879	0.01425
ENSMUSG00000032826	Ank2	3:126921605-127499259	protein_coding		essential gene	1.21699	0.588761	-1.04757	0.00315
ENSMUSG00000047250	Ptgs1	2:36230425-36252272	protein_coding		essential gene	10.1435	5.05509	-1.00475	0.0054
ENSMUSG00000023921	Mut	17:40923050-40961989	protein_coding		essential gene	30.6105	15.5483	-0.977269	5e-05
ENSMUSG00000049791	Fzd4	7:89404365-89410110	protein_coding		essential gene	4.1346	2.10299	-0.975309	0.0002
ENSMUSG00000045103	Dmd	X:82948869-85206141	protein_coding		essential gene	11.085	5.65152	-0.971896	0.00735
ENSMUSG00000045594	Glb1	9:114401075-114474376	protein_coding		essential gene	3.96127	2.02584	-0.967446	0.0036
ENSMUSG00000052565	Hist1h1d	13:23555031-23558852	protein_coding		essential gene	2.472	1.26816	-0.962948	0.0047
ENSMUSG00000027634	Ndrg3	2:156927344-156992056	protein_coding		essential gene	4.51461	2.317	-0.962342	0.0103
ENSMUSG00000028410	Dnaja1	4:40720153-40757923	protein_coding		essential gene	44.8508	23.1006	-0.957201	0.0424
ENSMUSG00000028195	Cyr61	3:145646970-145649985	protein_coding		essential gene	2.29229	1.18513	-0.951737	0.00515
ENSMUSG00000029910	Mad2l1	6:66535389-66541033	protein_coding		essential gene	2.02413	1.04936	-0.947795	0.01445
ENSMUSG00000000171	Sdhd	9:50596337-50603849	protein_coding		essential gene	100.848	52.4723	-0.942553	5e-05
ENSMUSG00000060802	B2m	2:122120107-122186189	protein_coding		essential gene	1704.18	890.825	-0.935866	0.00065
ENSMUSG00000010797	Wnt2	6:17988939-18030585	protein_coding		essential gene	1.23748	0.647379	-0.934719	0.02345
ENSMUSG00000028551	Cdkn2c	4:109660875-109667189	protein_coding		essential gene	4.10827	2.15436	-0.931267	0.01085
ENSMUSG00000059588	Calcrl	2:84330625-84425411	protein_coding		essential gene	8.47355	4.47768	-0.920216	0.0009
ENSMUSG00000051177	Plcb1	2:134786158-135583584	protein_coding		essential gene	3.23099	1.71918	-0.910255	0.0147
ENSMUSG00000025991	Cps1	1:67123025-67231259	protein_coding		essential gene	392.623	209.151	-0.908598	0.0395
ENSMUSG00000020439	Smtn	11:3517522-3540612	protein_coding		essential gene	1.05814	0.565523	-0.903877	0.02235
ENSMUSG00000021665	Hexb	13:97137936-97198357	protein_coding		essential gene	6.90402	3.69567	-0.901599	0.039
ENSMUSG00000024304	Cdh2	18:16588876-16809246	protein_coding		essential gene	16.1462	8.71659	-0.88936	0.00025
ENSMUSG00000000751	Rpa1	11:75298165-75348324	protein_coding		essential gene	8.13735	4.39369	-0.889126	0.0026
ENSMUSG00000028684	Urod	4:116989964-116994413	protein_coding		essential gene	28.2891	15.4887	-0.869035	0.0005
ENSMUSG00000060002	Chpt1	10:88452744-88504073	protein_coding		essential gene	42.9054	23.5093	-0.867926	0.0013
ENSMUSG00000021939	Ctsb	14:63122461-63177793	protein_coding		essential gene	97.0972	53.6706	-0.855298	0.0047
ENSMUSG00000019851	Perp	10:18845070-18857073	protein_coding		essential gene	31.6972	17.643	-0.845262	0.00015
ENSMUSG00000020715	Ern1	11:106394649-106487852	protein_coding		essential gene	8.535	4.82065	-0.824163	0.0013
ENSMUSG00000039899	Fgl2	5:21292960-21424677	protein_coding		essential gene	2.98797	1.68874	-0.823217	0.0017
ENSMUSG00000051768	Xrcc1	7:24547149-24573438	protein_coding		essential gene	2.19846	1.24696	-0.818076	0.00905
ENSMUSG00000026715	Serpinc1	1:160978605-161003010	protein_coding		essential gene	572.458	325.586	-0.814131	0.0034
ENSMUSG00000032114	Slc37a4	9:44398175-44402963	protein_coding		essential gene	58.1191	33.0847	-0.812846	0.01025
ENSMUSG00000043991	Pura	18:36281096-36301521	protein_coding		essential gene	3.49363	1.99332	-0.80955	0.0015
ENSMUSG00000003923	Tfam	10:71225463-71238280	protein_coding		essential gene	22.419	12.8292	-0.805293	0.0426
ENSMUSG00000028763	Hspg2	4:137468768-137570630	protein_coding		essential gene	3.31329	1.89953	-0.802618	0.0012
ENSMUSG00000029570	Lfng	5:140607340-140615543	protein_coding		essential gene	2.12965	1.22163	-0.80181	0.0124
ENSMUSG00000030630	Fah	7:84585158-84606722	protein_coding		essential gene	216.628	124.356	-0.800743	0.00095
ENSMUSG00000025608	Podxl	6:31519487-31563981	protein_coding		essential gene	1.41223	0.814308	-0.79433	0.01465
ENSMUSG00000051910	Sox6	7:115471343-116038744	protein_coding		essential gene	1.87728	1.08309	-0.793488	0.0241
ENSMUSG00000030314	Atg7	6:114643096-114860614	protein_coding		essential gene	15.7803	9.1414	-0.787638	0.0101
ENSMUSG00000027082	Tfpi	2:84432854-84476775	protein_coding		essential gene	3.66539	2.12445	-0.78688	0.031
ENSMUSG00000036199	Ndufa13	8:69887787-69903516	protein_coding		essential gene	58.5053	33.9339	-0.78584	0.0007
ENSMUSG00000025745	Hadha	5:30103888-30155162	protein_coding		essential gene	76.1929	44.2521	-0.78391	0.0009
ENSMUSG00000028969	Cdk5	5:24418249-24423530	protein_coding		essential gene	4.17153	2.4268	-0.781524	0.0044
ENSMUSG00000026496	Parp1	1:180568954-180601253	protein_coding		essential gene	6.38681	3.72359	-0.7784	0.0012
ENSMUSG00000006567	Atp7b	8:21992784-22060305	protein_coding		essential gene	2.89539	1.68924	-0.777385	0.0025
ENSMUSG00000009376	Met	6:17463799-17573980	protein_coding		essential gene	14.562	8.5614	-0.766294	0.00205
ENSMUSG00000030287	Itpr2	6:146108298-146502223	protein_coding		essential gene	5.15357	3.04341	-0.759886	0.0096
ENSMUSG00000040296	Ddx58	4:40203772-40239828	protein_coding		essential gene	10.911	6.50321	-0.746553	0.0155
ENSMUSG00000031583	Wrn	8:33234383-33385527	protein_coding		essential gene	2.29364	1.3698	-0.743671	0.0032
ENSMUSG00000025158	Rfng	11:120780745-120784207	protein_coding		essential gene	2.40376	1.43591	-0.743321	0.01845
ENSMUSG00000021065	Fut8	12:77238103-77476338	protein_coding		essential gene	1.48764	0.891805	-0.738227	0.02205
ENSMUSG00000025232	Hexa	9:59539666-59565105	protein_coding		essential gene	21.1682	12.7653	-0.729671	0.0012
ENSMUSG00000029020	Mfn2	4:147873598-147904704	protein_coding		essential gene	10.1833	6.17412	-0.721906	0.0035
ENSMUSG00000006386	Tek	4:94739288-94874976	protein_coding		essential gene	3.61237	2.21541	-0.705374	0.0054
ENSMUSG00000040605	Bace2	16:97356727-97439012	protein_coding		essential gene	1.49943	0.923011	-0.699999	0.017
ENSMUSG00000000530	Acvrl1	15:101128521-101145336	protein_coding		essential gene	1.68209	1.04377	-0.688452	0.04025
ENSMUSG00000024588	Fech	18:64456549-64489066	protein_coding		essential gene	29.0807	18.0982	-0.684216	0.00275
ENSMUSG00000031333	Abcb7	X:104280656-104413856	protein_coding		essential gene	8.61302	5.37518	-0.680206	0.00435
ENSMUSG00000020003	Pex7	10:19859928-19907689	protein_coding		essential gene	20.9932	13.2068	-0.668637	0.0059
ENSMUSG00000035198	Tubg1	11:101119937-101126419	protein_coding		essential gene	7.11603	4.51556	-0.65617	0.0147
ENSMUSG00000022656	Pvrl3	16:46387705-46498525	protein_coding		essential gene	12.6253	8.02272	-0.654157	0.0126
ENSMUSG00000024620	Pdgfrb	18:61045149-61085061	protein_coding		essential gene	1.79792	1.14264	-0.653961	0.01555
ENSMUSG00000031666	Rbl2	8:91070056-91134465	protein_coding		essential gene	6.19304	3.96227	-0.644318	0.02865
ENSMUSG00000036887	C1qa	4:136895916-136898803	protein_coding		essential gene	79.2419	51.167	-0.631051	0.00495
ENSMUSG00000025764	Phf17	3:41555733-41616862	protein_coding		essential gene	7.96895	5.17779	-0.622054	0.0065
ENSMUSG00000027358	Bmp2	2:133552158-133562885	protein_coding		essential gene	4.31149	2.8195	-0.612748	0.013
ENSMUSG00000022982	Sod1	16:90220741-90226322	protein_coding		essential gene	525.411	345.699	-0.60393	0.0073
ENSMUSG00000016534	Lamp2	X:38401356-38456454	protein_coding		essential gene	203.728	134.551	-0.598496	0.0319
ENSMUSG00000038160	Atg5	10:44268357-44364291	protein_coding		essential gene	15.9577	10.6403	-0.584711	0.00945
ENSMUSG00000032312	Csk	9:57626646-57645653	protein_coding		essential gene	8.66399	5.80241	-0.578378	0.01305
ENSMUSG00000021957	Tkt	14:30548358-30574722	protein_coding		essential gene	28.6983	19.2286	-0.577715	0.01165
ENSMUSG00000017485	Top2b	14:16365178-16430787	protein_coding		essential gene	10.9764	7.3581	-0.576997	0.0081
ENSMUSG00000023175	Bsg	10:79704490-79711969	protein_coding		essential gene	196.243	131.673	-0.57568	0.01345
ENSMUSG00000031444	F10	8:13037307-13056676	protein_coding		essential gene	160.037	107.55	-0.573403	0.023
ENSMUSG00000004655	Aqp1	6:55336431-55348555	protein_coding		essential gene	34.626	23.344	-0.568801	0.01275
ENSMUSG00000030096	Slc6a6	6:91684066-91759063	protein_coding		essential gene	12.814	8.67866	-0.562172	0.0148
ENSMUSG00000028293	Slc35a1	4:34663256-34687438	protein_coding		essential gene	6.81818	4.62739	-0.559187	0.02145
ENSMUSG00000028158	Mttp	3:138089854-138143388	protein_coding		essential gene	66.4446	45.3029	-0.552549	0.0213
ENSMUSG00000031443	F7	8:13026033-13035809	protein_coding		essential gene	31.1589	21.4752	-0.53697	0.0144
ENSMUSG00000028894	Inpp5b	4:124735729-124801511	protein_coding		essential gene	6.82872	4.73197	-0.529175	0.0494
ENSMUSG00000030123	Plxnd1	6:115954810-115995005	protein_coding		essential gene	4.22195	2.93533	-0.524389	0.0292
ENSMUSG00000005034	Prkacb	3:146729578-146812960	protein_coding		essential gene	8.90839	6.20426	-0.521905	0.01885
ENSMUSG00000021242	Npc2	12:84754559-84773112	protein_coding		essential gene	17.4168	12.212	-0.512185	0.01775
ENSMUSG00000028975	Pex14	4:148960296-149099876	protein_coding		essential gene	16.2402	11.4138	-0.508783	0.03025
ENSMUSG00000031996	Aplp2	9:31149556-31211815	protein_coding		essential gene	51.3713	36.1135	-0.508425	0.03315
ENSMUSG00000024241	Sos1	17:80393751-80480453	protein_coding		essential gene	3.35114	2.35896	-0.506504	0.02685
ENSMUSG00000005354	Txn2	15:77915046-77929006	protein_coding		essential gene	33.6523	23.7386	-0.503472	0.0319
ENSMUSG00000031521	Aga	8:53511701-53523421	protein_coding		essential gene	7.98445	5.63429	-0.502958	0.04725
ENSMUSG00000030545	Pex11a	7:79735956-79743131	protein_coding		essential gene	9.6636	6.85016	-0.496423	0.04275
ENSMUSG00000028672	Hmgcl	4:135946447-135962617	protein_coding		essential gene	109.162	77.712	-0.490256	0.03105
ENSMUSG00000041417	Pik3r1	13:101680760-101768217	protein_coding		essential gene	14.9546	10.7964	-0.470044	0.0465
ENSMUSG00000024386	Proc	18:32123128-32139570	protein_coding		essential gene	144.979	105.231	-0.462289	0.0399
ENSMUSG00000028416	Bag1	4:40936397-40948281	protein_coding		essential gene	33.5904	24.7084	-0.443049	0.046
ENSMUSG00000028530	Jak1	4:101068982-101265282	protein_coding		essential gene	17.1226	23.4327	0.452623	0.04275
ENSMUSG00000058709	Egln2	7:27153713-27166802	protein_coding		essential gene	12.4392	17.112	0.460114	0.04585
ENSMUSG00000021738	Atxn7	14:14012490-14107296	protein_coding		essential gene	2.27778	3.14142	0.463787	0.0444
ENSMUSG00000037049	Smpd1	7:105554359-105558388	protein_coding		essential gene	13.4085	18.5315	0.46683	0.03155
ENSMUSG00000027882	Stxbp3a	3:108793175-108840526	protein_coding		essential gene	7.5295	10.49	0.478383	0.03405
ENSMUSG00000021660	Btf3	13:98309895-98324415	protein_coding		essential gene	79.9801	111.428	0.478394	0.0326
ENSMUSG00000053110	Yap1	9:7931998-8004596	protein_coding		essential gene	8.01021	11.1852	0.48168	0.03265
ENSMUSG00000019929	Dcn	10:97479499-97518162	protein_coding		essential gene	82.6568	115.802	0.48646	0.03755
ENSMUSG00000021116	Eif2s1	12:78861818-78887010	protein_coding		essential gene	8.9581	12.5943	0.491512	0.0219
ENSMUSG00000004364	Cul3	1:80264922-80340480	protein_coding		essential gene	18.4955	26.0474	0.493968	0.03245
ENSMUSG00000022174	Dad1	14:54235478-54254104	protein_coding		essential gene	30.4739	42.9862	0.496302	0.02835
ENSMUSG00000018293	Pfn1	11:70651849-70654644	protein_coding		essential gene	114.539	161.659	0.497121	0.0305
ENSMUSG00000062867	Impdh2	9:108560533-108565519	protein_coding		essential gene	12.8813	18.2022	0.498834	0.0279
ENSMUSG00000035133	Arhgap5	12:52516076-52567852	protein_coding		essential gene	22.4751	31.8318	0.502144	0.02905
ENSMUSG00000018707	Dync1h1	12:110601451-110666945	protein_coding		essential gene	10.7522	15.2723	0.506292	0.02965
ENSMUSG00000021635	Rad17	13:100617164-100651059	protein_coding		essential gene	3.67952	5.24576	0.511636	0.0359
ENSMUSG00000028048	Gba	3:89202927-89208681	protein_coding		essential gene	9.3566	13.3547	0.51329	0.0312
ENSMUSG00000032123	Dpagt1	9:44326844-44333600	protein_coding		essential gene	5.07187	7.27238	0.51991	0.03925
ENSMUSG00000022263	Trio	15:27730651-28025848	protein_coding		essential gene	1.90244	2.73005	0.521071	0.0198
ENSMUSG00000016619	Nup50	15:84923427-84942955	protein_coding		essential gene	4.49812	6.45747	0.521647	0.0238
ENSMUSG00000020612	Prkar1a	11:109649404-109669656	protein_coding		essential gene	15.3568	22.0759	0.523593	0.019
ENSMUSG00000002102	Psmc3	2:91054008-91070417	protein_coding		essential gene	46.539	67.1571	0.529099	0.04045
ENSMUSG00000024778	Fas	19:34290658-34327770	protein_coding		essential gene	10.5517	15.2267	0.529131	0.02845
ENSMUSG00000020430	Pes1	11:3937540-3980004	protein_coding		essential gene	7.51527	10.8798	0.533751	0.04945
ENSMUSG00000021457	Syk	13:52583172-52648792	protein_coding		essential gene	2.3393	3.39944	0.539222	0.0352
ENSMUSG00000024969	Mark2	19:7275395-7341860	protein_coding		essential gene	2.91335	4.25802	0.547504	0.0447
ENSMUSG00000056201	Cfl1	19:5490484-5494029	protein_coding		essential gene	77.5879	113.629	0.550433	0.01725
ENSMUSG00000025982	Sf3b1	1:54985168-55027478	protein_coding		essential gene	16.2743	23.9116	0.555115	0.01745
ENSMUSG00000033352	Map2k4	11:65688242-65788297	protein_coding		essential gene	7.8858	11.5879	0.555285	0.01915
ENSMUSG00000030603	Psmc4	7:28041706-28050101	protein_coding		essential gene	39.0278	57.3672	0.555726	0.01255
ENSMUSG00000022607	Ptk2	15:73205104-73423191	protein_coding		essential gene	3.99876	5.88778	0.558169	0.0191
ENSMUSG00000032178	Ilf3	9:21368018-21411720	protein_coding		essential gene	2.44791	3.60768	0.55952	0.03185
ENSMUSG00000007613	Tgfbr1	4:47353221-47414931	protein_coding		essential gene	7.00472	10.3343	0.561044	0.0157
ENSMUSG00000024789	Jak2	19:29251827-29313080	protein_coding		essential gene	3.93365	5.80576	0.561616	0.01745
ENSMUSG00000040952	Rps19	7:24884370-24889806	protein_coding		essential gene	126.093	186.11	0.561669	0.0256
ENSMUSG00000000555	Itga5	15:103344288-103366763	protein_coding		essential gene	2.12758	3.14148	0.562232	0.02545
ENSMUSG00000022555	Dgat1	15:76502014-76511951	protein_coding		essential gene	5.72793	8.45879	0.562437	0.04425
ENSMUSG00000022892	App	16:84954439-85173707	protein_coding		essential gene	14.0277	20.8067	0.56877	0.00905
ENSMUSG00000003031	Cdkn1b	6:134920400-134925513	protein_coding		essential gene	5.22026	7.78128	0.575887	0.01915
ENSMUSG00000052681	Rap1b	10:117814470-117845935	protein_coding		essential gene	21.4953	32.0505	0.576326	0.0097
ENSMUSG00000057113	Npm1	11:33152286-33163206	protein_coding		essential gene	57.7942	86.428	0.580574	0.02065
ENSMUSG00000019907	Ppp1r12a	10:108162399-108277575	protein_coding		essential gene	4.01921	6.02203	0.583337	0.01075
ENSMUSG00000024560	Cxxc1	18:74216130-74221491	protein_coding		essential gene	4.77897	7.18263	0.587812	0.0144
ENSMUSG00000027852	Nras	3:103058338-103067914	protein_coding		essential gene	4.59125	6.90203	0.588134	0.01145
ENSMUSG00000054387	Mdm4	1:132989844-133025366	protein_coding		essential gene	3.37036	5.06838	0.588622	0.02965
ENSMUSG00000058230	Grlf1	7:16494472-16614993	protein_coding		essential gene	13.2301	19.9544	0.592882	0.01605
ENSMUSG00000003555	Cyp17a1	19:46667164-46672974	protein_coding		essential gene	40.8932	61.6941	0.59327	0.046
ENSMUSG00000021699	Pde4d	13:108449947-109953461	protein_coding		essential gene	1.32246	2.00424	0.599829	0.0326
ENSMUSG00000067336	Bmpr2	1:59764278-59870549	protein_coding		essential gene	5.15077	7.81216	0.600934	0.0081
ENSMUSG00000026484	Rnf2	1:151469405-151500823	protein_coding		essential gene	4.75453	7.23838	0.606366	0.0103
ENSMUSG00000032382	Snx1	9:66088132-66126587	protein_coding		essential gene	6.69974	10.2058	0.607217	0.01
ENSMUSG00000030249	Abcc9	6:142587861-142702274	protein_coding		essential gene	5.27809	8.04683	0.608403	0.0063
ENSMUSG00000024613	Tcof1	18:60813754-60848971	protein_coding		essential gene	1.24528	1.89863	0.608486	0.0375
ENSMUSG00000020580	Rock2	12:16894977-16988274	protein_coding		essential gene	3.19918	4.87815	0.60863	0.01395
ENSMUSG00000006024	Napa	7:16098457-16117975	protein_coding		essential gene	13.3687	20.4464	0.612982	0.0118
ENSMUSG00000020700	Map3k3	11:106084612-106155446	protein_coding		essential gene	4.63506	7.10124	0.615484	0.00795
ENSMUSG00000026193	Fn1	1:71585522-71662843	protein_coding		essential gene	113.859	175.242	0.622099	0.0365
ENSMUSG00000045817	Zfp36l2	17:84183930-84187947	protein_coding		essential gene	4.5605	7.04485	0.627378	0.03485
ENSMUSG00000040021	Lats1	10:7681208-7716458	protein_coding		essential gene	4.37561	6.76766	0.629172	0.00855
ENSMUSG00000048490	Nrip1	16:76287399-76373827	protein_coding		essential gene	2.32745	3.60192	0.630019	0.0151
ENSMUSG00000021645	Smn1	13:100124851-100137690	protein_coding		essential gene	2.49486	3.86306	0.630786	0.04415
ENSMUSG00000000290	Itgb2	10:77530251-77565708	protein_coding		essential gene	6.05185	9.37361	0.631227	0.00895
ENSMUSG00000022425	Enpp2	15:54838897-54920146	protein_coding		essential gene	15.5424	24.1226	0.634171	0.0243
ENSMUSG00000016528	Mapkapk2	1:131053703-131097543	protein_coding		essential gene	27.6299	42.9288	0.635716	0.0161
ENSMUSG00000006731	B4galnt1	10:127165155-127172340	protein_coding		essential gene	18.9668	29.4913	0.63681	0.00435
ENSMUSG00000021756	Il6st	13:112464069-112510086	protein_coding		essential gene	36.1713	56.3033	0.638375	0.01165
ENSMUSG00000002881	Nab1	1:52457293-52500679	protein_coding		essential gene	14.63	22.7782	0.638727	0.0046
ENSMUSG00000007589	Tinf2	14:55679082-55681817	protein_coding		essential gene	3.35965	5.23209	0.639077	0.0224
ENSMUSG00000020630	Rnaseh1	12:28649601-28659591	protein_coding		essential gene	1.98811	3.10513	0.64326	0.0464
ENSMUSG00000036636	Clcn7	17:25133390-25162104	protein_coding		essential gene	6.00762	9.39988	0.64585	0.04335
ENSMUSG00000058715	Fcer1g	1:171229571-171234365	protein_coding		essential gene	18.4468	28.885	0.646948	0.0115
ENSMUSG00000026942	Traf2	2:25517981-25546940	protein_coding		essential gene	3.13696	4.91284	0.647188	0.01905
ENSMUSG00000089682	Bcl2l2	14:54883376-54898169	protein_coding		essential gene	3.21221	5.04055	0.650014	0.0411
ENSMUSG00000022842	Ece2	16:20611592-20646485	protein_coding		essential gene	3.41072	5.36227	0.652766	0.0336
ENSMUSG00000027940	Tpm3	3:90072648-90100902	protein_coding		essential gene	23.6884	37.3472	0.656818	0.00295
ENSMUSG00000030102	Itpr1	6:108213117-108551109	protein_coding		essential gene	6.95138	10.9773	0.659146	0.00295
ENSMUSG00000024002	Brd4	17:32196273-32284722	protein_coding		essential gene	3.05804	4.83763	0.661694	0.0155
ENSMUSG00000020661	Dnmt3a	12:3806006-3914443	protein_coding		essential gene	3.26277	5.16688	0.663198	0.04355
ENSMUSG00000027475	Kif3b	2:153291412-153333390	protein_coding		essential gene	1.87107	2.96483	0.664085	0.00595
ENSMUSG00000029528	Pxn	5:115506675-115555987	protein_coding		essential gene	6.80183	10.8073	0.668012	0.01095
ENSMUSG00000000826	Dnajc5	2:181520484-181555133	protein_coding		essential gene	9.49137	15.1507	0.674695	0.01605
ENSMUSG00000038485	Socs7	11:97362550-97398542	protein_coding		essential gene	1.59281	2.56212	0.685768	0.0266
ENSMUSG00000003283	Hck	2:153108467-153151441	protein_coding		essential gene	5.50844	8.8852	0.689761	0.0034
ENSMUSG00000005320	Fgfr4	13:55152639-55168759	protein_coding		essential gene	3.60783	5.84363	0.695734	0.00555
ENSMUSG00000003721	Insig2	1:121304352-121332589	protein_coding		essential gene	68.2685	112.035	0.714652	0.0097
ENSMUSG00000019969	Psen1	12:83688202-83735199	protein_coding		essential gene	7.73827	12.7297	0.718116	0.00415
ENSMUSG00000023452	Pisd	5:32736300-32854256	protein_coding		essential gene	8.18542	13.5451	0.726639	0.047
ENSMUSG00000046352	Gjb2	14:57098599-57104702	protein_coding		essential gene	88.2727	146.267	0.728569	0.0027
ENSMUSG00000037211	Spry1	3:37639946-37644598	protein_coding		essential gene	1.59039	2.63591	0.72892	0.01365
ENSMUSG00000020894	Vamp2	11:69088489-69092384	protein_coding		essential gene	1.6135	2.67587	0.729813	0.03765
ENSMUSG00000029287	Tgfbr3	5:107106569-107289629	protein_coding		essential gene	2.86713	4.75766	0.730644	0.00235
ENSMUSG00000071337	Tia1	6:86404218-86433403	protein_coding		essential gene	1.84821	3.06989	0.732059	0.01645
ENSMUSG00000020451	Limk2	11:3344255-3409189	protein_coding		essential gene	1.70921	2.84657	0.735889	0.02155
ENSMUSG00000021501	Caml	13:55623004-55632411	protein_coding		essential gene	7.29343	12.1812	0.739992	0.0106
ENSMUSG00000042626	Shc1	3:89418442-89430015	protein_coding		essential gene	11.8261	19.7588	0.740519	0.0013
ENSMUSG00000036529	Sbf1	15:89288235-89315311	protein_coding		essential gene	6.24786	10.4999	0.748938	0.0036
ENSMUSG00000031278	Acsl4	X:142317992-142390535	protein_coding		essential gene	9.62883	16.2149	0.751888	0.002
ENSMUSG00000026510	Trp53bp2	1:182409171-182462432	protein_coding		essential gene	2.34102	3.959	0.757999	0.00225
ENSMUSG00000004099	Dnmt1	9:20907205-20959888	protein_coding		essential gene	2.28157	3.8587	0.758086	0.002
ENSMUSG00000024811	Tnks2	19:36834231-36893477	protein_coding		essential gene	12.2458	20.7807	0.762964	0.0153
ENSMUSG00000032078	Zfp259	9:46273063-46282643	protein_coding		essential gene	11.9988	20.3697	0.763534	0.0056
ENSMUSG00000013787	Ehmt2	17:34898468-34914052	protein_coding		essential gene	8.55768	14.5637	0.767082	0.00045
ENSMUSG00000043733	Ptpn11	5:121130532-121191397	protein_coding		essential gene	8.00931	13.6646	0.770691	0.00235
ENSMUSG00000018736	Ndel1	11:68821433-68871858	protein_coding		essential gene	12.0851	20.6985	0.776296	0.01305
ENSMUSG00000028967	Errfi1	4:150825732-150868892	protein_coding		essential gene	214.243	368.512	0.782464	0.0167
ENSMUSG00000026103	Gls	1:52163447-52233232	protein_coding		essential gene	4.49101	7.74178	0.785626	0.0144
ENSMUSG00000025337	Sbds	5:130245730-130255530	protein_coding		essential gene	12.9427	22.3782	0.789947	0.00055
ENSMUSG00000001440	Kpnb1	11:97159713-97187881	protein_coding		essential gene	11.9938	20.742	0.790267	0.0008
ENSMUSG00000031555	Adam9	8:24949610-25016922	protein_coding		essential gene	13.951	24.2159	0.795587	0.0005
ENSMUSG00000055371	Stam2	2:52691663-52742281	protein_coding		essential gene	4.04601	7.05412	0.801966	0.0164
ENSMUSG00000002289	Angptl4	17:33773749-33781575	protein_coding		essential gene	23.1725	40.4632	0.804201	0.002
ENSMUSG00000022150	Dab2	15:6299787-6440712	protein_coding		essential gene	3.69246	6.51259	0.818647	0.00285
ENSMUSG00000043909	Trp53bp1	2:121158272-121271407	protein_coding		essential gene	1.59123	2.81358	0.822264	0.02495
ENSMUSG00000038612	Mcl1	3:95658720-95663176	protein_coding		essential gene	23.4225	41.5641	0.827444	0.00575
ENSMUSG00000026718	Stam	2:14074099-14148338	protein_coding		essential gene	4.94551	8.80642	0.832435	0.0097
ENSMUSG00000020716	Nf1	11:79339692-79581612	protein_coding		essential gene	4.16325	7.43542	0.836703	0.023
ENSMUSG00000020250	Txnrd1	10:82859205-82897724	protein_coding		essential gene	25.8939	46.6627	0.849659	0.00015
ENSMUSG00000028063	Lmna	3:88481147-88509956	protein_coding		essential gene	11.1528	20.1159	0.85093	0.00025
ENSMUSG00000009073	Nf2	11:4765844-4849536	protein_coding		essential gene	3.11945	5.6271	0.8511	0.0377
ENSMUSG00000020733	Slc9a3r1	11:115163340-115181181	protein_coding		essential gene	51.1984	92.9851	0.860902	0.0001
ENSMUSG00000031520	Vegfc	8:54077531-54186454	protein_coding		essential gene	0.952177	1.73794	0.868073	0.0151
ENSMUSG00000027164	Traf6	2:101678428-101701669	protein_coding		essential gene	2.74384	5.01341	0.869595	0.0002
ENSMUSG00000028868	Wasf2	4:133130504-133199756	protein_coding		essential gene	3.21075	5.91496	0.881458	0.00095
ENSMUSG00000024889	Rce1	19:4622550-4625617	protein_coding		essential gene	3.10271	5.72078	0.882683	0.00325
ENSMUSG00000017697	Ada	2:163726583-163750239	protein_coding		essential gene	1.3035	2.4459	0.90797	0.0232
ENSMUSG00000031616	Ednra	8:77610859-77768970	protein_coding		essential gene	0.698839	1.32106	0.918664	0.0062
ENSMUSG00000028796	Phc2	4:128654701-128752881	protein_coding		essential gene	7.24906	13.7388	0.922391	0.0002
ENSMUSG00000022443	Myh9	15:77760586-77842175	protein_coding		essential gene	21.9457	41.6979	0.926037	0.00035
ENSMUSG00000050234	Gja4	4:127311420-127314039	protein_coding		essential gene	1.96536	3.73801	0.927479	0.00235
ENSMUSG00000022297	Fzd6	15:39006279-39038186	protein_coding		essential gene	0.819574	1.56355	0.931875	0.00215
ENSMUSG00000021814	Anxa7	14:20455260-20480133	protein_coding		essential gene	18.3922	35.1045	0.932563	5e-05
ENSMUSG00000029777	Gars	6:55038000-55079504	protein_coding		essential gene	12.3019	23.6688	0.944108	5e-05
ENSMUSG00000024182	Axin1	17:26138687-26195811	protein_coding		essential gene	5.04391	9.76802	0.953522	0.00305
ENSMUSG00000037434	Slc30a1	1:191890232-191913247	protein_coding		essential gene	5.7678	11.1851	0.955489	5e-05
ENSMUSG00000027540	Ptpn1	2:167932056-167979385	protein_coding		essential gene	5.31163	10.3113	0.957004	0.00165
ENSMUSG00000006740	Kif5b	18:6201001-6242174	protein_coding		essential gene	10.401	20.2432	0.960719	0.00035
ENSMUSG00000022865	Cxadr	16:78301495-78359785	protein_coding		essential gene	16.2918	31.7204	0.961259	0.00055
ENSMUSG00000031309	Rps6ka3	X:159210306-159368244	protein_coding		essential gene	1.77149	3.45585	0.964079	0.00205
ENSMUSG00000041238	Rbbp8	18:11633275-11743207	protein_coding		essential gene	2.28658	4.46506	0.965487	0.00025
ENSMUSG00000021629	Slc30a5	13:100802648-100833427	protein_coding		essential gene	9.61947	18.842	0.969918	5e-05
ENSMUSG00000005514	Por	5:135670032-135735326	protein_coding		essential gene	73.2617	145.231	0.987214	0.00025
ENSMUSG00000020063	Sirt1	10:63319004-63381704	protein_coding		essential gene	2.46713	4.89432	0.988274	0.0002
ENSMUSG00000022122	Ednrb	14:103814624-103844173	protein_coding		essential gene	2.88982	5.77299	0.998338	5e-05
ENSMUSG00000022897	Dyrk1a	16:94570009-94695517	protein_coding		essential gene	4.84389	9.79476	1.01584	0.00035
ENSMUSG00000003814	Calr	8:84841849-84846934	protein_coding		essential gene	343.935	697.249	1.01954	0.00145
ENSMUSG00000025586	Cpeb1	7:81347025-81455465	protein_coding		essential gene	0.691065	1.4071	1.02584	0.04275
ENSMUSG00000029686	Cul1	6:47453397-47526139	protein_coding		essential gene	19.3064	39.3859	1.0286	5e-05
ENSMUSG00000021936	Mapk8	14:33377897-33447158	protein_coding		essential gene	5.16024	10.5526	1.03208	0.0005
ENSMUSG00000019194	Scn1b	7:31116524-31126945	protein_coding		essential gene	1.63748	3.36265	1.03812	0.0014
ENSMUSG00000037852	Cpe	8:64592557-64693040	protein_coding		essential gene	0.734121	1.50942	1.03991	0.01275
ENSMUSG00000028356	Ambp	4:63143274-63154799	protein_coding		essential gene	1183.1	2433.35	1.04037	0.00145
ENSMUSG00000003873	Bax	7:45461694-45466898	protein_coding		essential gene	8.48286	17.6644	1.05823	5e-05
ENSMUSG00000026596	Abl2	1:156558785-156649568	protein_coding		essential gene	1.0667	2.22875	1.06308	0.0003
ENSMUSG00000025509	Pnpla2	7:141455197-141460743	protein_coding		essential gene	14.1655	29.6095	1.06368	0.00015
ENSMUSG00000059970	Hspa2	12:76404175-76406934	protein_coding		essential gene	0.57776	1.20959	1.06597	0.0089
ENSMUSG00000024163	Mapk8ip3	17:24886642-24936977	protein_coding		essential gene	2.43771	5.10372	1.06602	0.007
ENSMUSG00000028864	Hgf	5:16553549-16619439	protein_coding		essential gene	5.54743	11.9158	1.10299	5e-05
ENSMUSG00000049734	Trex1	9:109057932-109074124	protein_coding		essential gene	6.98019	15.0092	1.10451	0.0065
ENSMUSG00000004661	Arid3b	9:57777864-57836793	protein_coding		essential gene	0.490893	1.06011	1.11073	0.0151
ENSMUSG00000031422	Morf4l2	X:136732941-136803364	protein_coding		essential gene	46.9729	101.564	1.11249	5e-05
ENSMUSG00000000628	Hk2	6:82725024-82774454	protein_coding		essential gene	0.593947	1.28459	1.11291	0.00305
ENSMUSG00000027247	Arhgap1	2:91649859-91672326	protein_coding		essential gene	4.3847	9.53911	1.12138	5e-05
ENSMUSG00000026970	Rbms1	2:60750192-60963192	protein_coding		essential gene	6.44455	14.1888	1.13861	0.00785
ENSMUSG00000025132	Arhgdia	11:120578103-120581624	protein_coding		essential gene	13.2663	29.7189	1.16362	5e-05
ENSMUSG00000044786	Zfp36	7:28376783-28379255	protein_coding		essential gene	18.0454	40.7884	1.17653	0.0003
ENSMUSG00000024661	Fth1	19:9982702-9985092	protein_coding		essential gene	460.308	1045.91	1.18409	5e-05
ENSMUSG00000029591	Ung	5:114130385-114139323	protein_coding		essential gene	1.99331	4.54322	1.18855	0.00115
ENSMUSG00000032440	Tgfbr2	9:116087697-116175363	protein_coding		essential gene	6.52991	15.0003	1.19986	5e-05
ENSMUSG00000090231	Cfb	17:34856373-34898265	protein_coding		essential gene	478.207	1100.06	1.20188	0.00025
ENSMUSG00000019997	Ctgf	10:24549440-24598683	protein_coding		essential gene	3.45257	8.08936	1.22835	5e-05
ENSMUSG00000026790	Odf2	2:29889220-29931746	protein_coding		essential gene	2.52149	5.94476	1.23734	0.0007
ENSMUSG00000032366	Tpm1	9:67022589-67049406	protein_coding		essential gene	12.1829	28.7558	1.23899	5e-05
ENSMUSG00000029999	Tgfa	6:86195250-86275449	protein_coding		essential gene	1.94067	4.58499	1.24036	5e-05
ENSMUSG00000068036	Mllt4	17:13482552-13906150	protein_coding		essential gene	9.25911	21.922	1.24343	5e-05
ENSMUSG00000021127	Zfp36l1	12:80107759-80113013	protein_coding		essential gene	7.85391	18.6197	1.24534	0.0004
ENSMUSG00000032115	Hyou1	9:44379489-44392369	protein_coding		essential gene	38.9678	93.0595	1.25587	5e-05
ENSMUSG00000020122	Egfr	11:16752202-16918158	protein_coding		essential gene	95.1274	227.53	1.25812	0.00075
ENSMUSG00000031565	Fgfr1	8:25513653-25575714	protein_coding		essential gene	1.55324	3.75293	1.27274	0.0002
ENSMUSG00000028329	Xpa	4:46038934-46196311	protein_coding		essential gene	5.57682	13.4951	1.27492	0.01225
ENSMUSG00000030341	Tnfrsf1a	6:125349361-125362484	protein_coding		essential gene	12.2544	29.6572	1.27508	5e-05
ENSMUSG00000011179	Odc1	12:17544872-17551502	protein_coding		essential gene	11.8834	29.0884	1.2915	5e-05
ENSMUSG00000020611	Gna13	11:109354777-109401369	protein_coding		essential gene	7.78139	19.3898	1.3172	0.00065
ENSMUSG00000052429	Prmt1	7:44975988-44986492	protein_coding		essential gene	2.85553	7.2196	1.33816	5e-05
ENSMUSG00000020692	Nle1	11:82892123-82908411	protein_coding		essential gene	1.19689	3.04225	1.34584	0.00285
ENSMUSG00000030602	Pak4	7:28399548-28598185	protein_coding		essential gene	2.18891	5.61884	1.36006	0.00115
ENSMUSG00000020115	Tbk1	10:121546454-121586794	protein_coding		essential gene	6.38742	16.7219	1.38843	5e-05
ENSMUSG00000026365	Cfh	1:140085854-140183411	protein_coding		essential gene	209.786	551.822	1.39528	5e-05
ENSMUSG00000036840	Siah1a	8:86723939-86746603	protein_coding		essential gene	2.14687	5.71131	1.41158	5e-05
ENSMUSG00000039943	Plcb4	2:135659010-136014593	protein_coding		essential gene	1.14879	3.07876	1.42224	5e-05
ENSMUSG00000018537	Pcgf2	11:97688822-97700497	protein_coding		essential gene	0.379229	1.02162	1.42972	0.00825
ENSMUSG00000001034	Mapk7	11:61485430-61494406	protein_coding		essential gene	0.703377	1.89697	1.43133	0.0011
ENSMUSG00000036181	Hist1h1c	13:23738806-23740366	protein_coding		essential gene	16.578	44.8901	1.43713	5e-05
ENSMUSG00000028978	Nos3	5:24364809-24392143	protein_coding		essential gene	0.559887	1.52337	1.44406	0.0002
ENSMUSG00000024713	Pcsk5	19:17432831-17837632	protein_coding		essential gene	1.73321	4.8171	1.47472	5e-05
ENSMUSG00000029467	Atp2a2	5:122421692-122502225	protein_coding		essential gene	21.6335	60.4225	1.48182	5e-05
ENSMUSG00000025089	Gfra1	19:58204138-58455909	protein_coding		essential gene	30.7153	87.0876	1.50351	5e-05
ENSMUSG00000046711	Hmga1	17:27556619-27566220	protein_coding		essential gene	2.3384	6.64098	1.50587	0.0002
ENSMUSG00000029231	Pdgfra	5:75152290-75198204	protein_coding		essential gene	1.2083	3.47344	1.52338	5e-05
ENSMUSG00000010095	Slc3a2	19:8706881-8723369	protein_coding		essential gene	8.01493	23.091	1.52657	5e-05
ENSMUSG00000002068	Ccne1	7:38097983-38107534	protein_coding		essential gene	0.621209	1.79543	1.53117	0.00155
ENSMUSG00000054321	Taf4b	18:14783244-14900359	protein_coding		essential gene	0.585372	1.69517	1.534	5e-05
ENSMUSG00000028833	Ncdn	4:126743749-126753438	protein_coding		essential gene	1.55821	4.55602	1.54789	5e-05
ENSMUSG00000021999	Cpb2	14:75242286-75283551	protein_coding		essential gene	164.481	481.007	1.54813	5e-05
ENSMUSG00000021025	Nfkbia	12:55489410-55492647	protein_coding		essential gene	22.2426	66.2243	1.57404	5e-05
ENSMUSG00000025235	Bbs4	9:59321965-59353508	protein_coding		essential gene	0.574586	1.71977	1.58163	0.0001
ENSMUSG00000028266	Lmo4	3:144188529-144205220	protein_coding		essential gene	3.5911	10.8624	1.59684	5e-05
ENSMUSG00000015243	Abca1	4:53030786-53159895	protein_coding		essential gene	20.3982	61.7565	1.59815	5e-05
ENSMUSG00000040586	Ofd1	X:166390032-166453140	protein_coding		essential gene	0.771374	2.34657	1.60505	0.0002
ENSMUSG00000020184	Mdm2	10:117688887-117710758	protein_coding		essential gene	5.80153	17.7772	1.61552	5e-05
ENSMUSG00000018800	Abca5	11:110269368-110337716	protein_coding		essential gene	0.856681	2.64426	1.62603	0.0001
ENSMUSG00000017737	Mmp9	2:164940779-164955850	protein_coding		essential gene	0.400025	1.24088	1.63321	0.00075
ENSMUSG00000032475	Nck1	9:100492292-100546053	protein_coding		essential gene	7.26142	22.5616	1.63555	5e-05
ENSMUSG00000005251	Ripk4	16:97741932-97763737	protein_coding		essential gene	0.968847	3.02212	1.64122	5e-05
ENSMUSG00000022218	Tgm1	14:55700008-55713492	protein_coding		essential gene	4.07775	12.8413	1.65494	5e-05
ENSMUSG00000031381	Piga	X:164419792-164433916	protein_coding		essential gene	0.895428	2.8831	1.68697	5e-05
ENSMUSG00000024486	Hbegf	18:36504928-36515805	protein_coding		essential gene	0.37878	1.22193	1.68973	0.00105
ENSMUSG00000031668	Eif2ak3	6:70844514-70905245	protein_coding		essential gene	2.77623	9.0853	1.71041	5e-05
ENSMUSG00000056054	S100a8	3:90669070-90670034	protein_coding		essential gene	10.8819	35.7425	1.71571	5e-05
ENSMUSG00000030748	Il4ra	7:125552281-125579472	protein_coding		essential gene	3.86545	13.0852	1.75923	5e-05
ENSMUSG00000050953	Gja1	10:56377299-56390419	protein_coding		essential gene	1.18502	4.01587	1.7608	5e-05
ENSMUSG00000024807	Syvn1	19:6046575-6057751	protein_coding		essential gene	4.70319	16.3668	1.79906	5e-05
ENSMUSG00000027611	Procr	2:155751116-155755471	protein_coding		essential gene	0.933425	3.25525	1.80216	0.0018
ENSMUSG00000007659	Bcl2l1	2:152780667-152831728	protein_coding		essential gene	8.52326	29.849	1.80821	5e-05
ENSMUSG00000021835	Bmp4	14:46379413-46390669	protein_coding		essential gene	0.91689	3.2397	1.82104	5e-05
ENSMUSG00000006818	Sod2	17:13007838-13018119	protein_coding		essential gene	34.0728	121.027	1.82863	5e-05
ENSMUSG00000020681	Ace	11:105965607-105989964	protein_coding		essential gene	0.311414	1.10994	1.83357	0.00065
ENSMUSG00000000957	Mmp14	14:54431603-54441258	protein_coding		essential gene	6.6317	23.6648	1.8353	5e-05
ENSMUSG00000026074	Map4k4	1:39900912-40026310	protein_coding		essential gene	1.3208	4.72732	1.83961	5e-05
ENSMUSG00000038530	Rgs4	1:169741476-169747642	protein_coding		essential gene	0.480128	1.73034	1.84957	5e-05
ENSMUSG00000026208	Des	1:75360328-75375012	protein_coding		essential gene	0.84794	3.12833	1.88336	0.0001
ENSMUSG00000028191	Bcl10	3:145924377-145934283	protein_coding		essential gene	5.16492	19.4995	1.91662	5e-05
ENSMUSG00000028645	Slc2a1	4:119108710-119138801	protein_coding		essential gene	1.42764	5.54301	1.95703	5e-05
ENSMUSG00000021477	Ctsl	13:64363213-64370306	protein_coding		essential gene	128.918	524.312	2.02397	5e-05
ENSMUSG00000052557	Gan	8:117158134-117205834	protein_coding		essential gene	0.630247	2.60853	2.04925	5e-05
ENSMUSG00000040152	Thbs1	2:118111875-118127133	protein_coding		essential gene	0.957632	4.05064	2.08061	5e-05
ENSMUSG00000027660	Skil	3:31095057-31122577	protein_coding		essential gene	2.95995	12.6169	2.09171	5e-05
ENSMUSG00000000532	Acvr1b	15:101174103-101213678	protein_coding		essential gene	1.6027	6.89186	2.10439	5e-05
ENSMUSG00000005413	Hmox1	8:75093590-75100596	protein_coding		essential gene	15.2033	68.1518	2.16436	5e-05
ENSMUSG00000024539	Ptpn2	18:67665510-67724595	protein_coding		essential gene	4.93545	22.3062	2.17619	5e-05
ENSMUSG00000030790	Adm	7:110627668-110629819	protein_coding		essential gene	0.983576	4.45351	2.17884	5e-05
ENSMUSG00000023030	Slc11a2	15:100387897-100428150	protein_coding		essential gene	5.89523	27.6542	2.22988	5e-05
ENSMUSG00000031574	Star	8:25808473-25814723	protein_coding		essential gene	0.294314	1.42763	2.2782	0.0001
ENSMUSG00000016559	H3f3b	11:116021911-116027962	protein_coding		essential gene	44.5794	227.146	2.34917	5e-05
ENSMUSG00000030247	Kcnj8	6:142564938-142571356	protein_coding		essential gene	1.50929	8.00977	2.40789	5e-05
ENSMUSG00000041313	Slc7a1	5:148327409-148399904	protein_coding		essential gene	0.19341	1.04982	2.4404	0.0001
ENSMUSG00000063415	Cyp26b1	6:84571413-84593908	protein_coding		essential gene	0.199929	1.12078	2.48694	5e-05
ENSMUSG00000019979	Apaf1	10:90989310-91082770	protein_coding		essential gene	1.07053	6.01842	2.49106	5e-05
ENSMUSG00000027907	S100a11	3:93520487-93526287	protein_coding		essential gene	2.11539	12.1926	2.52701	5e-05
ENSMUSG00000020689	Itgb3	11:104607999-104670476	protein_coding		essential gene	0.953094	5.5999	2.55471	5e-05
ENSMUSG00000021461	Fancc	13:63014933-63497278	protein_coding		essential gene	1.24646	7.5136	2.59166	5e-05
ENSMUSG00000010067	Rassf1	9:107551554-107568415	protein_coding		essential gene	1.0024	6.06692	2.59751	0.00025
ENSMUSG00000003534	Ddr1	17:35681566-35708244	protein_coding		essential gene	0.334322	2.05632	2.62075	5e-05
ENSMUSG00000027381	Bcl2l11	2:128126037-128162547	protein_coding		essential gene	1.2457	7.79219	2.64507	5e-05
ENSMUSG00000030342	Cd9	6:125460265-125509135	protein_coding		essential gene	7.17188	46.3596	2.69244	5e-05
ENSMUSG00000026773	Pfkfb3	2:11471429-11502101	protein_coding		essential gene	3.20643	20.8827	2.70327	5e-05
ENSMUSG00000025912	Mybl1	1:9667414-9700209	protein_coding		essential gene	0.311057	2.03209	2.70771	5e-05
ENSMUSG00000023947	Nfkbie	17:45555715-45563169	protein_coding		essential gene	1.06279	7.17123	2.75437	5e-05
ENSMUSG00000047446	Arl4a	12:40005446-40038025	protein_coding		essential gene	6.23639	44.3632	2.83058	5e-05
ENSMUSG00000036390	Gadd45a	6:67035095-67080654	protein_coding		essential gene	1.61389	11.7001	2.85791	5e-05
ENSMUSG00000035356	Nfkbiz	16:55811374-55838899	protein_coding		essential gene	1.78319	13.9818	2.97102	5e-05
ENSMUSG00000028525	Pde4b	4:102087542-102607259	protein_coding		essential gene	3.51617	28.1122	2.99912	5e-05
ENSMUSG00000001131	Timp1	X:20797813-20921004	protein_coding		essential gene	0.753978	6.07594	3.01051	0.01755
ENSMUSG00000005667	Mthfd2	6:83305690-83317606	protein_coding		essential gene	0.402598	3.25206	3.01394	5e-05
ENSMUSG00000038894	Irs2	8:10986979-11054541	protein_coding		essential gene	1.16036	9.47969	3.03027	5e-05
ENSMUSG00000061878	Sphk1	11:116530924-116536674	protein_coding		essential gene	0.177087	1.68651	3.25151	5e-05
ENSMUSG00000022893	Adamts1	16:85793826-85803113	protein_coding		essential gene	3.30091	31.6794	3.26261	5e-05
ENSMUSG00000049723	Mmp12	9:7344380-7388047	protein_coding		essential gene	0.756231	8.7568	3.5335	0.0005
ENSMUSG00000053113	Socs3	11:117966078-117970047	protein_coding		essential gene	3.74571	47.106	3.6526	5e-05
ENSMUSG00000038037	Socs1	16:10783807-10785536	protein_coding		essential gene	0.190924	3.47285	4.18505	0.0006
ENSMUSG00000023067	Cdkn1a	17:29090978-29100722	protein_coding		essential gene	0.967238	20.944	4.43652	5e-05
ENSMUSG00000037035	Inhbb	1:119415464-119422248	protein_coding		essential gene	0.387892	9.72902	4.64857	5e-05
ENSMUSG00000000567	Sox9	11:112782223-112787760	protein_coding		essential gene	0.179569	5.11902	4.83326	5e-05
ENSMUSG00000000982	Ccl3	11:83647843-83649355	protein_coding		essential gene	0.170121	5.64372	5.05201	0.00405
ENSMUSG00000021765	Fst	13:114452261-114458730	protein_coding		essential gene	0.733932	32.4846	5.46797	5e-05
ENSMUSG00000026981	Il1rn	2:24336852-24351494	protein_coding		essential gene	5.16872	350.474	6.08336	5e-05
ENSMUSG00000030730	Atp2a1	7:126428758-126463108	protein_coding		essential gene	0.0438149	6.52105	7.21754	0.01495
ENSMUSG00000026822	Lcn2	2:32384632-32387797	protein_coding		essential gene	27.326	5224.97	7.579	5e-05
ENSMUSG00000029378	Areg	5:91139614-91148432	protein_coding		essential gene	0.0163006	3.1472	7.593	0.00495
ENSMUSG00000020037	Rfx4	10:84756061-84906538	protein_coding	TF		0.971076	0.11366	-3.09486	0.00325
ENSMUSG00000043013	Onecut1	9:74847982-74891784	protein_coding	TF		10.5903	1.47685	-2.84214	5e-05
ENSMUSG00000046179	E2f8	7:48866428-48886608	protein_coding	TF		2.12253	0.335546	-2.6612	0.00015
ENSMUSG00000072294	Klf12	14:99874485-100149764	protein_coding	TF		3.16769	0.544712	-2.53986	5e-05
ENSMUSG00000027796	Smad9	3:54755581-54801257	protein_coding	TF		1.84816	0.37115	-2.31602	5e-05
ENSMUSG00000078496	Gm13152	4:147492416-147513486	protein_coding	TF		3.19642	0.736906	-2.1169	5e-05
ENSMUSG00000067071	Hes6	1:91411482-91414038	protein_coding	TF		25.6655	6.56607	-1.96673	5e-05
ENSMUSG00000005580	Adcy9	16:4287528-4420498	protein_coding	TF		3.89219	1.10889	-1.81147	5e-05
ENSMUSG00000020538	Srebf1	11:60105012-60222581	protein_coding	TF		49.8111	14.3246	-1.79797	5e-05
ENSMUSG00000068551	Zfp467	6:48427696-48445825	protein_coding	TF		3.65093	1.10759	-1.72084	0.0004
ENSMUSG00000005373	Mlxipl	5:135106890-135138382	protein_coding	TF		20.9242	6.88804	-1.60301	5e-05
ENSMUSG00000098905	ZFP953,Zfp953	13:67312997-67375810	protein_coding	TF		1.07298	0.372918	-1.52469	0.03805
ENSMUSG00000035868	3110052M02Rik	17:21657581-21662540	protein_coding	TF		1.70821	0.631768	-1.43502	0.0021
ENSMUSG00000067928	Zfp760	17:21707740-21725636	protein_coding	TF		1.06304	0.394538	-1.42996	0.0003
ENSMUSG00000049321	Zfp2	11:50898711-50916165	protein_coding	TF		2.03442	0.758761	-1.4229	0.0001
ENSMUSG00000074824	Rslcan18	13:67069399-67114028	protein_coding	TF		0.946724	0.36501	-1.37501	0.0279
ENSMUSG00000022383	Ppara	15:85734982-85802819	protein_coding	TF		33.7064	13.052	-1.36875	5e-05
ENSMUSG00000057396	Zfp759	13:67128227-67141787	protein_coding	TF		1.04753	0.407512	-1.36207	0.0011
ENSMUSG00000078878	Gm14305	2:176670521-176721813	protein_coding	TF		1.56074	0.617781	-1.33706	0.0317
ENSMUSG00000072762	4930522L14Rik	5:109735989-109751886	protein_coding	TF		1.49139	0.593599	-1.32909	0.0088
ENSMUSG00000058883	Zfp708	13:67069399-67114028	protein_coding	TF		1.21947	0.521636	-1.22514	0.02905
ENSMUSG00000047638	Nr1h4	10:89454233-89533585	protein_coding	TF		45.0906	19.7645	-1.18991	5e-05
ENSMUSG00000026222	Sp100	1:85600377-85709998	protein_coding	TF		6.14263	2.735	-1.16732	0.0023
ENSMUSG00000001065	Zfp276	8:119910359-124345724	protein_coding	TF		6.27757	2.87451	-1.12689	0.0383
ENSMUSG00000028150	Rorc	3:94372793-94404501	protein_coding	TF		13.5948	6.37857	-1.09175	0.00015
ENSMUSG00000069743	Zfp820	17:21816875-21845759	protein_coding	TF		1.06435	0.507898	-1.06737	0.0028
ENSMUSG00000027439	Gzf1	2:148681022-148692949	protein_coding	TF		10.883	5.19405	-1.06714	5e-05
ENSMUSG00000034957	Cebpa	7:35119292-35121926	protein_coding	TF		62.8674	30.4138	-1.04759	5e-05
ENSMUSG00000069208	Zfp825	13:74480516-74482943	protein_coding	TF		8.81303	4.26934	-1.04563	0.0005
ENSMUSG00000078899	Gm4631	2:175321954-175338197	protein_coding	TF		5.86501	2.89727	-1.01744	5e-05
ENSMUSG00000045991	Onecut2	18:64340363-64398487	protein_coding	TF		8.33371	4.17397	-0.99754	5e-05
ENSMUSG00000074829	2010315B03Rik	9:124292990-124311750	protein_coding	TF		6.08935	3.05077	-0.997117	0.00095
ENSMUSG00000078861	Zfp931	2:178067694-178078476	protein_coding	TF		3.51611	1.78125	-0.981089	0.01785
ENSMUSG00000025498	Irf7	7:141228783-141266481	protein_coding	TF		25.2139	13.0139	-0.954168	0.01455
ENSMUSG00000033713	Foxn3	12:99194979-99450111	protein_coding	TF		13.8302	7.18255	-0.945251	0.00445
ENSMUSG00000070034	Sp110	1:85575675-85598817	protein_coding	TF		1.7535	0.924563	-0.923395	0.00935
ENSMUSG00000042903	Foxo4	X:101254527-101260873	protein_coding	TF		2.66972	1.45472	-0.875946	0.0066
ENSMUSG00000044876	Zfp444	7:6172225-6191349	protein_coding	TF		4.04915	2.23157	-0.859559	0.0043
ENSMUSG00000033249	Hsf4	8:105269800-105275845	protein_coding	TF		1.11576	0.61826	-0.851739	0.03605
ENSMUSG00000015714	Cers2	3:95307671-95357202	protein_coding	TF		68.1838	37.8621	-0.848673	0.00065
ENSMUSG00000023990	Tfeb	17:47737029-47792419	protein_coding	TF		2.29926	1.28629	-0.837952	0.0024
ENSMUSG00000022708	Zbtb20	16:42875880-43642602	protein_coding	TF		14.868	8.49221	-0.807995	0.0119
ENSMUSG00000071266	Zfp946	17:22424221-22456689	protein_coding	TF		3.96817	2.28049	-0.799128	0.00855
ENSMUSG00000002108	Nr1h3	2:91184060-91202834	protein_coding	TF		35.4341	20.914	-0.760672	0.001
ENSMUSG00000037703	Lzts3	2:130632838-130642803	protein_coding	TF		2.95556	1.75875	-0.748878	0.0058
ENSMUSG00000056673	Kdm5d	Y:897787-943811	protein_coding	TF		2.03269	1.2258	-0.729672	0.00365
ENSMUSG00000025369	Smarcc2	10:128459235-128490173	protein_coding	TF		6.39047	3.87554	-0.721527	0.002
ENSMUSG00000094786	Gm14403	2:177498214-177509763	protein_coding	TF		10.9111	6.64009	-0.716519	0.0256
ENSMUSG00000037640	Zfp60	7:27731388-27753702	protein_coding	TF		1.63115	0.994211	-0.714263	0.0494
ENSMUSG00000024181	Mrpl28	17:26123519-26126613	protein_coding	TF		21.8147	13.313	-0.712464	0.0025
ENSMUSG00000053390	Zfp952	17:32993128-33005457	protein_coding	TF		1.12859	0.692648	-0.704329	0.04
ENSMUSG00000035342	Lzts2	19:45015175-45046614	protein_coding	TF		2.6612	1.64723	-0.692034	0.0185
ENSMUSG00000032411	Tfdp2	9:96196274-96323646	protein_coding	TF		1.9584	1.2199	-0.682916	0.01025
ENSMUSG00000074622	Mafb	2:160363676-160367065	protein_coding	TF		8.92416	5.61645	-0.668058	0.004
ENSMUSG00000002393	Nr2f6	8:71371297-71381960	protein_coding	TF		18.2329	11.4927	-0.665823	0.0045
ENSMUSG00000022809	Nr1i2	16:38248322-38294824	protein_coding	TF		15.9186	10.5912	-0.587849	0.01115
ENSMUSG00000029705	Cux1	5:136248134-136567490	protein_coding	TF		6.86573	4.69639	-0.547861	0.0398
ENSMUSG00000071646	Mta2	19:8941874-8952303	protein_coding	TF		10.536	14.866	0.49669	0.02
ENSMUSG00000027667	Zfp639	3:32515294-32520685	protein_coding	TF		6.41077	9.17823	0.517719	0.03345
ENSMUSG00000039148	Sart1	19:5377522-5388703	protein_coding	TF		2.26057	3.28778	0.540426	0.0246
ENSMUSG00000029313	Aff1	5:103692373-103855322	protein_coding	TF		3.52086	5.17681	0.556136	0.0272
ENSMUSG00000071350	Setdb2	14:59402008-59440884	protein_coding	TF		4.27298	6.30224	0.560621	0.04385
ENSMUSG00000038342	Mlxip	5:123393648-123457932	protein_coding	TF		0.955018	1.41284	0.564994	0.0496
ENSMUSG00000058291	Zfp68	5:138604615-138619761	protein_coding	TF		4.80956	7.12821	0.567635	0.02085
ENSMUSG00000055239	Kcmf1	6:72841113-72899979	protein_coding	TF		7.9399	11.7814	0.569317	0.01095
ENSMUSG00000044452	Zfp507	7:35772345-35803027	protein_coding	TF		1.39764	2.09128	0.581391	0.0428
ENSMUSG00000015461	Atf6b	17:34647145-34655074	protein_coding	TF		2.30022	3.44618	0.583225	0.03175
ENSMUSG00000022463	Srebf2	15:82147265-82205376	protein_coding	TF		3.13598	4.70183	0.584307	0.01215
ENSMUSG00000021366	Hivep1	13:42052020-42185026	protein_coding	TF		1.45068	2.18909	0.593601	0.0163
ENSMUSG00000017421	Zfp207	11:80383278-80405733	protein_coding	TF		20.2444	31.1865	0.623395	0.01135
ENSMUSG00000018899	Irf1	11:53770013-53778374	protein_coding	TF		15.8902	24.9366	0.650128	0.0116
ENSMUSG00000032119	Hinfp	9:44295672-44305671	protein_coding	TF		1.65913	2.6356	0.667701	0.02445
ENSMUSG00000035011	Zbtb7a	10:81135219-81152995	protein_coding	TF		4.38874	6.98397	0.670242	0.02845
ENSMUSG00000030180	Kdm5a	6:120324322-120444574	protein_coding	TF		5.39432	8.63128	0.678133	0.034
ENSMUSG00000003154	Foxj2	6:122813625-122845366	protein_coding	TF		0.993427	1.59429	0.682428	0.0153
ENSMUSG00000033863	Klf9	19:23141225-23166911	protein_coding	TF		19.2426	30.9748	0.686792	0.00325
ENSMUSG00000026638	Irf6	1:193153111-193201703	protein_coding	TF		8.8524	14.3964	0.70157	0.00995
ENSMUSG00000023892	Zfp51	17:21450351-21465591	protein_coding	TF		1.68885	2.75563	0.706345	0.01575
ENSMUSG00000024561	Mbd1	18:74268271-74282685	protein_coding	TF		5.08169	8.3777	0.721246	0.0014
ENSMUSG00000054648	Zfp869	8:69706331-69710724	protein_coding	TF		4.05187	6.71988	0.729848	0.00385
ENSMUSG00000026663	Atf6	1:170704673-170867771	protein_coding	TF		10.2026	17.0431	0.740245	0.00165
ENSMUSG00000062101	Zfp119b	17:55938552-55945174	protein_coding	TF		1.51085	2.53914	0.748979	0.0205
ENSMUSG00000078866	Gm14420	2:177464732-177478129	protein_coding	TF		19.375	32.7141	0.755719	0.00955
ENSMUSG00000002265	Peg3	7:6703891-6730421	protein_coding	TF		0.684352	1.15992	0.76121	0.0218
ENSMUSG00000039834	Zfp335	2:164879303-164919953	protein_coding	TF		1.92037	3.25828	0.762723	0.03595
ENSMUSG00000003198	Zfp959	17:55892183-55898584	protein_coding	TF		1.64658	2.8149	0.773608	0.0144
ENSMUSG00000003808	Farsa	8:84856988-84869257	protein_coding	TF		4.47593	7.6969	0.782091	0.0041
ENSMUSG00000047264	Zfp358	8:3493137-3497208	protein_coding	TF		2.06346	3.5705	0.791063	0.00785
ENSMUSG00000029014	Dnajc2	5:21757266-21785251	protein_coding	TF		4.59643	8.14308	0.825059	0.00115
ENSMUSG00000038346	Zfp384	6:125009144-125037870	protein_coding	TF		2.7034	4.79428	0.826539	0.00195
ENSMUSG00000030232	Aebp2	6:140622448-140678472	protein_coding	TF		6.14786	10.9512	0.832939	0.01615
ENSMUSG00000074221	Zfp568	7:29983954-30028282	protein_coding	TF		2.32214	4.14741	0.836759	0.0104
ENSMUSG00000039967	Zfp292	4:34803112-34882960	protein_coding	TF		2.70155	4.85927	0.846955	0.00025
ENSMUSG00000025821	Zfp282	6:47877203-47908485	protein_coding	TF		0.639467	1.15194	0.849119	0.00645
ENSMUSG00000056383	AI987944	7:41373771-41393260	protein_coding	TF		4.98073	8.98171	0.850633	0.00055
ENSMUSG00000072889	Nfxl1	5:72513300-72559684	protein_coding	TF		2.19778	3.99396	0.861772	0.00305
ENSMUSG00000074165	Zfp788	7:41633202-41651534	protein_coding	TF		0.817395	1.50431	0.879994	0.02375
ENSMUSG00000030189	Ybx3	6:131364857-131388450	protein_coding	TF		6.71171	12.3782	0.883054	0.00065
ENSMUSG00000036281	Snapc4	2:26352175-26380653	protein_coding	TF		1.463	2.70201	0.885101	0.00945
ENSMUSG00000002249	Tead3	17:28331670-28350805	protein_coding	TF		1.178	2.18143	0.888937	0.01615
ENSMUSG00000041483	Zfp281	1:136624900-136630053	protein_coding	TF		5.35454	9.96118	0.895553	0.0004
ENSMUSG00000037174	Elf2	3:51255664-51340658	protein_coding	TF		7.6317	14.2298	0.898842	0.0001
ENSMUSG00000022009	Nufip1	14:76110890-76137379	protein_coding	TF		1.50684	2.836	0.912331	0.0004
ENSMUSG00000030103	Bhlhe40	6:108577038-108666925	protein_coding	TF		17.1294	32.5091	0.924368	0.0002
ENSMUSG00000020472	Zkscan17	11:59485519-59526751	protein_coding	TF		2.82182	5.38118	0.931299	0.0002
ENSMUSG00000057835	Zfp119a	17:55865203-55878862	protein_coding	TF		1.33896	2.55858	0.934231	0.00985
ENSMUSG00000047710	Champ1	8:13869640-13881639	protein_coding	TF		1.45022	2.80439	0.951412	0.0015
ENSMUSG00000032998	Foxj3	4:119530307-119629119	protein_coding	TF		2.61146	5.07683	0.95907	0.0026
ENSMUSG00000038705	Gmeb2	2:181251448-181288035	protein_coding	TF		2.0189	3.93393	0.962402	0.00505
ENSMUSG00000040891	Foxa3	7:19013281-19023538	protein_coding	TF		16.6391	32.9439	0.985432	5e-05
ENSMUSG00000024050	Wiz	17:32354054-32389401	protein_coding	TF		0.856609	1.73991	1.0223	0.00105
ENSMUSG00000027551	Zfp64	2:168893330-168955587	protein_coding	TF		2.3649	4.98671	1.07631	0.00245
ENSMUSG00000027035	Cers6	2:68861440-69114282	protein_coding	TF		5.18619	10.977	1.08174	0.00965
ENSMUSG00000031728	Zfp821	8:109705548-109724932	protein_coding	TF		0.580094	1.23374	1.08868	0.0089
ENSMUSG00000049878	Rlf	4:121145372-121215084	protein_coding	TF		2.83566	6.05179	1.09368	5e-05
ENSMUSG00000058900	Rsl1	13:67173206-67183126	protein_coding	TF		0.830978	1.77513	1.09505	0.0067
ENSMUSG00000029127	Zbtb49	5:38189734-38220457	protein_coding	TF		0.763521	1.66564	1.12534	0.04085
ENSMUSG00000052056	Zfp217	2:170108642-170148103	protein_coding	TF		1.79198	3.93883	1.13621	5e-05
ENSMUSG00000001156	Mxd1	6:86647043-86669159	protein_coding	TF		0.922062	2.06652	1.16427	5e-05
ENSMUSG00000035021	Baz1a	12:54892988-55014348	protein_coding	TF		3.18018	7.23615	1.18611	0.0002
ENSMUSG00000001419	Mef2d	3:88142371-88177785	protein_coding	TF		2.03155	4.68885	1.20666	0.0001
ENSMUSG00000055116	Arntl	7:113207464-113314122	protein_coding	TF		1.61638	3.74154	1.21087	0.0008
ENSMUSG00000070420	Zscan25	5:145283342-145291469	protein_coding	TF		0.978837	2.31523	1.24201	0.00055
ENSMUSG00000042507	Elmsan1	12:84149175-84218881	protein_coding	TF		1.45446	3.48938	1.26249	0.0003
ENSMUSG00000015501	Hivep2	10:13966378-14151376	protein_coding	TF		1.11325	2.7637	1.31182	5e-05
ENSMUSG00000071477	Zfp777	6:48024187-48048911	protein_coding	TF		1.90134	4.74145	1.31831	0.0033
ENSMUSG00000078994	Zfp429	13:67389308-67399767	protein_coding	TF		0.687354	1.72565	1.32802	0.00145
ENSMUSG00000028901	Gmeb1	4:132221024-132261602	protein_coding	TF		1.1829	2.96996	1.32812	0.0001
ENSMUSG00000035529	Prdm4	10:85891969-85916945	protein_coding	TF		1.44178	3.62557	1.33036	5e-05
ENSMUSG00000018347	Zkscan6	11:65807174-65829239	protein_coding	TF		1.18116	3.01507	1.35199	5e-05
ENSMUSG00000024750	Zfand5	19:21272277-21282289	protein_coding	TF		12.0906	31.0794	1.36208	5e-05
ENSMUSG00000020653	Klf11	12:24651370-24662774	protein_coding	TF		2.01551	5.23267	1.37641	0.00095
ENSMUSG00000035397	Klf16	10:80567123-80577321	protein_coding	TF		0.72724	1.90064	1.38598	0.0002
ENSMUSG00000000134	Tfe3	X:7762559-7775202	protein_coding	TF		3.97933	10.4104	1.38743	5e-05
ENSMUSG00000038648	Creb3l2	6:37327254-37442146	protein_coding	TF		1.93219	5.15864	1.41675	5e-05
ENSMUSG00000055835	Zfp1	8:111643442-111671008	protein_coding	TF		1.10668	2.98383	1.43093	5e-05
ENSMUSG00000043059	Zfp513	5:31198980-31202303	protein_coding	TF		1.07067	2.91314	1.44406	0.00295
ENSMUSG00000044676	Zfp612	8:110079763-110102753	protein_coding	TF		1.02545	2.88032	1.48997	5e-05
ENSMUSG00000075040	Zfp408	2:91643668-91649791	protein_coding	TF		0.790107	2.28725	1.53349	0.0256
ENSMUSG00000025612	Bach1	16:87698944-87733346	protein_coding	TF		6.224	19.2302	1.62746	5e-05
ENSMUSG00000004359	Spic	10:88674771-88685015	protein_coding	TF		2.51599	7.90023	1.65077	5e-05
ENSMUSG00000071076	Jund	8:70697738-70700616	protein_coding	TF		6.62651	21.0618	1.66831	5e-05
ENSMUSG00000040857	Erf	7:25242560-25250761	protein_coding	TF		3.67669	11.7976	1.68202	5e-05
ENSMUSG00000020484	Xbp1	11:5520658-5525893	protein_coding	TF		69.8091	224.671	1.68633	5e-05
ENSMUSG00000057691	Zfp746	6:48062394-48086593	protein_coding	TF		2.12561	7.01538	1.72265	5e-05
ENSMUSG00000034271	Jdp2	12:85599104-85639878	protein_coding	TF		1.27062	4.37924	1.78515	5e-05
ENSMUSG00000046962	Zbtb21	16:97947434-97962621	protein_coding	TF		1.10818	3.82848	1.78858	5e-05
ENSMUSG00000057895	Zfp105	9:122923071-122931028	protein_coding	TF		0.250543	0.97766	1.96427	0.00165
ENSMUSG00000066687	Zbtb16	9:48654310-48835945	protein_coding	TF		1.27049	5.72896	2.17289	5e-05
ENSMUSG00000056749	Nfil3	13:52967208-52981073	protein_coding	TF		4.60613	24.1749	2.39189	5e-05
ENSMUSG00000049086	Bmyc	2:25705849-25709716	protein_coding	TF		0.840637	5.44923	2.6965	5e-05
ENSMUSG00000047407	Tgif1	17:70844204-70853546	protein_coding	TF		4.48659	29.8805	2.73551	5e-05
ENSMUSG00000025225	Nfkb2	19:46304736-46327156	protein_coding	TF		1.83229	17.3041	3.23939	5e-05
ENSMUSG00000023034	Nr4a1	15:101266845-101274792	protein_coding	TF		0.25741	3.45767	3.74766	5e-05
ENSMUSG00000000078	Klf6	13:5861488-5870393	protein_coding	TF		2.90159	43.7663	3.9149	5e-05
ENSMUSG00000042622	Maff	15:79347540-79359072	protein_coding	TF		0.609761	16.3393	4.74396	5e-05
ENSMUSG00000026628	Atf3	1:191170295-191183340	protein_coding	TF		0.817978	26.4876	5.01711	5e-05
ENSMUSG00000027559	Car3	3:14863537-14872351	protein_coding			274.395	0.350301	-9.61344	5e-05
ENSMUSG00000038092	Hsd3b5	3:98618635-98630309	protein_coding			4.8987	0.00855833	-9.16085	0.0039
ENSMUSG00000081207	Gm13775	4:61783122-61801286	processed_transcript			6.82558	0.0154512	-8.78709	0.01305
ENSMUSG00000030378	2810007J24Rik	7:14410685-14446769	protein_coding			158.627	0.45487	-8.44597	5e-05
ENSMUSG00000063590	Slc22a28	19:8062208-8131982	protein_coding			2.84052	0.0105303	-8.07546	0.00655
ENSMUSG00000031725	Ces1f	8:93256235-93279747	protein_coding			144.658	0.690645	-7.71049	5e-05
ENSMUSG00000097691	9030616G12Rik	10:128971196-128978115	lincRNA			4.29843	0.0215899	-7.63731	0.0027
ENSMUSG00000060807	Serpina6	12:103646629-103657212	protein_coding			114.171	0.779268	-7.19487	5e-05
ENSMUSG00000041698	Slco1a1	6:141907281-141946962	protein_coding			55.6855	0.710279	-6.29277	5e-05
ENSMUSG00000069310	Hist1h3c	13:23744972-23745602	protein_coding			2.51623	0.0434198	-5.85677	0.00655
ENSMUSG00000085404	Gm12909	4:62088287-62090524	antisense			2.22	0.0426488	-5.70191	0.00655
ENSMUSG00000021210	Akr1c6	13:4434305-4457530	protein_coding			418.946	8.10021	-5.69266	5e-05
ENSMUSG00000062417	Hist1h3g	13:23535421-23535951	protein_coding			1.24703	0.0248549	-5.64882	0.0021
ENSMUSG00000003477	Inmt	6:55170625-55175043	protein_coding			398.677	8.00623	-5.63796	5e-05
ENSMUSG00000095532	Mup-ps13	4:61534229-61536973	pseudogene			1.32411	0.027224	-5.60401	0.0027
ENSMUSG00000054588	Gbp10	5:105215698-105239533	protein_coding			7.60151	0.188265	-5.33544	5e-05
ENSMUSG00000038768	9130409I23Rik	1:181051236-181060667	protein_coding			2.3372	0.0591612	-5.30398	0.0027
ENSMUSG00000040660	Cyp2b9	7:26173410-26210661	protein_coding			46.334	1.17676	-5.29918	5e-05
ENSMUSG00000010651	Acaa1b	9:119102477-119157093	protein_coding			133.3	3.40284	-5.29179	5e-05
ENSMUSG00000053168	9030619P08Rik	15:75427606-75431829	protein_coding			13.9468	0.375812	-5.21378	5e-05
ENSMUSG00000062410	Hsd3b3	3:98741523-98763128	protein_coding			42.715	1.20647	-5.14588	5e-05
ENSMUSG00000022347	A1bg	15:60917588-60921270	protein_coding			3.35406	0.0953191	-5.137	0.00055
ENSMUSG00000006398	Cdc20	4:118428092-118437352	protein_coding			2.00306	0.0583467	-5.10141	5e-05
ENSMUSG00000022129	Dct	14:118012791-118052246	protein_coding			3.758	0.11039	-5.08929	0.0001
ENSMUSG00000024694	Keg1	19:12695785-12721247	protein_coding			34.3411	1.02673	-5.06381	0.0003
ENSMUSG00000027762	Sucnr1	3:60081868-60087566	protein_coding			3.11875	0.0960714	-5.02072	0.00125
ENSMUSG00000027820	Mme	3:63295871-63382231	protein_coding			8.18277	0.284834	-4.84439	5e-05
ENSMUSG00000022215	Fitm1	14:55559941-55576952	protein_coding			7.0024	0.266957	-4.71317	0.01705
ENSMUSG00000069170	Gpr98	13:80957664-81633154	protein_coding			2.46294	0.0985456	-4.64345	5e-05
ENSMUSG00000078686	Mup9	4:60418045-60421952	protein_coding			29.8527	1.28458	-4.5385	0.00115
ENSMUSG00000054422	Fabp1	6:71199826-71205023	protein_coding			4971.38	215.756	-4.52618	5e-05
ENSMUSG00000052562	Slc22a30	19:8335370-8405111	protein_coding			27.3682	1.20147	-4.50963	5e-05
ENSMUSG00000032500	Dclk3	9:111439080-111489608	protein_coding			2.34616	0.110732	-4.40515	5e-05
ENSMUSG00000025175	Fn3k	11:121434912-121450491	protein_coding			4.96027	0.250132	-4.30966	0.02715
ENSMUSG00000006711	D130043K22Rik	13:24845134-24901270	protein_coding			1.9579	0.0992115	-4.30266	0.0226
ENSMUSG00000026669	Mcm10	2:4989713-5012791	protein_coding			30.4056	1.55507	-4.28929	5e-05
ENSMUSG00000025317	Car5a	8:119910359-124345724	protein_coding			18.7552	0.963677	-4.2826	0.0118
ENSMUSG00000085995	Gm2788	7:48866428-48886608	processed_transcript			20.8758	1.10375	-4.24135	0.0001
ENSMUSG00000069668	Sult3a1	10:33863934-33879475	protein_coding			7.15423	0.390197	-4.19652	5e-05
ENSMUSG00000004038	Gstm3	3:107938846-107969283	protein_coding			10.2199	0.559462	-4.19119	0.01495
ENSMUSG00000067225	Cyp2c54	19:40037940-40073811	protein_coding			63.5816	3.48686	-4.18861	5e-05
ENSMUSG00000001604	Tcea3	4:136247728-136274898	protein_coding			22.4561	1.25038	-4.16668	5e-05
ENSMUSG00000064294	Aox3	1:58113129-58200698	protein_coding			46.0836	2.60182	-4.14666	5e-05
ENSMUSG00000097426	Gm8941	1:151136506-151137780	pseudogene			6.23436	0.356554	-4.12805	0.0001
ENSMUSG00000023070	Rgn	X:20549786-20562089	protein_coding			328.437	19.2257	-4.09451	5e-05
ENSMUSG00000061959	Ces1e	8:93201217-93229619	protein_coding			35.0334	2.05294	-4.09297	5e-05
ENSMUSG00000026839	Upp2	2:58567297-58792971	protein_coding			159.016	9.49436	-4.06596	5e-05
ENSMUSG00000097730	Gm26588	6:88716423-88828360	lincRNA			1.79196	0.107089	-4.06466	0.0046
ENSMUSG00000054827	Cyp2c50	19:40089687-40113950	protein_coding			208.68	12.6793	-4.04075	5e-05
ENSMUSG00000027469	Tpx2	2:152847963-152895321	protein_coding			0.960576	0.0589319	-4.02678	0.00425
ENSMUSG00000015093	Clic3	2:25455140-25461094	protein_coding			2.42722	0.150891	-4.00772	5e-05
ENSMUSG00000050445	Cyp8b1	9:121914355-121916305	protein_coding			53.6526	3.34481	-4.00365	5e-05
ENSMUSG00000069922	Ces3a	8:105048598-105058414	protein_coding			322.88	20.533	-3.97499	5e-05
ENSMUSG00000038217	Tlcd2	11:75461538-75470899	protein_coding			70.8336	4.54809	-3.9611	5e-05
ENSMUSG00000051452	Gm11437	11:84129671-84401651	protein_coding			3.18661	0.205958	-3.9516	0.01725
ENSMUSG00000022304	Dpys	15:39768484-39857470	protein_coding			79.8604	5.24242	-3.92918	5e-05
ENSMUSG00000041828	Abca8a	11:110025633-110095978	protein_coding			19.8832	1.30545	-3.92893	5e-05
ENSMUSG00000053846	Lipg	18:74939321-74961263	protein_coding			4.53841	0.300238	-3.91801	5e-05
ENSMUSG00000029188	Slc34a2	5:53038081-53071664	protein_coding			34.8552	2.39041	-3.86604	5e-05
ENSMUSG00000052974	Cyp2f2	7:27119908-27133660	protein_coding			141.269	9.74836	-3.85714	5e-05
ENSMUSG00000074254	Cyp2a4	7:26307189-26315088	protein_coding			94.9516	6.74656	-3.81497	5e-05
ENSMUSG00000030131	Mug2	6:122006797-122085967	protein_coding			26.7617	1.91518	-3.80462	5e-05
ENSMUSG00000056973	Ces1d	8:93166067-93197838	protein_coding			162.753	11.7228	-3.7953	5e-05
ENSMUSG00000029153	Ociad2	5:73322198-73338947	protein_coding			8.82359	0.641175	-3.78258	5e-05
ENSMUSG00000025197	Cyp2c44	19:44005021-44029247	protein_coding			70.0075	5.12894	-3.77078	5e-05
ENSMUSG00000031790	Mmp15	8:95352267-95374293	protein_coding			3.33429	0.244591	-3.76894	5e-05
ENSMUSG00000003053	Cyp2c29	19:39229253-39330713	protein_coding			224.489	16.4731	-3.76846	5e-05
ENSMUSG00000032028	Nxpe2	9:48318005-48353454	protein_coding			6.91347	0.513611	-3.75066	5e-05
ENSMUSG00000025396	Hsd17b6	10:127990940-128000678	protein_coding			13.9375	1.06537	-3.70955	5e-05
ENSMUSG00000071633	Gm4952	19:12599973-12628251	protein_coding			37.933	3.00973	-3.65575	5e-05
ENSMUSG00000002032	Tmem25	9:44793775-44799307	protein_coding			4.55745	0.362407	-3.65254	0.0001
ENSMUSG00000010601	Apol7a	15:77388220-77399110	protein_coding			26.1488	2.11519	-3.62788	5e-05
ENSMUSG00000035948	Acss3	10:106936163-107123668	protein_coding			12.5395	1.02884	-3.60739	5e-05
ENSMUSG00000054757	Akr1c20	13:4486971-4523344	protein_coding			41.6024	3.44504	-3.59408	5e-05
ENSMUSG00000028194	Ddah1	3:145758674-145894277	protein_coding			35.3158	2.96597	-3.57374	5e-05
ENSMUSG00000000739	Sult5a1	8:119910359-124345724	protein_coding			21.1236	1.7953	-3.55656	0.0003
ENSMUSG00000038370	Pcp4l1	1:171173261-171196268	protein_coding			16.9792	1.45106	-3.54859	5e-05
ENSMUSG00000087579	1500017E21Rik	19:36554638-36705641	processed_transcript			10.5447	0.909695	-3.53499	5e-05
ENSMUSG00000067144	Slc22a7	17:46432184-46438477	protein_coding			5.26763	0.46373	-3.5058	5e-05
ENSMUSG00000078452	Raet1d	10:22158568-22374139	protein_coding			3.22446	0.285598	-3.497	0.0043
ENSMUSG00000066513	Klk1b4	7:44207434-44211754	protein_coding			1.89883	0.16959	-3.48499	0.0044
ENSMUSG00000074476	Spc24	9:21755441-21760286	protein_coding			2.26448	0.203343	-3.47719	0.00105
ENSMUSG00000024292	Cyp4f14	17:32905070-32917342	protein_coding			54.8139	4.92545	-3.47621	5e-05
ENSMUSG00000036594	H2-Aa	17:34282743-34287827	protein_coding			41.7252	3.82313	-3.44809	5e-05
ENSMUSG00000035686	Thrsp	7:97412937-97417730	protein_coding			199.76	18.3345	-3.44564	5e-05
ENSMUSG00000035836	Ugt2b1	5:86916637-86926530	protein_coding			81.9239	7.56605	-3.43667	5e-05
ENSMUSG00000057103	Cml1	6:85910153-85915687	protein_coding			68.4899	6.46585	-3.40498	5e-05
ENSMUSG00000040127	Sdr9c7	10:127898517-127911761	protein_coding			31.3614	2.96747	-3.40169	5e-05
ENSMUSG00000078234	Klhdc7a	4:139962172-139968026	protein_coding			6.44105	0.619917	-3.37715	5e-05
ENSMUSG00000020914	Top2a	11:98992942-99024189	protein_coding			2.20121	0.212402	-3.37343	0.0001
ENSMUSG00000060586	H2-Eb1	17:34305882-34316199	protein_coding			26.2507	2.54278	-3.36788	5e-05
ENSMUSG00000050541	Adra1b	11:43774605-43901210	protein_coding			10.4536	1.02222	-3.35422	5e-05
ENSMUSG00000047496	Rnf152	1:105276916-105361624	protein_coding			1.44351	0.141475	-3.35095	5e-05
ENSMUSG00000034785	Dio1	4:107291464-107307169	protein_coding			67.5976	6.75399	-3.32316	5e-05
ENSMUSG00000026489	Adck3	1:179960471-180199602	protein_coding			92.7369	9.28183	-3.32066	5e-05
ENSMUSG00000005338	Cadm3	1:173334253-173466040	protein_coding			1.82783	0.187414	-3.28583	0.0001
ENSMUSG00000027187	Cat	2:103453848-103485160	protein_coding			539.295	56.061	-3.266	5e-05
ENSMUSG00000037071	Scd1	19:44394450-44407709	protein_coding			496.29	51.7952	-3.26029	5e-05
ENSMUSG00000010122	Slc47a1	11:61343400-61378345	protein_coding			36.7805	3.89274	-3.24008	5e-05
ENSMUSG00000027048	Abcb11	2:69238281-69342616	protein_coding			99.948	10.5919	-3.23822	5e-05
ENSMUSG00000031767	Nudt7	8:114133556-114152312	protein_coding			224.979	24.1665	-3.21871	5e-05
ENSMUSG00000038641	Akr1d1	6:37530172-37568815	protein_coding			60.3012	6.48826	-3.21628	5e-05
ENSMUSG00000027199	Gatm	2:122594466-122611303	protein_coding			5.24067	0.565475	-3.21221	5e-05
ENSMUSG00000031640	Klkb1	8:45269441-45333216	protein_coding			94.1122	10.2037	-3.20529	0.00865
ENSMUSG00000001663	Gstt1	10:75783812-75798584	protein_coding			143.718	15.6197	-3.2018	5e-05
ENSMUSG00000025422	Agap2	10:127078906-127093169	protein_coding			1.08598	0.118287	-3.19863	5e-05
ENSMUSG00000033715	Akr1c14	13:4049010-4090422	protein_coding			122.05	13.5913	-3.16672	5e-05
ENSMUSG00000059668	Krt4	15:101918535-101924735	protein_coding			2.52062	0.281449	-3.16283	0.0001
ENSMUSG00000021336	Slc17a4	13:23897737-23915007	protein_coding			8.77955	0.995695	-3.14037	5e-05
ENSMUSG00000025934	Gsta3	1:21240588-21265361	protein_coding			586.925	67.2495	-3.12558	5e-05
ENSMUSG00000026189	Pecr	1:72236464-72284314	protein_coding			62.1682	7.1619	-3.11776	0.01955
ENSMUSG00000047617	BC029214	2:25455140-25461094	protein_coding			33.7882	3.90821	-3.11194	5e-05
ENSMUSG00000063730	Hsd3b2	3:98709254-98724576	protein_coding			5.03193	0.584228	-3.10651	5e-05
ENSMUSG00000078674	Mup18	4:61670176-61674136	protein_coding			7.78889	0.928106	-3.06906	5e-05
ENSMUSG00000039304	Tnfsf10	3:27317027-27342427	protein_coding			2.03713	0.244291	-3.05987	5e-05
ENSMUSG00000032808	Cyp2c38	19:39389555-39463075	protein_coding			17.675	2.13832	-3.04716	5e-05
ENSMUSG00000043068	Fam89a	8:124740256-124751809	protein_coding			1.55938	0.190199	-3.03539	0.0036
ENSMUSG00000030972	Acsm5	7:119526303-119543793	protein_coding			26.8307	3.2829	-3.03084	5e-05
ENSMUSG00000037379	Spon2	5:33213517-33218238	protein_coding			2.7138	0.333808	-3.02323	5e-05
ENSMUSG00000037541	Shank2	7:144001927-144424494	protein_coding			1.08382	0.134218	-3.01348	5e-05
ENSMUSG00000020068	Pbld2	10:63024314-63058813	protein_coding			35.9829	4.48564	-3.00392	5e-05
ENSMUSG00000023031	Cela1	15:100674424-100687920	protein_coding			12.0593	1.52166	-2.98642	5e-05
ENSMUSG00000038286	Bphl	13:34037640-34074074	protein_coding			69.0708	8.72057	-2.98558	5e-05
ENSMUSG00000047822	Gm6484	9:21800183-21852635	protein_coding			49.5221	6.33205	-2.96733	0.00065
ENSMUSG00000027331	Knstrn	2:118814002-118853957	protein_coding			1.16098	0.149791	-2.95432	0.00035
ENSMUSG00000068877	Selenbp2	3:94693555-94704413	protein_coding			63.1688	8.16076	-2.95244	5e-05
ENSMUSG00000095079	Igha	12:113258767-113260236	IG_C_gene			1.58338	0.205981	-2.94242	0.0036
ENSMUSG00000023122	Sult1c2	17:53829636-53846339	protein_coding			2.06599	0.268838	-2.94202	0.0002
ENSMUSG00000058921	Slc10a5	3:10331733-10335656	protein_coding			15.5099	2.04486	-2.92312	5e-05
ENSMUSG00000025004	Cyp2c40	19:39767070-39812814	protein_coding			57.1639	7.56952	-2.91683	5e-05
ENSMUSG00000097451	Rian	12:109603881-109661716	processed_transcript			3.23617	0.428716	-2.91619	0.0001
ENSMUSG00000023336	Wfdc1	8:119666522-119688222	protein_coding			1.81292	0.241831	-2.90624	0.00325
ENSMUSG00000070661	Rnf186	4:138967111-138968365	protein_coding			5.06658	0.683306	-2.89041	0.00015
ENSMUSG00000062624	Cyp2c67	19:39608841-39649051	protein_coding			55.0432	7.43354	-2.88844	5e-05
ENSMUSG00000021624	Cd180	13:102693557-103334497	protein_coding			1.24458	0.168665	-2.88343	0.00085
ENSMUSG00000069456	Rdh16	10:127801151-127846565	protein_coding			10.329	1.40041	-2.88279	5e-05
ENSMUSG00000034774	Dsg1c	18:20247339-20285031	protein_coding			6.26838	0.855474	-2.8733	5e-05
ENSMUSG00000022751	Nit2	16:57156670-57167332	protein_coding			86.0232	11.7491	-2.87217	5e-05
ENSMUSG00000032607	Amt	9:108296852-108301571	protein_coding			25.2827	3.46198	-2.86848	5e-05
ENSMUSG00000078683	Mup1	4:60498011-60501960	protein_coding			96.2863	13.2427	-2.86213	5e-05
ENSMUSG00000029299	Abcg3	5:104935056-104982718	protein_coding			2.33094	0.321649	-2.85736	0.00025
ENSMUSG00000079017	Ifi27l2a	12:103442166-103443680	protein_coding			31.2085	4.3108	-2.85591	5e-05
ENSMUSG00000026688	Mgst3	1:167371965-167393841	protein_coding			13.5989	1.88961	-2.84732	5e-05
ENSMUSG00000064168	Hist1h2bh	13:23542923-23543359	protein_coding			2.82953	0.397868	-2.8302	0.01135
ENSMUSG00000026417	Pigr	1:130826683-130852249	protein_coding			185.674	26.1544	-2.82764	5e-05
ENSMUSG00000064202	4430402I18Rik	19:28835048-28967800	protein_coding			1.18866	0.167567	-2.82653	0.0007
ENSMUSG00000073421	H2-Ab1	17:34263208-34269418	protein_coding			27.5681	3.89033	-2.82503	5e-05
ENSMUSG00000031549	Ido2	8:24531891-24576333	protein_coding			8.70184	1.22866	-2.82424	5e-05
ENSMUSG00000032066	Bco2	9:50533086-50555181	protein_coding			6.2197	0.880117	-2.82108	5e-05
ENSMUSG00000030236	Slco1b2	6:141629517-141686646	protein_coding			301.782	43.6322	-2.79004	5e-05
ENSMUSG00000026527	Rgs7	1:175059735-175491130	protein_coding			1.05992	0.153589	-2.78681	0.00305
ENSMUSG00000063388	BC023105	18:60441752-60442983	pseudogene			5.32436	0.772845	-2.78436	5e-05
ENSMUSG00000041660	Bbox1	2:110262696-110314560	protein_coding			47.9909	6.98632	-2.78016	5e-05
ENSMUSG00000056035	Cyp3a11	5:145854425-145879964	protein_coding			1012.53	148.262	-2.77175	5e-05
ENSMUSG00000071551	Akr1c19	13:4228699-4248681	protein_coding			39.0894	5.7274	-2.77082	5e-05
ENSMUSG00000057074	Ces1g	8:93302368-93337308	protein_coding			41.4246	6.08361	-2.76749	5e-05
ENSMUSG00000046794	Ppp1r3b	8:35375740-35388124	protein_coding			28.0811	4.13073	-2.76513	5e-05
ENSMUSG00000027965	Olfm3	3:114904077-115125722	protein_coding			1.10009	0.163041	-2.75432	0.0036
ENSMUSG00000028536	2610528J11Rik	4:118526998-118530228	protein_coding			4.53438	0.672061	-2.75424	0.017
ENSMUSG00000097354	2310001H17Rik	6:129208411-129237982	lincRNA			7.06003	1.04937	-2.75016	0.0002
ENSMUSG00000017868	Sgk2	2:162987329-163014127	protein_coding			9.89616	1.47292	-2.74819	5e-05
ENSMUSG00000022149	C9	15:6445326-6498751	protein_coding			107.934	16.4215	-2.71649	5e-05
ENSMUSG00000067656	Slc22a27	19:7864387-7966027	protein_coding			5.12392	0.785534	-2.7055	5e-05
ENSMUSG00000046949	Nqo2	13:33917917-34037147	protein_coding			12.81	1.96405	-2.70537	0.0014
ENSMUSG00000085455	1810059H22Rik	5:148874331-149015813	antisense			1.64066	0.25192	-2.70323	0.0037
ENSMUSG00000028167	Bdh2	3:135281220-135304426	protein_coding			7.00613	1.08325	-2.69326	5e-05
ENSMUSG00000066477	Gm16551	9:74847982-74891784	lincRNA			3.83963	0.595711	-2.68828	0.00185
ENSMUSG00000022323	Hrsp12	15:34484020-34495255	protein_coding			444.733	69.1656	-2.68481	5e-05
ENSMUSG00000066071	Cyp4a12a	4:115299045-115332815	protein_coding			1.29966	0.202412	-2.68276	5e-05
ENSMUSG00000022235	Cmbl	15:31568790-31590119	protein_coding			84.8416	13.2257	-2.68143	5e-05
ENSMUSG00000061906	Ugt2b38	5:87409941-87424203	protein_coding			3.85371	0.601503	-2.6796	5e-05
ENSMUSG00000005233	Spc25	2:69193894-69206194	protein_coding			2.946	0.461689	-2.67376	5e-05
ENSMUSG00000024866	Acy3	19:3986660-3990007	protein_coding			19.3922	3.05506	-2.6662	5e-05
ENSMUSG00000029101	Rgs12	5:34949444-35039644	protein_coding			5.05675	0.79802	-2.66371	5e-05
ENSMUSG00000062563	Cys1	12:24665837-24681813	protein_coding			1.44537	0.229234	-2.65655	0.0169
ENSMUSG00000039620	6430573F11Rik	8:36457547-36514320	protein_coding			1.08319	0.17358	-2.64161	0.0085
ENSMUSG00000027983	Cyp2u1	3:131290490-131316661	protein_coding			5.96419	0.957502	-2.63898	5e-05
ENSMUSG00000070811	Sult2a2	7:13733505-13779637	protein_coding			1.47691	0.237421	-2.63706	0.01035
ENSMUSG00000004105	Angptl2	2:33133420-33371486	protein_coding			4.74044	0.764038	-2.63331	5e-05
ENSMUSG00000076498	Trbc2	6:41546729-41548181	IG_C_gene			1.41072	0.227393	-2.63317	0.0245
ENSMUSG00000033174	Mgll	6:88716423-88828360	protein_coding			24.5124	3.98019	-2.6226	5e-05
ENSMUSG00000034285	Nipsnap1	11:4873950-4894200	protein_coding			83.5252	13.581	-2.62062	5e-05
ENSMUSG00000024440	Pcdh12	18:38267091-38284401	protein_coding			2.31653	0.377421	-2.61772	5e-05
ENSMUSG00000027605	Acss2	2:155490378-155594955	protein_coding			35.2809	5.76712	-2.61297	0.00015
ENSMUSG00000030149	Klrk1	6:129610322-129623864	protein_coding			1.27076	0.207939	-2.61146	0.01525
ENSMUSG00000035473	Galm	17:80127470-80185101	protein_coding			30.2132	4.96803	-2.60444	5e-05
ENSMUSG00000037797	Adh4	3:138415465-138430892	protein_coding			60.3447	10.0135	-2.59128	5e-05
ENSMUSG00000024899	Papss2	19:32620004-32667187	protein_coding			58.0158	9.65297	-2.5874	5e-05
ENSMUSG00000033594	Spata2l	8:119910359-124345724	protein_coding			8.86954	1.48091	-2.58237	0.0159
ENSMUSG00000066026	Dhrs3	4:144892826-144928209	protein_coding			37.2655	6.22572	-2.58153	5e-05
ENSMUSG00000086141	9030622O22Rik	2:147944739-148040203	lincRNA			3.75015	0.626856	-2.58074	5e-05
ENSMUSG00000025279	Dnase1l3	14:7964532-7994573	protein_coding			6.01046	1.00635	-2.57834	5e-05
ENSMUSG00000092008	Cyp2c69	19:39842659-39886769	protein_coding			70.258	11.7823	-2.57604	5e-05
ENSMUSG00000025207	Sema4g	19:44989100-45003397	protein_coding			15.4861	2.60492	-2.57166	5e-05
ENSMUSG00000070704	Ugt2b36	5:87065926-87092555	protein_coding			198.871	33.6186	-2.5645	5e-05
ENSMUSG00000046997	Spsb4	9:96943481-97022043	protein_coding			1.97979	0.33639	-2.55714	0.0014
ENSMUSG00000028715	Cyp4a14	4:115486199-115496142	protein_coding			56.3975	9.61049	-2.55295	5e-05
ENSMUSG00000059027	9630013D21Rik	4:109569213-109657853	processed_transcript			5.81216	0.998562	-2.54115	0.00105
ENSMUSG00000058135	Gstm1	3:108012254-108017973	protein_coding			265.816	45.7877	-2.53739	5e-05
ENSMUSG00000074207	Adh1	3:138260990-138307022	protein_coding			682.342	117.618	-2.53638	5e-05
ENSMUSG00000020534	Shmt1	11:60777524-60811718	protein_coding			64.4657	11.1469	-2.53188	0.0003
ENSMUSG00000036278	Macrod1	19:7056767-7198061	protein_coding			12.2473	2.13084	-2.52297	5e-05
ENSMUSG00000027227	Sord	2:122234748-122265340	protein_coding			313.049	54.5873	-2.51975	5e-05
ENSMUSG00000037348	Paqr7	4:134496696-134510235	protein_coding			10.0583	1.75737	-2.51689	5e-05
ENSMUSG00000028737	Aldh4a1	4:139530547-139670280	protein_coding			45.6837	7.99701	-2.51415	5e-05
ENSMUSG00000063021	Hist1h2ak	13:21753394-21753907	protein_coding			3.59341	0.630719	-2.51028	0.00875
ENSMUSG00000041220	Elovl6	3:129532385-129638495	protein_coding			15.7089	2.77332	-2.5019	5e-05
ENSMUSG00000032725	Folr2	7:101839989-101845331	protein_coding			18.6726	3.29942	-2.50064	5e-05
ENSMUSG00000014542	Clec4f	6:83644541-83656187	protein_coding			93.5274	16.6494	-2.48992	5e-05
ENSMUSG00000036775	Decr2	17:26081210-26090329	protein_coding			47.2226	8.45325	-2.4819	5e-05
ENSMUSG00000020051	Pah	10:87521794-87584136	protein_coding			270.205	48.5846	-2.47548	5e-05
ENSMUSG00000005547	Cyp2a5	7:26835304-26843548	protein_coding			93.1861	16.7608	-2.47502	5e-05
ENSMUSG00000001270	Ckb	12:111669354-111672338	protein_coding			5.25526	0.945545	-2.47454	5e-05
ENSMUSG00000073424	Cyp4f15	17:32685626-32703352	protein_coding			21.9506	3.99043	-2.45964	5e-05
ENSMUSG00000041044	Lrit1	14:37054829-37064946	protein_coding			2.79838	0.508795	-2.45943	5e-05
ENSMUSG00000052595	A1cf	19:31868760-31949406	protein_coding			16.4864	3.00147	-2.45753	5e-05
ENSMUSG00000071204	Gm10319	6:122136627-122152016	pseudogene			17.0021	3.09906	-2.45581	5e-05
ENSMUSG00000036782	Klhl13	X:23219270-23365082	protein_coding			2.90833	0.533373	-2.44697	5e-05
ENSMUSG00000085587	Gm14493	X:10707175-10719690	antisense			13.0829	2.40022	-2.44644	0.02445
ENSMUSG00000062181	Ces3b	8:105083752-105093929	protein_coding			71.0252	13.1254	-2.43597	5e-05
ENSMUSG00000011382	Dhdh	7:45472955-45526268	protein_coding			30.8349	5.706	-2.43401	0.00775
ENSMUSG00000028008	Asic5	3:81982289-82021233	protein_coding			1.06174	0.197029	-2.42995	0.00025
ENSMUSG00000035472	Slc25a21	12:56689917-57197472	protein_coding			2.97117	0.551382	-2.42991	0.0016
ENSMUSG00000040147	Maob	X:16709281-16817366	protein_coding			49.2808	9.16397	-2.42698	5e-05
ENSMUSG00000052085	Dock8	19:24999528-25202432	protein_coding			3.61976	0.675233	-2.42244	5e-05
ENSMUSG00000031355	Arhgap6	X:168795098-169320372	protein_coding			1.43622	0.269059	-2.41628	0.0046
ENSMUSG00000030865	Chp2	7:122219495-122222824	protein_coding			2.9756	0.558286	-2.4141	5e-05
ENSMUSG00000051041	Olfml1	7:107567445-107591094	protein_coding			6.51715	1.22394	-2.41271	5e-05
ENSMUSG00000074768	Bhmt	13:93616890-93637961	protein_coding			1152.08	216.483	-2.41191	5e-05
ENSMUSG00000076609	Igkc	6:70726434-70726757	IG_C_gene			8.24494	1.56291	-2.39928	0.0069
ENSMUSG00000028378	Ptgr1	4:58965438-58987119	protein_coding			1.32433	0.254093	-2.38184	5e-05
ENSMUSG00000074093	Svip	7:51997164-52006018	protein_coding			3.60934	0.701205	-2.36383	5e-05
ENSMUSG00000021048	Mthfd1	12:76255231-76319820	protein_coding			45.264	8.83467	-2.35712	5e-05
ENSMUSG00000032372	Plscr2	9:92275601-92297752	protein_coding			12.6599	2.47111	-2.35703	5e-05
ENSMUSG00000000673	Haao	17:83831355-83846790	protein_coding			173.541	33.8876	-2.35644	5e-05
ENSMUSG00000027984	Hadh	3:131233418-131272101	protein_coding			102.69	20.0558	-2.3562	5e-05
ENSMUSG00000042988	Notum	11:120646030-120661815	protein_coding			6.98022	1.36583	-2.35349	5e-05
ENSMUSG00000029417	Cxcl9	5:92321330-92328079	protein_coding			8.16499	1.6094	-2.34293	5e-05
ENSMUSG00000004558	Ndrg2	14:51905270-51913488	protein_coding			346.074	68.3189	-2.34072	5e-05
ENSMUSG00000021228	Acot3	12:84038378-84059565	protein_coding			10.5989	2.09288	-2.34036	0.00675
ENSMUSG00000057880	Abat	16:8513428-8621568	protein_coding			30.9889	6.13909	-2.33565	5e-05
ENSMUSG00000068220	Lgals1	15:78926724-78930465	protein_coding			10.3612	2.05291	-2.33544	5e-05
ENSMUSG00000069324	Gm5096	18:87756285-87758143	protein_coding			4.29549	0.852257	-2.33346	5e-05
ENSMUSG00000037440	Vnn1	10:23894687-23905343	protein_coding			11.9593	2.37685	-2.33101	5e-05
ENSMUSG00000010025	Aldh3a2	11:61223416-61267464	protein_coding			69.8752	13.9163	-2.32801	5e-05
ENSMUSG00000021573	Tppp	13:74009406-74035753	protein_coding			2.20701	0.439553	-2.32798	0.00015
ENSMUSG00000058773	Hist1h1b	13:21779882-21780625	protein_coding			2.9323	0.586334	-2.32224	0.001
ENSMUSG00000042248	Cyp2c37	19:39992423-40012243	protein_coding			124.336	24.8657	-2.32201	5e-05
ENSMUSG00000028573	Fggy	4:95557506-95926939	protein_coding			54.6731	10.9364	-2.32169	5e-05
ENSMUSG00000026117	Zap70	1:36761860-36782816	protein_coding			3.04417	0.609558	-2.32021	5e-05
ENSMUSG00000024397	Aif1	17:35170990-35176068	protein_coding			11.4623	2.29577	-2.31985	5e-05
ENSMUSG00000004035	Gstm7	3:107926333-107931817	protein_coding			18.6076	3.73321	-2.31741	5e-05
ENSMUSG00000028976	Slc2a5	4:150119282-150144169	protein_coding			2.87566	0.581137	-2.30694	0.0013
ENSMUSG00000017309	Cd300lg	11:102041508-102055620	protein_coding			4.74013	0.959314	-2.30485	5e-05
ENSMUSG00000026986	Hnmt	2:24002909-24049394	protein_coding			11.9405	2.41736	-2.30436	5e-05
ENSMUSG00000031129	Slc9a9	9:94669908-95230445	protein_coding			2.28161	0.463035	-2.30086	5e-05
ENSMUSG00000068227	Il2rb	15:78480552-78495066	protein_coding			1.2843	0.26088	-2.29953	0.00265
ENSMUSG00000050103	Agmo	12:37241640-37582202	protein_coding			27.1174	5.5493	-2.28884	5e-05
ENSMUSG00000024672	Ms4a7	19:11321038-11336146	protein_coding			1.03302	0.212012	-2.28465	0.04995
ENSMUSG00000040706	Agmat	4:141746671-141759263	protein_coding			41.2332	8.48221	-2.28129	5e-05
ENSMUSG00000038422	Hdhd3	4:62499007-62503467	protein_coding			7.44898	1.53462	-2.27916	5e-05
ENSMUSG00000060371	Caln1	5:130369475-130840645	protein_coding			1.11462	0.229911	-2.2774	0.00525
ENSMUSG00000057068	Fam47e	5:92555068-92591279	protein_coding			6.98331	1.44204	-2.2758	5e-05
ENSMUSG00000018796	Acsl1	8:46471040-46536051	protein_coding			135.048	27.8939	-2.27545	5e-05
ENSMUSG00000046718	Bst2	8:71534263-71537437	protein_coding			127.552	26.4453	-2.27	5e-05
ENSMUSG00000021135	Slc10a1	12:80953184-80968079	protein_coding			155.911	32.3874	-2.26722	5e-05
ENSMUSG00000038576	Susd4	1:182763859-182896598	protein_coding			2.36037	0.493909	-2.25669	5e-05
ENSMUSG00000097589	Dleu2	14:61598225-61682373	processed_transcript			9.59497	2.0088	-2.25594	5e-05
ENSMUSG00000057425	Ugt2b37	5:87240492-87254804	protein_coding			4.84281	1.0164	-2.25238	5e-05
ENSMUSG00000015854	Cd5l	3:87357880-87371074	protein_coding			112.945	23.7252	-2.25114	5e-05
ENSMUSG00000035878	Hykk	9:54917282-54949924	protein_coding			9.98359	2.09893	-2.2499	5e-05
ENSMUSG00000054630	Ugt2b5	5:87124955-87140340	protein_coding			199.809	42.1692	-2.24436	5e-05
ENSMUSG00000020072	Pbld1	10:63061581-63077962	protein_coding			67.9409	14.4774	-2.23048	5e-05
ENSMUSG00000035000	Dpp4	2:62330072-62470913	protein_coding			18.7083	3.99587	-2.22709	5e-05
ENSMUSG00000074794	Arrdc3	13:80883383-80896035	protein_coding			47.5424	10.1563	-2.22683	5e-05
ENSMUSG00000015083	C8g	2:25498650-25505471	protein_coding			244.311	52.5831	-2.21605	5e-05
ENSMUSG00000023505	Cdca3	6:124829546-124833701	protein_coding			1.61778	0.348394	-2.21522	0.0005
ENSMUSG00000033610	Pank1	19:34810893-34879455	protein_coding			72.4134	15.6147	-2.21336	5e-05
ENSMUSG00000024070	Prkd3	17:78949404-79020816	protein_coding			52.8268	11.3999	-2.21225	5e-05
ENSMUSG00000004748	Mtfp1	11:4091479-4095445	protein_coding			8.45067	1.82883	-2.20815	5e-05
ENSMUSG00000038943	Prc1	7:80294449-80316259	protein_coding			1.17065	0.254122	-2.20372	0.00225
ENSMUSG00000027496	Aurka	2:172356189-172370535	protein_coding			1.16062	0.252106	-2.20279	0.0003
ENSMUSG00000027562	Car2	3:14886425-14900769	protein_coding			4.03937	0.882589	-2.19432	5e-05
ENSMUSG00000028637	Ccdc30	4:119322892-119415521	protein_coding			1.63419	0.358106	-2.19011	0.0007
ENSMUSG00000049539	Hist1h1a	13:23763667-23764414	protein_coding			7.0193	1.54061	-2.18782	5e-05
ENSMUSG00000023904	Hcfc1r1	17:23668613-23675227	protein_coding			21.2969	4.70409	-2.17866	5e-05
ENSMUSG00000068246	Apol9b	15:77729120-77736381	protein_coding			44.9414	9.99668	-2.16853	5e-05
ENSMUSG00000024155	Meiob	17:24804381-24839787	protein_coding			3.84132	0.856181	-2.16561	5e-05
ENSMUSG00000069268	Hist1h2bf	13:23573735-23574196	protein_coding			2.61466	0.583905	-2.16282	0.0172
ENSMUSG00000072949	Acot1	12:84009501-84017670	protein_coding			7.87787	1.75969	-2.16248	5e-05
ENSMUSG00000062545	Tlr12	4:128615445-128618619	protein_coding			2.31048	0.517721	-2.15794	0.0239
ENSMUSG00000015354	Pcolce2	9:95618910-95698096	protein_coding			1.04436	0.234222	-2.15668	0.00015
ENSMUSG00000052160	Pld4	12:112760654-112768986	protein_coding			5.39938	1.21929	-2.14676	5e-05
ENSMUSG00000027890	Gstm4	3:108040407-108044894	protein_coding			6.47863	1.46363	-2.14614	5e-05
ENSMUSG00000039533	Mmd2	5:142562364-142608800	protein_coding			35.9807	8.13247	-2.14546	5e-05
ENSMUSG00000079547	H2-DMb1	17:34153071-34160223	protein_coding			3.67053	0.831693	-2.14187	5e-05
ENSMUSG00000036892	Prodh2	7:30493621-30513402	protein_coding			47.9601	10.8736	-2.14101	5e-05
ENSMUSG00000068762	Gstm6	3:107938846-107969283	protein_coding			22.8069	5.17932	-2.13864	5e-05
ENSMUSG00000052520	Cyp2j5	4:96628772-96664154	protein_coding			169.698	38.668	-2.13376	5e-05
ENSMUSG00000025479	Cyp2e1	7:140763738-140774975	protein_coding			998.031	228.133	-2.12921	5e-05
ENSMUSG00000009614	Sardh	2:27188392-27248337	protein_coding			208.812	47.7521	-2.12857	5e-05
ENSMUSG00000024424	Ttc39c	18:12599925-12737050	protein_coding			100.957	23.2036	-2.12133	5e-05
ENSMUSG00000027761	Aadac	3:60031762-60040160	protein_coding			174.674	40.2333	-2.1182	5e-05
ENSMUSG00000066153	Mup21	4:62147931-62150863	protein_coding			15.5681	3.58845	-2.11716	5e-05
ENSMUSG00000017453	Pipox	11:77880614-77894096	protein_coding			77.5871	17.9316	-2.11331	5e-05
ENSMUSG00000008035	Mid1ip1	X:10707175-10719690	protein_coding			27.6319	6.41022	-2.10789	5e-05
ENSMUSG00000029864	Gstk1	6:42245934-42250441	protein_coding			59.4613	13.8037	-2.10689	5e-05
ENSMUSG00000046329	Slc25a23	17:57041774-57065918	protein_coding			25.4634	5.91598	-2.10574	5e-05
ENSMUSG00000045776	Lrtm1	14:28904946-29721864	protein_coding			1.28375	0.298377	-2.10516	0.0024
ENSMUSG00000068101	Cenpm	15:82233778-82244747	protein_coding			1.53656	0.357965	-2.10182	0.018
ENSMUSG00000022821	Hgd	16:37580152-37632020	protein_coding			150.919	35.1925	-2.10043	5e-05
ENSMUSG00000006205	Htra1	7:130162450-133124354	protein_coding			1.9881	0.466019	-2.09293	0.0141
ENSMUSG00000035875	AI182371	2:35084045-35101543	protein_coding			176.562	41.3879	-2.09289	5e-05
ENSMUSG00000069308	Hist1h2bp	13:21787460-21789213	protein_coding			1.60197	0.376232	-2.09015	0.04715
ENSMUSG00000051359	Ncald	15:37366174-37792570	protein_coding			5.6245	1.32644	-2.08417	5e-05
ENSMUSG00000028051	Hcn3	3:89136141-89160196	protein_coding			5.38581	1.27168	-2.08243	0.00045
ENSMUSG00000030834	Abcc6	7:45976379-46030302	protein_coding			15.0642	3.55954	-2.08136	5e-05
ENSMUSG00000025937	Lactb2	1:13624844-13660546	protein_coding			50.2692	11.9045	-2.07817	5e-05
ENSMUSG00000003585	Sec14l2	11:4097038-4123415	protein_coding			113.771	26.979	-2.07622	5e-05
ENSMUSG00000021069	Pygl	12:70190810-70234165	protein_coding			131.152	31.1168	-2.07547	5e-05
ENSMUSG00000023132	Gzma	13:113093824-113100979	protein_coding			1.20098	0.285107	-2.07463	0.01925
ENSMUSG00000054612	Mgmt	7:136894610-137128187	protein_coding			11.9309	2.84537	-2.06802	5e-05
ENSMUSG00000031253	Srpx2	X:133908425-133932446	protein_coding			0.983008	0.236044	-2.05815	0.00025
ENSMUSG00000021364	Elovl2	13:41182494-41220405	protein_coding			55.9163	13.4321	-2.05758	5e-05
ENSMUSG00000037922	Bank1	3:136053362-136326046	protein_coding			1.61089	0.389352	-2.04871	5e-05
ENSMUSG00000031147	Magix	X:7673163-7681251	protein_coding			4.97113	1.2034	-2.04645	5e-05
ENSMUSG00000069306	Hist1h4m	13:21811745-21812150	protein_coding			2.81756	0.682991	-2.0445	0.0209
ENSMUSG00000025347	Mettl7b	10:128933812-128960988	protein_coding			270.988	65.7762	-2.04259	5e-05
ENSMUSG00000047394	Odf3b	15:89377449-89379254	protein_coding			1.4118	0.343271	-2.04011	0.00305
ENSMUSG00000028497	Ptplad2	4:88094628-88438928	protein_coding			1.43606	0.349561	-2.0385	0.00955
ENSMUSG00000024065	Ehd3	17:73804840-73832093	protein_coding			16.3078	3.97477	-2.03662	5e-05
ENSMUSG00000036813	Entpd8	2:25080303-25095149	protein_coding			29.5396	7.22039	-2.0325	5e-05
ENSMUSG00000001665	Gstt3	10:75771229-75781414	protein_coding			17.6202	4.30979	-2.03154	0.01505
ENSMUSG00000024158	Hagh	17:24840142-24864450	protein_coding			149.643	36.6692	-2.02889	5e-05
ENSMUSG00000034245	Hdac11	6:91156664-91174692	protein_coding			11.3059	2.77183	-2.02816	5e-05
ENSMUSG00000053063	Clec12a	6:129342690-129365303	protein_coding			4.59707	1.1279	-2.02707	0.00015
ENSMUSG00000026944	Abca2	2:25428702-25448540	protein_coding			5.61003	1.37657	-2.02693	5e-05
ENSMUSG00000043418	Lrit2	14:37068048-37073735	protein_coding			1.02117	0.251335	-2.02254	0.00115
ENSMUSG00000045930	Clec14a	12:58264719-58269258	protein_coding			4.11615	1.01792	-2.01567	5e-05
ENSMUSG00000069825	Spata22	11:73329740-73355913	protein_coding			1.06468	0.263637	-2.0138	0.00345
ENSMUSG00000006378	Gcat	15:79030873-79043558	protein_coding			15.6732	3.88504	-2.0123	5e-05
ENSMUSG00000054619	Mettl7a1	15:100304816-100314348	protein_coding			79.8259	19.8034	-2.01111	5e-05
ENSMUSG00000054435	Gimap4	6:48684548-48692060	protein_coding			7.7804	1.93079	-2.01066	5e-05
ENSMUSG00000041757	Plekha6	1:133246096-133303435	protein_coding			4.01778	0.997315	-2.01028	5e-05
ENSMUSG00000035561	Aldh1b1	4:45799021-45804604	protein_coding			8.60765	2.13742	-2.00975	5e-05
ENSMUSG00000021423	Ly86	13:37345344-37419036	protein_coding			10.4791	2.6039	-2.00877	5e-05
ENSMUSG00000055493	Epm2a	10:11343403-11459644	protein_coding			1.31347	0.326437	-2.0085	0.0001
ENSMUSG00000090306	Adh6-ps1	3:138374120-138388291	protein_coding			4.4151	1.10184	-2.00253	5e-05
ENSMUSG00000029776	Hibadh	6:52546227-52640389	protein_coding			74.9163	18.7086	-2.00157	5e-05
ENSMUSG00000078921	Tgtp2	11:48904655-49135387	protein_coding			3.66286	0.915517	-2.00031	0.04575
ENSMUSG00000048126	Col6a3	1:90765922-90843971	protein_coding			1.92776	0.482526	-1.99825	5e-05
ENSMUSG00000030945	Acsm2	7:119554468-119600694	protein_coding			1.38244	0.346784	-1.99511	0.00065
ENSMUSG00000009633	G0s2	1:193272160-193273188	protein_coding			21.0651	5.28709	-1.99431	5e-05
ENSMUSG00000023044	Csad	15:102176997-102189043	protein_coding			137.386	34.5053	-1.99334	5e-05
ENSMUSG00000030108	Slc6a13	6:121300226-121337733	protein_coding			44.011	11.0636	-1.99205	5e-05
ENSMUSG00000029718	Pcolce	5:137605102-137629002	protein_coding			4.11107	1.03359	-1.99186	5e-05
ENSMUSG00000045094	Arhgef37	18:61493793-61536536	protein_coding			1.11481	0.280477	-1.99084	5e-05
ENSMUSG00000052302	Tbc1d30	10:121263823-121311189	protein_coding			1.18576	0.298898	-1.98809	5e-05
ENSMUSG00000020241	Col6a2	10:76595761-76623630	protein_coding			1.64801	0.415997	-1.98608	5e-05
ENSMUSG00000016194	Hsd11b1	1:193203038-193264054	protein_coding			252.159	63.7161	-1.9846	5e-05
ENSMUSG00000028716	Pdzk1ip1	4:115088707-115093899	protein_coding			3.21261	0.81312	-1.98221	0.0034
ENSMUSG00000036216	Leap2	11:53422180-53423170	protein_coding			63.2833	16.0332	-1.98076	5e-05
ENSMUSG00000023942	Slc29a1	17:45585199-45599606	protein_coding			68.3899	17.3669	-1.97745	5e-05
ENSMUSG00000042210	Abhd14a	9:106440050-106447678	protein_coding			2.79951	0.712728	-1.97375	5e-05
ENSMUSG00000049744	Arhgap15	2:43748823-44395953	protein_coding			1.49954	0.382768	-1.96998	0.00305
ENSMUSG00000020309	Chac2	11:30954394-31102704	protein_coding			15.2223	3.90321	-1.96345	0.01135
ENSMUSG00000070644	Etnk2	1:133363571-133380336	protein_coding			126.315	32.4506	-1.96071	5e-05
ENSMUSG00000045287	Rtn4rl1	11:75193782-75267769	protein_coding			1.33408	0.344759	-1.95218	5e-05
ENSMUSG00000020672	Sntg2	12:30174481-30373375	protein_coding			3.29982	0.853499	-1.95093	0.00055
ENSMUSG00000015890	Amdhd1	10:93523337-93540033	protein_coding			55.2494	14.3777	-1.94213	5e-05
ENSMUSG00000000326	Comt	16:18348181-18479073	protein_coding			269.675	70.2301	-1.94106	5e-05
ENSMUSG00000041429	Nthl1	17:24632681-24638838	protein_coding			1.89518	0.494025	-1.93968	0.01845
ENSMUSG00000042770	Hebp1	6:135137518-135168215	protein_coding			90.0413	23.53	-1.93608	5e-05
ENSMUSG00000064254	Ethe1	7:24583837-24608925	protein_coding			15.2229	3.97912	-1.93572	5e-05
ENSMUSG00000049858	Suox	10:128669886-128673918	protein_coding			32.3237	8.46203	-1.93351	5e-05
ENSMUSG00000033720	Sfxn5	6:85213050-85333422	protein_coding			5.64892	1.47983	-1.93254	5e-05
ENSMUSG00000006717	Acot13	13:24817947-24831517	protein_coding			32.7648	8.58496	-1.93226	5e-05
ENSMUSG00000030157	Clec2d	6:129180614-129186534	protein_coding			78.1461	20.4838	-1.93169	5e-05
ENSMUSG00000022040	Ephx2	14:66084376-66124500	protein_coding			168.982	44.3635	-1.92942	5e-05
ENSMUSG00000022371	Col14a1	15:55307749-55520803	protein_coding			12.85	3.37991	-1.92671	5e-05
ENSMUSG00000073902	Gm1966	7:106596742-106604035	pseudogene			2.01394	0.531653	-1.92147	5e-05
ENSMUSG00000055730	Ces2a	8:104734002-104741634	protein_coding			70.5012	18.625	-1.92041	5e-05
ENSMUSG00000015090	Ptgds	2:25466708-25470046	protein_coding			30.4123	8.03931	-1.91951	5e-05
ENSMUSG00000055782	Abcd2	15:91145883-91191807	protein_coding			9.60354	2.54077	-1.9183	5e-05
ENSMUSG00000027332	Ivd	2:118861953-118882909	protein_coding			30.8886	8.20226	-1.91298	5e-05
ENSMUSG00000045282	Tmem86b	7:4628041-4630482	protein_coding			12.4085	3.30171	-1.91005	5e-05
ENSMUSG00000052407	Ccdc171	4:83525544-83864670	protein_coding			1.09885	0.292966	-1.9072	5e-05
ENSMUSG00000030498	Gas2	7:51860576-51994975	protein_coding			16.2543	4.33613	-1.90634	0.0005
ENSMUSG00000023262	Acy1	9:106432995-106438236	protein_coding			10.1892	2.71901	-1.90589	5e-05
ENSMUSG00000028919	Arhgef19	4:141239498-141257564	protein_coding			3.69736	0.987644	-1.90443	5e-05
ENSMUSG00000035642	Aamdc	7:97550330-97579497	protein_coding			14.3294	3.83097	-1.9032	5e-05
ENSMUSG00000037108	Zcwpw1	5:137787797-137836268	protein_coding			1.14182	0.305374	-1.90268	0.0217
ENSMUSG00000029650	Slc46a3	5:147878436-147894815	protein_coding			8.44367	2.26096	-1.90094	5e-05
ENSMUSG00000046031	Fam26f	10:34126068-34127972	protein_coding			2.46697	0.660832	-1.90039	0.00155
ENSMUSG00000073834	Mup11	4:60658465-60662411	protein_coding			273.86	73.3652	-1.90027	5e-05
ENSMUSG00000031841	Cdh13	8:118283732-119324921	protein_coding			1.27239	0.341478	-1.89768	0.01445
ENSMUSG00000039114	Nrn1	13:36725624-36734477	protein_coding			86.7791	23.309	-1.89646	5e-05
ENSMUSG00000025464	Paox	7:140125656-140134334	protein_coding			11.5849	3.12797	-1.88895	5e-05
ENSMUSG00000028393	Alad	4:62509168-62519918	protein_coding			45.3662	12.2582	-1.88787	5e-05
ENSMUSG00000053318	Slamf8	1:172581376-172590568	protein_coding			1.01178	0.273424	-1.88769	0.00325
ENSMUSG00000045954	Sdpr	1:51289125-51302959	protein_coding			6.6106	1.78666	-1.88752	5e-05
ENSMUSG00000027016	Zfp385b	2:77410633-77819639	protein_coding			4.45426	1.20876	-1.88165	5e-05
ENSMUSG00000021646	Mccc2	13:99948532-100015639	protein_coding			17.8233	4.84608	-1.87888	5e-05
ENSMUSG00000073002	Vamp5	6:72368048-72380468	protein_coding			2.15173	0.586361	-1.87564	0.0001
ENSMUSG00000015112	Slc25a13	6:6041217-6217118	protein_coding			42.4082	11.5618	-1.87498	5e-05
ENSMUSG00000020829	Slc46a1	11:78465696-78472059	protein_coding			14.9225	4.07853	-1.87137	5e-05
ENSMUSG00000092564	BC051226	17:33908181-33909317	antisense			1.79306	0.49068	-1.86957	0.03775
ENSMUSG00000073412	Lst1	17:35185094-35188439	protein_coding			9.30817	2.54843	-1.86889	0.00215
ENSMUSG00000073609	D2hgdh	1:93825239-93852348	protein_coding			4.69105	1.28477	-1.8684	5e-05
ENSMUSG00000092075	Serpina4-ps1	12:104080648-104086724	pseudogene			23.0327	6.33188	-1.86298	5e-05
ENSMUSG00000069265	Hist1h3a	13:23761852-23762386	protein_coding			4.75957	1.31358	-1.85733	0.00135
ENSMUSG00000073435	Nme3	17:24886642-24936977	protein_coding			12.9385	3.57212	-1.85682	0.0397
ENSMUSG00000046959	Slc26a1	5:108629769-108684557	protein_coding			41.8282	11.554	-1.85609	5e-05
ENSMUSG00000025766	D3Ertd751e	3:41742610-41759389	protein_coding			1.75618	0.48651	-1.8519	5e-05
ENSMUSG00000015806	Qdpr	5:45434031-45450235	protein_coding			97.7715	27.1631	-1.84776	5e-05
ENSMUSG00000066072	Cyp4a10	4:115518263-115533649	protein_coding			109.378	30.41	-1.8467	5e-05
ENSMUSG00000086332	4930480G23Rik	4:19979444-19985388	antisense			0.955536	0.266616	-1.84154	0.02565
ENSMUSG00000032204	Aqp9	9:71110658-71168682	protein_coding			89.7242	25.089	-1.83844	5e-05
ENSMUSG00000021830	Txndc16	14:45134447-45281230	protein_coding			2.07945	0.582214	-1.83658	5e-05
ENSMUSG00000073940	Hbb-bt	7:103812523-103813996	protein_coding			24.6218	6.90097	-1.83507	0.0089
ENSMUSG00000046687	Gm5424	10:62071014-62072609	protein_coding			6.98968	1.96605	-1.82992	5e-05
ENSMUSG00000039063	Echdc3	2:6188464-6321611	protein_coding			23.9751	6.74794	-1.82902	5e-05
ENSMUSG00000041261	Car8	4:8143361-8239041	protein_coding			17.4815	4.92326	-1.82814	5e-05
ENSMUSG00000069733	Ube2u	4:100478848-100550147	protein_coding			1.94527	0.548189	-1.82723	0.0007
ENSMUSG00000056666	Retsat	6:72598474-72608425	protein_coding			109.856	31.0379	-1.82351	5e-05
ENSMUSG00000023829	Slc22a1	17:12648873-12675838	protein_coding			84.1924	23.7904	-1.82331	5e-05
ENSMUSG00000021993	Mipep	14:60768133-60903610	protein_coding			7.26838	2.05567	-1.82202	5e-05
ENSMUSG00000034171	Faah	4:115967144-116017926	protein_coding			15.7364	4.45171	-1.82167	5e-05
ENSMUSG00000029482	Aacs	5:125475813-125517412	protein_coding			14.4778	4.10491	-1.81842	5e-05
ENSMUSG00000025436	Xrcc6bp1	10:126868429-126901371	protein_coding			1.50069	0.425919	-1.81697	0.0275
ENSMUSG00000024132	Eci1	17:24426682-24439316	protein_coding			48.4919	13.7812	-1.81504	5e-05
ENSMUSG00000078687	Mup8	4:60218620-60222599	protein_coding			1.91513	0.544664	-1.81401	0.0252
ENSMUSG00000042289	Hsd3b7	7:127776669-127803802	protein_coding			148.82	42.3369	-1.81358	5e-05
ENSMUSG00000040505	Abcg5	17:84658233-84700333	protein_coding			15.0158	4.27201	-1.81349	5e-05
ENSMUSG00000045441	Gprin3	6:59352460-59426290	protein_coding			9.40806	2.68021	-1.81155	5e-05
ENSMUSG00000034456	Uroc1	6:90333288-90364551	protein_coding			130.102	37.0688	-1.81136	5e-05
ENSMUSG00000027765	P2ry1	3:61002794-61008979	protein_coding			1.90432	0.542811	-1.81076	5e-05
ENSMUSG00000074882	Cyp2c68	19:39688833-39741054	protein_coding			142.522	40.6639	-1.80937	5e-05
ENSMUSG00000037493	Cib2	9:54538983-54560218	protein_coding			1.50555	0.43077	-1.8053	0.00075
ENSMUSG00000028832	Stmn1	4:134468319-134473843	protein_coding			5.00483	1.43332	-1.80396	5e-05
ENSMUSG00000034584	Exph5	9:53301669-53377514	protein_coding			3.26112	0.934172	-1.80361	5e-05
ENSMUSG00000042073	Abhd14b	9:106448639-106452915	protein_coding			69.6215	19.9697	-1.80172	5e-05
ENSMUSG00000005410	Mcm5	8:75109527-75128439	protein_coding			1.18627	0.340782	-1.79951	5e-05
ENSMUSG00000076435	Acsf2	11:94557101-94601871	protein_coding			12.6032	3.63892	-1.79221	5e-05
ENSMUSG00000021539	Lect2	13:56542459-56548538	protein_coding			54.9791	15.879	-1.79176	5e-05
ENSMUSG00000037847	Nmrk1	19:18631949-18652194	protein_coding			9.29935	2.68972	-1.78968	5e-05
ENSMUSG00000020553	Pctp	11:89982664-90002894	protein_coding			23.5076	6.79985	-1.78955	5e-05
ENSMUSG00000024781	Lipa	19:34492317-34527474	protein_coding			73.1477	21.1718	-1.78867	5e-05
ENSMUSG00000022843	Clcn2	16:20693281-20722267	protein_coding			8.04842	2.33228	-1.78697	5e-05
ENSMUSG00000090877	Hspa1b	17:34956435-34959238	protein_coding			1.88384	0.546866	-1.78442	5e-05
ENSMUSG00000064225	Paqr9	9:95559816-95562121	protein_coding			41.4678	12.0511	-1.78283	5e-05
ENSMUSG00000024747	Aldh1a7	19:20692952-20727562	protein_coding			46.9212	13.6416	-1.78223	5e-05
ENSMUSG00000074218	Cox7a1	7:30184170-30186028	protein_coding			5.00006	1.4538	-1.78212	0.01575
ENSMUSG00000086784	Isoc2a	7:4877052-4895717	protein_coding			28.6474	8.33181	-1.7817	5e-05
ENSMUSG00000022419	Deptor	15:55099916-55259271	protein_coding			15.2006	4.42318	-1.78097	5e-05
ENSMUSG00000035780	Ugt2a3	5:87324971-87337195	protein_coding			151.203	44.0228	-1.78017	5e-05
ENSMUSG00000014633	Cmc2	8:116888684-116921455	protein_coding			4.52106	1.32201	-1.77393	0.0003
ENSMUSG00000026866	Kynu	2:43555328-43682715	protein_coding			51.398	15.0312	-1.77376	5e-05
ENSMUSG00000022615	Tymp	15:89355718-89377039	protein_coding			7.3315	2.14542	-1.77284	0.0493
ENSMUSG00000075705	Msrb1	17:24736641-24742778	protein_coding			170.394	49.866	-1.77274	5e-05
ENSMUSG00000024013	Fgd2	17:29360913-29379660	protein_coding			2.99198	0.875981	-1.77213	0.00125
ENSMUSG00000029445	Hpd	5:123047372-123250131	protein_coding			568.272	166.41	-1.77184	0.0018
ENSMUSG00000033429	Mcee	7:64392644-64412121	protein_coding			19.9457	5.8447	-1.77088	5e-05
ENSMUSG00000020017	Hal	10:93488767-93519304	protein_coding			87.1037	25.699	-1.76102	5e-05
ENSMUSG00000055137	5033411D12Rik	13:16857854-17694732	protein_coding			9.13088	2.70558	-1.75482	5e-05
ENSMUSG00000027261	Hao1	2:134497360-134554368	protein_coding			56.7873	16.8357	-1.75404	5e-05
ENSMUSG00000028085	Pet112	3:84496092-85887518	protein_coding			8.81311	2.6139	-1.75345	0.01575
ENSMUSG00000016756	Cmah	13:24327419-24477285	protein_coding			12.6053	3.73885	-1.75337	5e-05
ENSMUSG00000007338	Mrpl49	19:6046575-6057751	protein_coding			10.139	3.00965	-1.75225	0.03955
ENSMUSG00000029630	Cyp3a25	5:145977193-146009618	protein_coding			67.9632	20.179	-1.7519	5e-05
ENSMUSG00000024818	Slc25a45	19:5877807-5885766	protein_coding			9.65862	2.86788	-1.75183	5e-05
ENSMUSG00000025950	Idh1	1:65158615-65186479	protein_coding			152.237	45.2273	-1.75106	5e-05
ENSMUSG00000021416	Eci3	13:34924408-34963810	protein_coding			1.28764	0.383577	-1.74714	0.04065
ENSMUSG00000045316	Fahd1	17:24840142-24864450	protein_coding			14.4579	4.31504	-1.74442	0.03755
ENSMUSG00000021947	Cryl1	14:57275033-57398483	protein_coding			6.14435	1.83881	-1.74049	5e-05
ENSMUSG00000047635	2810006K23Rik	5:124328088-124341844	protein_coding			3.0413	0.911179	-1.73888	5e-05
ENSMUSG00000042251	Pm20d1	1:131797380-131821473	protein_coding			26.3685	7.90583	-1.73783	5e-05
ENSMUSG00000049038	Mterfd3	10:85119434-85128027	protein_coding			1.27657	0.383361	-1.73549	0.001
ENSMUSG00000019718	L3hypdh	12:72073427-72085439	protein_coding			7.70999	2.31669	-1.73466	5e-05
ENSMUSG00000028312	Smc2	4:52439242-52488260	protein_coding			1.24352	0.374161	-1.7327	0.00015
ENSMUSG00000057037	Cfhr1	1:139547061-139560258	protein_coding			73.1993	22.0353	-1.73201	5e-05
ENSMUSG00000052698	Tln2	9:67217086-67559703	protein_coding			1.41626	0.426722	-1.73072	5e-05
ENSMUSG00000041237	Pklr	3:89136141-89160196	protein_coding			37.3871	11.2872	-1.72785	5e-05
ENSMUSG00000036570	Fxyd1	7:31051680-31055656	protein_coding			118.399	35.8554	-1.7234	5e-05
ENSMUSG00000099146	RP23-138F21.1	3:138210715-138240405	antisense			9.81859	2.97377	-1.72323	0.03165
ENSMUSG00000029195	Klb	5:65348385-65384003	protein_coding			10.9993	3.33698	-1.7208	5e-05
ENSMUSG00000032014	Oaf	9:43221277-43239816	protein_coding			55.4891	16.8404	-1.72028	5e-05
ENSMUSG00000061615	Hist1h2ab	13:23751087-23751593	protein_coding			2.40567	0.73059	-1.71931	0.023
ENSMUSG00000030909	Anks4b	7:120173857-120183716	protein_coding			20.2926	6.16784	-1.71812	5e-05
ENSMUSG00000030935	Acsm3	7:119760922-119848943	protein_coding			17.124	5.21628	-1.71492	5e-05
ENSMUSG00000033533	Acsm1	7:119607025-119662515	protein_coding			106.108	32.3233	-1.71489	5e-05
ENSMUSG00000042647	Acad12	5:121598283-121618938	protein_coding			1.21367	0.369902	-1.71416	5e-05
ENSMUSG00000031196	F8	X:75172714-75396459	protein_coding			8.06862	2.46628	-1.70999	5e-05
ENSMUSG00000050270	Tmem220	11:67025153-67035312	protein_coding			2.22466	0.68127	-1.70729	0.0007
ENSMUSG00000082644	Mup-ps19	4:61957148-61959911	pseudogene			3.4398	1.05688	-1.70251	0.0061
ENSMUSG00000069516	Lyz2	10:117277333-117282274	protein_coding			115.881	35.6448	-1.70088	5e-05
ENSMUSG00000082588	Gm15443	1:149025227-149026047	pseudogene			3.05936	0.943125	-1.69771	0.0009
ENSMUSG00000046598	Bdh1	16:31422279-31458901	protein_coding			63.913	19.7145	-1.69685	5e-05
ENSMUSG00000024601	Isoc1	18:58659481-58679570	protein_coding			22.9008	7.07772	-1.69404	5e-05
ENSMUSG00000034911	Ushbp1	8:71384273-71395801	protein_coding			1.48467	0.459562	-1.69181	5e-05
ENSMUSG00000030861	Acadsb	7:130162450-133124354	protein_coding			33.3857	10.3621	-1.68791	0.0417
ENSMUSG00000069300	Hist1h2bj	13:22043213-22043676	protein_coding			2.63059	0.816778	-1.68737	0.0397
ENSMUSG00000022514	Il1rap	16:26581703-26755502	protein_coding			41.7356	12.9944	-1.68339	5e-05
ENSMUSG00000046916	Myct1	10:5593727-5606787	protein_coding			1.32726	0.413357	-1.68299	0.0002
ENSMUSG00000002588	Pon1	6:5168089-5193946	protein_coding			292.834	91.2472	-1.68223	5e-05
ENSMUSG00000031938	4931406C07Rik	9:15283336-15312104	protein_coding			9.40266	2.93237	-1.681	0.00105
ENSMUSG00000028445	Enho	4:41569774-41641416	protein_coding			7.60309	2.37458	-1.67892	5e-05
ENSMUSG00000026259	Ngef	1:87476833-87597845	protein_coding			8.22933	2.5725	-1.67761	5e-05
ENSMUSG00000019539	Rcn3	7:45082912-45092221	protein_coding			3.62459	1.13351	-1.67702	5e-05
ENSMUSG00000031842	Pde4c	8:70723719-70751186	protein_coding			3.28969	1.02909	-1.67659	5e-05
ENSMUSG00000010362	Rdm1	11:101627194-101636100	protein_coding			2.95077	0.925495	-1.6728	0.00055
ENSMUSG00000038055	Dexi	16:10488177-10543054	protein_coding			6.38451	2.00613	-1.67016	5e-05
ENSMUSG00000024863	Mbl2	19:30232927-30239685	protein_coding			254.919	80.1974	-1.66841	5e-05
ENSMUSG00000047866	Lonp2	8:86624042-86723873	protein_coding			74.3519	23.4509	-1.66473	5e-05
ENSMUSG00000023939	Mrpl14	17:45660170-45698495	protein_coding			21.9671	6.94808	-1.66066	0.01755
ENSMUSG00000033767	D930015E06Rik	3:83898286-84040161	protein_coding			3.03277	0.962651	-1.65555	5e-05
ENSMUSG00000025731	0610011F06Rik	17:25794570-25985680	protein_coding			65.4287	20.7825	-1.65455	0.01555
ENSMUSG00000041119	Pde9a	17:31386233-31476310	protein_coding			5.84237	1.85669	-1.65382	0.00085
ENSMUSG00000041975	Mettl8	2:70964560-71099142	protein_coding			2.12843	0.678152	-1.65011	0.00175
ENSMUSG00000053644	Aldh7a1	18:56509686-56587712	protein_coding			105.891	33.8541	-1.64518	5e-05
ENSMUSG00000039438	Ttc36	9:44799399-44802951	protein_coding			303.573	97.1908	-1.64315	5e-05
ENSMUSG00000029456	Acad10	5:121621025-121660514	protein_coding			3.36697	1.07896	-1.64181	5e-05
ENSMUSG00000041782	Lad1	1:135818597-135833341	protein_coding			2.16592	0.694457	-1.64102	5e-05
ENSMUSG00000017390	Aldoc	11:78322967-78327781	protein_coding			5.53595	1.77889	-1.63785	0.00065
ENSMUSG00000027203	Dut	2:125247189-125258608	protein_coding			4.24737	1.365	-1.63767	0.00055
ENSMUSG00000024646	Cyb5	18:84851337-84880401	protein_coding			1016.04	326.93	-1.6359	5e-05
ENSMUSG00000031327	Chic1	X:103356475-103396092	protein_coding			1.44524	0.465454	-1.6346	5e-05
ENSMUSG00000078673	Mup19	4:61778323-61782269	protein_coding			37.9487	12.2279	-1.63388	5e-05
ENSMUSG00000056290	Ms4a4b	19:11443552-11463549	protein_coding			1.03535	0.333763	-1.63323	0.02135
ENSMUSG00000019762	Iyd	10:3540239-3554877	protein_coding			44.9816	14.5007	-1.63321	5e-05
ENSMUSG00000028088	Fmo5	3:97628803-97655282	protein_coding			51.0147	16.459	-1.63204	5e-05
ENSMUSG00000097582	Gm26527	13:93771678-93943016	lincRNA			2.60414	0.840234	-1.63194	0.00385
ENSMUSG00000029260	Ugt2b34	5:86889766-86906937	protein_coding			78.432	25.3079	-1.63185	5e-05
ENSMUSG00000026126	Ptpn18	1:34459745-34473775	protein_coding			1.62322	0.523817	-1.63173	0.00065
ENSMUSG00000034424	Gcsh	8:116981809-116993537	protein_coding			46.3056	14.9436	-1.63166	5e-05
ENSMUSG00000021094	Dhrs7	12:72650355-72664828	protein_coding			20.0804	6.48134	-1.63142	5e-05
ENSMUSG00000051652	Lrrc3	10:77897574-77902536	protein_coding			10.842	3.51224	-1.62617	5e-05
ENSMUSG00000075517	Cyp2d37-ps	15:82689133-82690499	protein_coding			6.38267	2.06907	-1.62518	0.001
ENSMUSG00000046312	AI464131	4:41495603-41503076	protein_coding			5.74607	1.86606	-1.62258	5e-05
ENSMUSG00000027359	Slc27a2	2:126521201-126588243	protein_coding			345.741	112.294	-1.62241	5e-05
ENSMUSG00000041845	Rhod	19:4425458-4477447	protein_coding			56.8549	18.4858	-1.62087	5e-05
ENSMUSG00000021707	Dhfr	13:92211880-92389053	protein_coding			5.13515	1.67237	-1.61851	5e-05
ENSMUSG00000050627	Gpd1l	9:114899340-114933987	protein_coding			5.834	1.90087	-1.61783	5e-05
ENSMUSG00000037905	Bri3bp	5:125441567-125460872	protein_coding			2.84421	0.927353	-1.61684	5e-05
ENSMUSG00000066154	Mup3	4:62083475-62087342	protein_coding			3745.4	1221.36	-1.61663	5e-05
ENSMUSG00000048371	Pdp2	8:104591467-104596836	protein_coding			6.36962	2.07758	-1.6163	5e-05
ENSMUSG00000003948	Mmd	11:90187683-90278589	protein_coding			34.6537	11.3107	-1.61532	5e-05
ENSMUSG00000020718	Polg2	11:106751225-106779537	protein_coding			2.39188	0.781688	-1.61348	0.00545
ENSMUSG00000001666	Ddt	10:75771229-75781414	protein_coding			188.774	61.7938	-1.61112	5e-05
ENSMUSG00000039246	Lyplal1	1:186087730-186117310	protein_coding			5.46998	1.79208	-1.6099	5e-05
ENSMUSG00000029059	Fam213b	4:154856199-154899135	protein_coding			5.9105	1.9491	-1.60047	0.0014
ENSMUSG00000079293	Clec7a	6:129461590-129472777	polymorphic_pseudogene			6.05823	1.99923	-1.59945	0.00015
ENSMUSG00000040181	Fmo1	1:162829560-162866548	protein_coding			55.8127	18.4587	-1.59629	5e-05
ENSMUSG00000038302	Lace1	10:42312584-42478565	protein_coding			2.40625	0.79605	-1.59586	0.0004
ENSMUSG00000032898	Fbxo21	5:117976769-118010191	protein_coding			13.2884	4.39616	-1.59585	5e-05
ENSMUSG00000020620	Abca8b	11:109932189-109995845	protein_coding			7.55067	2.50172	-1.59368	5e-05
ENSMUSG00000045087	S1pr5	9:21242911-21248443	protein_coding			2.26942	0.752844	-1.5919	0.00045
ENSMUSG00000089989	Flt3l	7:45125557-45136432	protein_coding			1.33875	0.44417	-1.5917	0.039
ENSMUSG00000002324	Rec8	14:55618036-55625395	protein_coding			1.08584	0.360885	-1.5892	0.0135
ENSMUSG00000064215	Ifi27	12:103434210-103440239	protein_coding			86.8379	28.8681	-1.58885	5e-05
ENSMUSG00000073678	Pgap1	1:54472999-54557684	protein_coding			2.73129	0.909249	-1.58683	5e-05
ENSMUSG00000020486	2015-09-04	11:87566652-87590539	protein_coding			4.87446	1.62327	-1.58634	5e-05
ENSMUSG00000052921	Arhgef15	11:68943154-68957480	protein_coding			1.31995	0.440291	-1.58395	0.00025
ENSMUSG00000045410	Akr1e1	13:4590756-4609174	protein_coding			12.0175	4.01353	-1.5822	0.0001
ENSMUSG00000057400	Ces1c	8:93099014-93131283	protein_coding			751.147	251.34	-1.57946	5e-05
ENSMUSG00000057346	Apol9a	15:77403788-77411080	protein_coding			29.2509	9.80194	-1.57734	0.0002
ENSMUSG00000025813	Homer2	7:81600480-81706925	protein_coding			2.19738	0.736711	-1.57662	5e-05
ENSMUSG00000034858	Fam214a	9:74953052-75032468	protein_coding			10.0333	3.36574	-1.57581	5e-05
ENSMUSG00000021619	Atg10	13:90935348-91223987	protein_coding			1.44305	0.484348	-1.575	0.00115
ENSMUSG00000028076	Cd1d1	3:86995833-86999441	protein_coding			67.7986	22.7604	-1.57473	5e-05
ENSMUSG00000071042	Rasgrp3	17:75435904-75529043	protein_coding			2.19684	0.737659	-1.5744	5e-05
ENSMUSG00000041797	Abca9	11:110100748-110168196	protein_coding			1.45928	0.490153	-1.57395	5e-05
ENSMUSG00000035504	Reep6	10:80329952-80336441	protein_coding			57.4193	19.3016	-1.57282	5e-05
ENSMUSG00000041075	Fzd7	1:59482146-59486947	protein_coding			2.11468	0.71086	-1.5728	5e-05
ENSMUSG00000042102	Dmgdh	13:93674432-93752831	protein_coding			98.5119	33.1346	-1.57196	5e-05
ENSMUSG00000070985	Acnat1	4:49447104-49473912	protein_coding			22.4236	7.54449	-1.57153	5e-05
ENSMUSG00000032679	Cd59a	2:104095800-104115354	protein_coding			23.609	7.95591	-1.56924	5e-05
ENSMUSG00000022244	Amacr	15:10981755-10996624	protein_coding			34.9593	11.7844	-1.5688	5e-05
ENSMUSG00000020098	Pcbd1	10:61089342-61094328	protein_coding			154.617	52.1695	-1.56742	5e-05
ENSMUSG00000084983	Gm11789	11:120526854-120538986	antisense			20.6787	6.98107	-1.56663	0.0252
ENSMUSG00000036639	Nudt1	5:140327673-140338137	protein_coding			9.17911	3.10121	-1.56552	5e-05
ENSMUSG00000009378	Slc16a12	19:34668402-34747289	protein_coding			14.7115	4.9773	-1.56351	5e-05
ENSMUSG00000079057	Cyp4v3	8:45269441-45333216	protein_coding			116.295	39.3541	-1.5632	5e-05
ENSMUSG00000003526	Prodh	16:18052859-18090203	protein_coding			47.3536	16.0282	-1.56286	5e-05
ENSMUSG00000050856	Atp5k	5:108433243-108434448	protein_coding			250.521	84.8224	-1.56242	5e-05
ENSMUSG00000032249	Anp32a	9:62341292-62378812	protein_coding			53.1146	17.9918	-1.56177	5e-05
ENSMUSG00000038195	Rilp	11:75510093-75513168	protein_coding			7.4832	2.53598	-1.56111	5e-05
ENSMUSG00000063428	Ddo	10:40630010-40649931	protein_coding			3.65565	1.23887	-1.5611	5e-05
ENSMUSG00000040564	Apoc1	7:19689483-19692658	protein_coding			5422.89	1842.91	-1.55708	5e-05
ENSMUSG00000037818	3110057O12Rik	3:40846969-40938138	protein_coding			4.41384	1.50255	-1.55462	5e-05
ENSMUSG00000040283	Btnl9	11:49165584-49187159	protein_coding			1.64562	0.56043	-1.55402	0.00035
ENSMUSG00000022766	Serpind1	16:17276299-17430826	protein_coding			187.323	63.8445	-1.55289	5e-05
ENSMUSG00000000154	Slc22a18	7:143473720-143499334	protein_coding			19.3655	6.60358	-1.55216	5e-05
ENSMUSG00000033460	Armcx1	X:134717962-134721917	protein_coding			1.25178	0.427069	-1.55144	0.00835
ENSMUSG00000001942	Siae	9:37613846-37648318	protein_coding			7.23749	2.47313	-1.54915	5e-05
ENSMUSG00000071711	Mpst	15:78406711-78414002	protein_coding			24.6735	8.43706	-1.54815	5e-05
ENSMUSG00000060639	Hist1h4i	13:22040815-22041352	protein_coding			7.93084	2.7139	-1.5471	0.00105
ENSMUSG00000042082	Arsb	13:93771678-93943016	protein_coding			2.34563	0.804312	-1.54414	5e-05
ENSMUSG00000002475	Abhd3	18:10644410-10706771	protein_coding			27.084	9.30551	-1.54128	5e-05
ENSMUSG00000067813	Xkr9	1:13668770-13701723	protein_coding			6.58087	2.26311	-1.53997	5e-05
ENSMUSG00000075031	Hist1h2bb	13:23746733-23747202	protein_coding			8.72481	3.02164	-1.52979	0.00205
ENSMUSG00000032788	Pdxk	10:78436743-78464975	protein_coding			6.51454	2.25671	-1.52944	5e-05
ENSMUSG00000030302	Atp2b2	6:113745668-114052108	protein_coding			1.35539	0.4698	-1.52859	0.0001
ENSMUSG00000039831	Arhgap29	3:121953228-122016677	protein_coding			21.3676	7.41154	-1.52758	5e-05
ENSMUSG00000039253	Fn3krp	11:121421400-121431288	protein_coding			2.82923	0.982905	-1.52528	0.0001
ENSMUSG00000024665	Fads2	19:10064163-10101503	protein_coding			78.6615	27.361	-1.52354	5e-05
ENSMUSG00000032051	Fdx1	9:51943306-51963533	protein_coding			40.4558	14.0984	-1.52082	5e-05
ENSMUSG00000037243	Zfp692	11:58307068-58314627	protein_coding			0.999782	0.348867	-1.51894	0.003
ENSMUSG00000042118	Bhmt2	13:93655719-93674302	protein_coding			49.2683	17.2117	-1.51727	5e-05
ENSMUSG00000002504	Slc9a3r2	17:24639281-24650305	protein_coding			5.71478	1.99659	-1.51716	5e-05
ENSMUSG00000010051	Hyal1	9:107575819-107587425	protein_coding			9.50423	3.32183	-1.51659	0.0008
ENSMUSG00000038122	Tbc1d32	10:56014297-56228689	protein_coding			1.11354	0.389397	-1.51584	0.0003
ENSMUSG00000033618	Map3k13	16:21891968-21931877	protein_coding			3.97857	1.39284	-1.51422	5e-05
ENSMUSG00000030555	Ttc23	7:67647409-67726576	protein_coding			17.0346	5.96977	-1.51273	5e-05
ENSMUSG00000020649	Rrm2	12:24708240-24714146	protein_coding			2.44758	0.857976	-1.51235	0.0005
ENSMUSG00000036655	Colec11	12:28594172-28623290	protein_coding			15.8099	5.54406	-1.51181	5e-05
ENSMUSG00000026272	Agxt	1:93135244-93145407	protein_coding			73.3927	25.7962	-1.50848	5e-05
ENSMUSG00000001323	Srr	11:74898070-75164448	protein_coding			20.9061	7.37281	-1.50363	0.0025
ENSMUSG00000001741	Il16	7:83631958-83745726	protein_coding			2.03844	0.718983	-1.50344	0.04125
ENSMUSG00000075602	Ly6a	15:74994877-74997634	protein_coding			17.6386	6.22169	-1.50335	5e-05
ENSMUSG00000037542	Aldh8a1	10:21377290-21396585	protein_coding			101.205	35.7407	-1.50164	5e-05
ENSMUSG00000057228	Aadat	8:60506123-60545677	protein_coding			21.8303	7.71098	-1.50135	5e-05
ENSMUSG00000051427	Ccdc157	11:4135201-4160293	protein_coding			2.95607	1.04429	-1.50116	0.00185
ENSMUSG00000026368	F13b	1:139501706-139523756	protein_coding			76.423	27.0899	-1.49625	5e-05
ENSMUSG00000033427	Upb1	10:75351110-75517972	protein_coding			70.6807	25.0595	-1.49596	0.00055
ENSMUSG00000051098	Mblac2	13:81711416-81753275	protein_coding			1.84746	0.655113	-1.49573	5e-05
ENSMUSG00000027709	Mccc1	3:35959311-36053547	protein_coding			6.32647	2.24355	-1.49561	5e-05
ENSMUSG00000028223	Decr1	4:15917239-15945507	protein_coding			39.9509	14.1821	-1.49415	5e-05
ENSMUSG00000053460	Ggcx	6:72414307-72430712	protein_coding			22.9987	8.16942	-1.49324	5e-05
ENSMUSG00000025277	Abhd6	14:8002901-8056555	protein_coding			9.02297	3.20996	-1.49105	5e-05
ENSMUSG00000031924	Cyb5b	8:107150660-107187470	protein_coding			61.8283	21.998	-1.49089	5e-05
ENSMUSG00000015396	Cd83	13:43785106-43803130	protein_coding			1.08473	0.386199	-1.48993	0.0027
ENSMUSG00000069793	Slfn9	11:82979628-82991830	protein_coding			1.49624	0.533008	-1.48911	0.0213
ENSMUSG00000043671	Dpy19l3	7:35685164-35754454	protein_coding			6.63536	2.36463	-1.48856	0.00625
ENSMUSG00000055240	Zfp101	17:33360506-33394641	protein_coding			1.42598	0.508254	-1.48833	0.00115
ENSMUSG00000037709	Fam13a	6:58932089-59024549	protein_coding			2.82598	1.00801	-1.48724	0.00145
ENSMUSG00000026687	Aldh9a1	1:167349990-167368530	protein_coding			37.8628	13.5739	-1.47994	5e-05
ENSMUSG00000032121	Tmem218	9:37208332-37223210	protein_coding			1.89929	0.682521	-1.47652	0.00295
ENSMUSG00000038967	Pdk2	11:95026257-95041354	protein_coding			9.62652	3.46001	-1.47624	5e-05
ENSMUSG00000022253	Nadk2	15:9071259-9110487	protein_coding			27.7247	9.97704	-1.47449	5e-05
ENSMUSG00000038704	Aspdh	7:44465390-44467757	protein_coding			50.7532	18.2896	-1.47248	5e-05
ENSMUSG00000008822	Acyp1	12:85272397-85288438	protein_coding			5.95175	2.15192	-1.46769	0.0012
ENSMUSG00000035944	Ttc38	15:85832305-85858822	protein_coding			13.9083	5.0356	-1.46571	5e-05
ENSMUSG00000039670	Oxld1	11:120456605-120458068	protein_coding			5.85842	2.12174	-1.46527	0.0006
ENSMUSG00000021390	Ogn	13:49464026-49652746	protein_coding			1.08437	0.393654	-1.46186	0.01755
ENSMUSG00000045975	C2cd2	16:97855209-97922633	protein_coding			12.9192	4.69123	-1.46148	5e-05
ENSMUSG00000026701	Prdx6	1:161240111-161251219	protein_coding			187.963	68.3127	-1.46022	5e-05
ENSMUSG00000039145	Camk1d	2:5293456-5714515	protein_coding			15.843	5.76189	-1.45923	5e-05
ENSMUSG00000050323	Ndufaf6	4:11051044-11076205	protein_coding			9.13924	3.32388	-1.45921	5e-05
ENSMUSG00000043760	Pkhd1	1:20057778-20618064	protein_coding			1.10034	0.400674	-1.45744	0.0061
ENSMUSG00000040488	Ltbp4	7:27305135-27337692	protein_coding			5.10704	1.86421	-1.45392	5e-05
ENSMUSG00000028127	Abcd3	3:121758908-121815302	protein_coding			84.0296	30.6747	-1.45385	5e-05
ENSMUSG00000085468	Gm15343	10:76562271-76570532	antisense			3.9387	1.44164	-1.45001	0.0167
ENSMUSG00000032579	Hemk1	9:107327691-107338350	protein_coding			4.92273	1.80222	-1.44969	0.0018
ENSMUSG00000082292	Gm12250	11:58183842-58190198	pseudogene			4.12676	1.51099	-1.44952	0.0025
ENSMUSG00000070348	Ccnd1	7:144915099-144939869	protein_coding			20.3452	7.44986	-1.44941	5e-05
ENSMUSG00000030225	Dera	6:137754541-137837891	protein_coding			18.7537	6.87405	-1.44794	5e-05
ENSMUSG00000072946	Ptgr2	12:84285231-84315832	protein_coding			18.3208	6.74315	-1.44199	5e-05
ENSMUSG00000033965	Slc16a2	X:103697413-103821965	protein_coding			17.2619	6.35481	-1.44167	5e-05
ENSMUSG00000030004	Nat8	6:85830387-85832082	protein_coding			5.33392	1.96687	-1.4393	0.00025
ENSMUSG00000021476	Habp4	13:64161865-64186536	protein_coding			17.3898	6.41338	-1.43909	5e-05
ENSMUSG00000056938	Acbd4	11:103101681-103112200	protein_coding			28.8505	10.6442	-1.43853	5e-05
ENSMUSG00000090272	Mndal	1:173857220-173942672	protein_coding			6.23428	2.30243	-1.43707	0.0059
ENSMUSG00000085566	A730017L22Rik	2:130706199-130906406	processed_transcript			2.81242	1.03876	-1.43694	0.03975
ENSMUSG00000075225	Ccdc162	10:41538845-41709300	protein_coding			3.36973	1.24634	-1.43494	0.0034
ENSMUSG00000025003	Cyp2c39	19:39510861-39568529	protein_coding			1.88503	0.698188	-1.4329	0.00135
ENSMUSG00000018102	Hist1h2bc	13:23684198-23692488	protein_coding			70.3106	26.0953	-1.42995	5e-05
ENSMUSG00000024799	Tm7sf2	19:6062820-6084944	protein_coding			42.5697	15.7999	-1.42991	5e-05
ENSMUSG00000030737	Slco2b1	7:99657803-99711340	protein_coding			34.0427	12.678	-1.42502	5e-05
ENSMUSG00000025743	Sdc3	4:130792536-130826319	protein_coding			18.1252	6.75586	-1.42379	0.0001
ENSMUSG00000063558	Aox1	1:58029930-58106413	protein_coding			8.95277	3.34109	-1.42202	5e-05
ENSMUSG00000028037	Ifi44	3:151730921-151749947	protein_coding			3.19954	1.19414	-1.42189	0.01755
ENSMUSG00000037606	Osbpl5	7:143688761-143756985	protein_coding			1.09866	0.410118	-1.42164	0.0028
ENSMUSG00000042202	Slc35e2	4:155601415-155649938	protein_coding			9.32857	3.48453	-1.42069	0.00015
ENSMUSG00000026027	Stradb	1:58973521-58995715	protein_coding			6.921	2.58838	-1.41893	0.00025
ENSMUSG00000055541	Lair1	7:4007072-4063204	protein_coding			3.33724	1.24834	-1.41865	0.00105
ENSMUSG00000020830	Vmo1	11:70513515-70514616	protein_coding			2.68869	1.00577	-1.41861	0.01635
ENSMUSG00000024026	Glo1	17:30592865-30612659	protein_coding			138.215	51.7273	-1.41791	5e-05
ENSMUSG00000096145	Vkorc1	7:127865169-127895617	protein_coding			81.1055	30.3627	-1.4175	0.00015
ENSMUSG00000032047	Acat1	9:53580521-53610382	protein_coding			74.248	27.8296	-1.41573	5e-05
ENSMUSG00000056665	Them6	15:74721233-74724373	protein_coding			0.955846	0.358368	-1.41533	0.01085
ENSMUSG00000037686	Aspg	12:112106682-112127573	protein_coding			25.9621	9.74297	-1.41397	5e-05
ENSMUSG00000047793	Sned1	1:93235840-93305915	protein_coding			1.60221	0.601993	-1.41224	0.0435
ENSMUSG00000024254	Abcg8	17:84658233-84700333	protein_coding			9.23014	3.47497	-1.40935	0.00045
ENSMUSG00000062054	Iah1	12:21316391-21373632	protein_coding			92.3882	34.805	-1.40841	0.0001
ENSMUSG00000068205	Macrod2	2:140395308-142392966	protein_coding			1.78446	0.67293	-1.40696	0.0036
ENSMUSG00000053329	D10Jhu81e	10:78162066-78169768	protein_coding			36.4796	13.7868	-1.4038	5e-05
ENSMUSG00000043681	Fam25c	14:34351880-34355433	protein_coding			81.8751	30.956	-1.4032	5e-05
ENSMUSG00000052605	Isoc2b	7:4844958-4866193	protein_coding			5.54859	2.09855	-1.40273	0.0035
ENSMUSG00000073481	2015-03-02	1:184813067-184846451	protein_coding			228.633	86.6222	-1.40023	5e-05
ENSMUSG00000063683	Glyat	19:12633307-12653911	protein_coding			111.351	42.199	-1.39984	5e-05
ENSMUSG00000041132	N4bp2l1	5:150571642-150594525	protein_coding			10.6873	4.06061	-1.39613	5e-05
ENSMUSG00000037826	Ppm1k	6:57506501-57535426	protein_coding			15.6922	5.97424	-1.39322	5e-05
ENSMUSG00000090942	F830016B08Rik	18:60293379-60303016	protein_coding			3.71558	1.41529	-1.39249	5e-05
ENSMUSG00000032492	Pth1r	9:110722087-110743686	protein_coding			2.00249	0.762857	-1.39231	0.00045
ENSMUSG00000052117	D630039A03Rik	4:57908482-57916297	protein_coding			2.14373	0.81702	-1.39168	0.0001
ENSMUSG00000031557	Plekha2	8:25025450-25102194	protein_coding			2.49171	0.950726	-1.39003	0.00035
ENSMUSG00000005107	Slc2a9	5:38349272-38503143	protein_coding			8.03458	3.06578	-1.38997	5e-05
ENSMUSG00000023019	Gpd1	15:99715542-99725005	protein_coding			65.4283	24.9745	-1.38946	5e-05
ENSMUSG00000021928	Ebpl	14:61339762-61360445	protein_coding			13.2319	5.05572	-1.38804	5e-05
ENSMUSG00000015478	Rnf5	17:34601090-34603690	protein_coding			5.03405	1.92497	-1.38688	0.0002
ENSMUSG00000038225	Ccdc111	8:46552054-46617212	protein_coding			1.29498	0.495304	-1.38654	0.00435
ENSMUSG00000076617	Ighm	12:113418949-113422730	IG_C_gene			3.50903	1.34341	-1.38518	0.00265
ENSMUSG00000021238	Aldh6a1	12:84409070-84450950	protein_coding			85.6434	32.8543	-1.38226	5e-05
ENSMUSG00000020629	Adi1	12:28675230-28682175	protein_coding			27.6562	10.6165	-1.38129	5e-05
ENSMUSG00000090150	Acad11	9:104002543-104127463	protein_coding			86.4772	33.2254	-1.38003	5e-05
ENSMUSG00000064307	Lrrc51	7:101912983-101933895	protein_coding			1.21704	0.467776	-1.37948	0.01825
ENSMUSG00000044005	Gls2	10:128194456-128211794	protein_coding			86.9203	33.4523	-1.37759	0.00015
ENSMUSG00000026568	Mpc2	1:165461036-165481214	protein_coding			163.32	62.9351	-1.37577	5e-05
ENSMUSG00000057836	Xlr3a	X:73086292-73097095	protein_coding			2.75498	1.06191	-1.37538	0.0387
ENSMUSG00000031149	Praf2	X:7728438-7731064	protein_coding			1.52973	0.589664	-1.37531	0.017
ENSMUSG00000028251	Tstd3	4:21727700-21837872	protein_coding			10.7171	4.13172	-1.3751	0.03425
ENSMUSG00000021213	Akr1c13	13:4191183-4205596	protein_coding			47.1779	18.2138	-1.37308	5e-05
ENSMUSG00000030122	Ptms	6:124913680-124925844	protein_coding			86.0839	33.2828	-1.37097	5e-05
ENSMUSG00000029657	Hsph1	5:149614286-149636376	protein_coding			4.96323	1.92122	-1.36926	5e-05
ENSMUSG00000040963	Asgr2	11:70092643-70106187	protein_coding			75.5629	29.2599	-1.36875	5e-05
ENSMUSG00000030515	Tarsl2	7:65644897-65701913	protein_coding			3.07645	1.19297	-1.36671	0.03
ENSMUSG00000004798	Ulk2	11:61775648-61855073	protein_coding			10.0034	3.89857	-1.35947	5e-05
ENSMUSG00000055546	Timd4	11:46810799-46844332	protein_coding			8.06927	3.15078	-1.35673	5e-05
ENSMUSG00000076441	Ass1	2:31470206-31520672	protein_coding			1016.46	398.242	-1.35184	0.0015
ENSMUSG00000074828	Gm10768	19:43838802-43840728	protein_coding			12.1248	4.75389	-1.35078	5e-05
ENSMUSG00000026655	Fam107b	2:3613757-3782142	protein_coding			23.5561	9.25782	-1.34736	0.0005
ENSMUSG00000070720	Tmem200b	4:131921770-131923140	protein_coding			6.34584	2.49444	-1.3471	0.00025
ENSMUSG00000039783	Kmo	1:175600373-175662116	protein_coding			71.6872	28.1883	-1.34662	0.0019
ENSMUSG00000030654	Arl6ip1	7:118118890-118129625	protein_coding			38.096	15.0057	-1.34413	5e-05
ENSMUSG00000027371	Fahd2a	2:127436214-127444565	protein_coding			6.8964	2.7177	-1.34345	5e-05
ENSMUSG00000022181	C6	15:4727174-4815456	protein_coding			40.0687	15.7984	-1.34269	5e-05
ENSMUSG00000033488	BC026585	1:157458579-157489060	protein_coding			5.91914	2.33424	-1.34243	5e-05
ENSMUSG00000025921	Rdh10	1:16105773-16133734	protein_coding			6.15991	2.42968	-1.34214	5e-05
ENSMUSG00000062031	Athl1	7:140941390-140947664	protein_coding			6.32051	2.49331	-1.34198	5e-05
ENSMUSG00000025578	Cbx8	11:119036304-119040969	protein_coding			1.77324	0.699837	-1.34129	0.0169
ENSMUSG00000028268	Gbp3	3:142560051-142573209	protein_coding			8.2865	3.27103	-1.34102	5e-05
ENSMUSG00000010663	Fads1	19:10182887-10196870	protein_coding			64.0147	25.3191	-1.33818	5e-05
ENSMUSG00000032766	Gng11	6:4003942-4008445	protein_coding			4.5645	1.80951	-1.33485	0.00125
ENSMUSG00000016942	Tmprss6	15:78439667-78468634	protein_coding			71.0412	28.1975	-1.33309	5e-05
ENSMUSG00000044469	Tnfaip8l1	17:56162476-56173955	protein_coding			4.4799	1.77876	-1.3326	0.00015
ENSMUSG00000044361	BC024139	15:76119516-76126596	protein_coding			1.43137	0.568823	-1.33135	0.001
ENSMUSG00000052738	Suclg1	6:73248381-73276911	protein_coding			56.1455	22.3393	-1.32958	5e-05
ENSMUSG00000028402	Mpdz	4:81278499-81442815	protein_coding			7.97954	3.17636	-1.32893	5e-05
ENSMUSG00000074491	Clec4g	8:3707063-3739044	protein_coding			38.7844	15.4418	-1.32863	5e-05
ENSMUSG00000021704	Mtx3	13:92844786-92858230	protein_coding			1.55203	0.618061	-1.32833	5e-05
ENSMUSG00000024135	Srbd1	17:85984664-86145175	protein_coding			2.78063	1.10752	-1.32808	5e-05
ENSMUSG00000044206	Vsig4	X:96247202-96293438	protein_coding			41.1841	16.409	-1.3276	5e-05
ENSMUSG00000068083	Cyp2d40	15:82759834-82764183	protein_coding			25.6828	10.2373	-1.32696	5e-05
ENSMUSG00000041426	Hibch	1:52845012-52920986	protein_coding			20.5678	8.19898	-1.32687	5e-05
ENSMUSG00000029499	Pxmp2	5:110259129-110286186	protein_coding			69.8538	27.8523	-1.32655	5e-05
ENSMUSG00000018672	Copz2	11:96849869-96861203	protein_coding			9.00905	3.59315	-1.32612	0.0002
ENSMUSG00000073842	Mup7	4:60066468-60070475	protein_coding			818.022	326.623	-1.32451	0.00305
ENSMUSG00000002769	Gnmt	17:46442447-46831413	protein_coding			519.592	207.473	-1.32445	0.01215
ENSMUSG00000038776	Ephx1	1:180976154-181020904	protein_coding			74.2658	29.6584	-1.32426	5e-05
ENSMUSG00000028743	Akr7a5	4:139310743-139318426	protein_coding			37.4939	14.9753	-1.32407	5e-05
ENSMUSG00000030844	Rgs10	7:128373620-128418758	protein_coding			3.06793	1.22628	-1.32298	0.02085
ENSMUSG00000036083	Slc17a3	13:23839433-23860714	protein_coding			10.4906	4.19693	-1.3217	5e-05
ENSMUSG00000024354	Slc23a1	18:35598616-35627244	protein_coding			10.3691	4.15377	-1.3198	0.02965
ENSMUSG00000039395	Mreg	1:72159232-72212307	protein_coding			9.16151	3.6716	-1.31918	5e-05
ENSMUSG00000025453	Nnt	13:119335447-119408997	protein_coding			9.6721	3.87779	-1.31859	5e-05
ENSMUSG00000003809	Gcdh	8:84872110-84893921	protein_coding			133.095	53.3666	-1.31845	5e-05
ENSMUSG00000066150	Slc31a1	4:62360726-62408642	protein_coding			21.6854	8.69646	-1.31823	5e-05
ENSMUSG00000037583	Nr0b2	4:133553375-133556536	protein_coding			12.5303	5.03501	-1.31536	0.0002
ENSMUSG00000090386	2810055G20Rik	16:77236316-77691403	processed_transcript			1.36796	0.550294	-1.31375	0.00365
ENSMUSG00000038298	Pdzk1	3:96798762-96905346	protein_coding			16.8648	6.79058	-1.31241	0.02495
ENSMUSG00000019864	Rtn4ip1	10:43901806-43947862	protein_coding			2.8874	1.16374	-1.31101	5e-05
ENSMUSG00000009566	Fpgs	2:32621757-32704137	protein_coding			45.1932	18.2247	-1.31021	0.00145
ENSMUSG00000005982	Naa60	16:3847267-3941147	protein_coding			16.7287	6.75295	-1.30873	0.00015
ENSMUSG00000025888	Casp1	9:5298516-5307265	protein_coding			2.19244	0.885055	-1.3087	0.0012
ENSMUSG00000020988	L2hgdh	12:69690435-69724874	protein_coding			10.6989	4.32131	-1.30792	5e-05
ENSMUSG00000020877	Scrn2	11:97029937-97033958	protein_coding			12.02	4.85697	-1.30731	5e-05
ENSMUSG00000022546	Gpt	15:76696763-76699674	protein_coding			67.6069	27.334	-1.30647	0.0003
ENSMUSG00000060224	Pyroxd2	19:42725857-42752775	protein_coding			2.66223	1.0777	-1.30468	5e-05
ENSMUSG00000032092	Mpzl2	9:45042424-45054015	protein_coding			6.59007	2.66799	-1.30454	5e-05
ENSMUSG00000032741	Tpcn1	5:120534159-120588613	protein_coding			4.37244	1.77277	-1.30243	5e-05
ENSMUSG00000033149	Phldb2	16:45746242-46010218	protein_coding			18.8678	7.6589	-1.30072	0.00445
ENSMUSG00000050730	Arhgap42	9:8994328-9239101	protein_coding			5.59355	2.27129	-1.30025	5e-05
ENSMUSG00000037022	Mmaa	8:79266423-79294956	protein_coding			2.86835	1.16596	-1.29871	0.0001
ENSMUSG00000056899	Immp2l	12:41024089-41955588	protein_coding			23.8288	9.68895	-1.29829	0.00085
ENSMUSG00000040699	Limd2	11:106156255-106161158	protein_coding			4.49475	1.8284	-1.29766	0.001
ENSMUSG00000071708	Sms	X:157443854-157492287	protein_coding			1.77428	0.721841	-1.29748	0.029
ENSMUSG00000060675	Pla2g16	19:7557458-7588545	protein_coding			2.87215	1.16901	-1.29685	0.0007
ENSMUSG00000057315	Arhgap24	5:102481390-102897936	protein_coding			2.39503	0.974817	-1.29684	5e-05
ENSMUSG00000022571	Pycrl	15:75916462-75921560	protein_coding			8.27314	3.37563	-1.29328	0.0002
ENSMUSG00000038637	Lrrc56	7:141194156-141214082	protein_coding			1.07308	0.438844	-1.28997	0.0094
ENSMUSG00000022108	Itm2b	14:73362230-73385271	protein_coding			316.687	129.571	-1.28932	5e-05
ENSMUSG00000047728	BC025446	15:75216591-75222659	protein_coding			52.561	21.5167	-1.28854	5e-05
ENSMUSG00000025792	Slc25a10	11:120489405-120499187	protein_coding			27.6225	11.3247	-1.28637	5e-05
ENSMUSG00000024426	Atat1	17:35892676-35916389	protein_coding			2.79202	1.14705	-1.28338	0.0055
ENSMUSG00000015337	Endog	2:30171492-30178459	protein_coding			9.07903	3.73035	-1.28323	0.01685
ENSMUSG00000029664	Tfpi2	6:3962588-3974650	protein_coding			44.2069	18.2237	-1.27845	0.0028
ENSMUSG00000039450	Dcxr	11:120725398-120727281	protein_coding			46.6488	19.2437	-1.27745	5e-05
ENSMUSG00000087141	Plcxd2	16:45746242-46010218	protein_coding			9.41908	3.88658	-1.27708	0.0002
ENSMUSG00000042010	Acacb	5:114146534-114250761	protein_coding			4.71246	1.94499	-1.27672	0.0001
ENSMUSG00000040690	Col16a1	4:130047839-130099283	protein_coding			1.455	0.601371	-1.27469	0.02375
ENSMUSG00000033318	Gstt2	10:75831844-75834881	protein_coding			15.1376	6.27042	-1.27151	5e-05
ENSMUSG00000040134	Rdh7	10:127884027-127888817	protein_coding			322.3	133.543	-1.2711	5e-05
ENSMUSG00000009905	Kdsr	1:106720409-106759742	protein_coding			2.95273	1.22384	-1.27064	5e-05
ENSMUSG00000044986	Tst	15:78399555-78405859	protein_coding			93.9468	38.9417	-1.27053	5e-05
ENSMUSG00000091867	Cyp2a22	7:26931630-26939386	protein_coding			1.62595	0.674513	-1.26937	0.00285
ENSMUSG00000026304	Rab17	1:90958132-90969661	protein_coding			9.79057	4.06464	-1.26826	5e-05
ENSMUSG00000073792	Alg6	4:99715663-99763460	protein_coding			2.72762	1.1331	-1.26737	0.0025
ENSMUSG00000025486	Sirt3	7:140856956-140898643	protein_coding			29.702	12.3411	-1.26709	0.0176
ENSMUSG00000092021	Gbp11	5:105323041-105346472	polymorphic_pseudogene			2.44792	1.01736	-1.26672	0.0242
ENSMUSG00000027001	Dusp19	2:80617044-80658906	protein_coding			2.48205	1.03255	-1.26533	0.02975
ENSMUSG00000096606	Gm4980	7:99624066-99631711	protein_coding			1.05563	0.439372	-1.26459	0.02265
ENSMUSG00000040048	Ndufb10	17:24722059-24724478	protein_coding			74.478	31.0603	-1.26174	5e-05
ENSMUSG00000030614	Tmem126b	7:90468193-90476001	protein_coding			7.23417	3.0193	-1.26061	5e-05
ENSMUSG00000059456	Ptk2b	14:66153256-66281052	protein_coding			7.02289	2.93388	-1.25926	5e-05
ENSMUSG00000022591	Gm9747	1:82233100-82291416	protein_coding			3.29654	1.37792	-1.25847	0.0275
ENSMUSG00000027875	Hmgcs2	3:98280434-98310738	protein_coding			265.268	110.972	-1.25726	5e-05
ENSMUSG00000004098	Col5a3	9:20770049-20815067	protein_coding			1.3491	0.565553	-1.25426	0.0002
ENSMUSG00000032010	Usp2	9:44066326-44121947	protein_coding			7.50323	3.14775	-1.25319	0.04725
ENSMUSG00000074639	BC089597	10:127866473-127877317	protein_coding			98.5007	41.3234	-1.25318	5e-05
ENSMUSG00000040413	Timd2	11:46668959-46707061	protein_coding			31.097	13.0484	-1.25291	5e-05
ENSMUSG00000020143	Dock2	11:34226814-34783892	protein_coding			2.10517	0.884077	-1.2517	0.0003
ENSMUSG00000028603	Scp2	4:108014790-108144998	protein_coding			908.391	381.597	-1.25127	0.00085
ENSMUSG00000032959	Pebp1	5:117282650-117287625	protein_coding			66.1067	27.8072	-1.24934	5e-05
ENSMUSG00000020467	Efemp1	11:28853203-28926743	protein_coding			4.2718	1.79761	-1.24877	0.0009
ENSMUSG00000021794	Glud1	14:34310726-34345144	protein_coding			239.759	100.91	-1.24852	5e-05
ENSMUSG00000025403	Shmt2	10:127514938-127522444	protein_coding			25.4538	10.7152	-1.24822	5e-05
ENSMUSG00000001029	Icam2	11:106377655-106388075	protein_coding			3.02713	1.27503	-1.24742	0.006
ENSMUSG00000051506	Wdfy4	14:32959546-33185508	protein_coding			1.34702	0.567548	-1.24696	0.0072
ENSMUSG00000020674	Pxdn	12:29938035-30017658	protein_coding			2.57184	1.08513	-1.24494	0.0088
ENSMUSG00000036585	Fgf1	18:38601533-39389425	protein_coding			19.8896	8.40364	-1.24293	0.00015
ENSMUSG00000019232	Etnppl	3:130617447-130635750	protein_coding			30.886	13.062	-1.24158	0.00425
ENSMUSG00000004730	Emr1	17:57358685-57483529	protein_coding			22.098	9.3494	-1.24097	5e-05
ENSMUSG00000025086	Trub1	19:57452905-57491005	protein_coding			1.67	0.707068	-1.23993	0.00015
ENSMUSG00000072772	Grcc10	6:124739182-124756524	protein_coding			57.3331	24.2959	-1.23865	5e-05
ENSMUSG00000097333	Zfp87	13:67490166-67526177	protein_coding			4.35063	1.84606	-1.23678	0.028
ENSMUSG00000049422	Chchd10	10:75935572-75940672	protein_coding			155.479	65.9957	-1.23627	5e-05
ENSMUSG00000035258	Abi3bp	16:56477845-56690128	protein_coding			1.17636	0.499464	-1.23587	0.001
ENSMUSG00000067889	Sptbn2	19:4711207-4811634	protein_coding			8.24429	3.50093	-1.23566	5e-05
ENSMUSG00000005681	Apoa2	1:171225053-171226379	protein_coding			6649.47	2827.65	-1.23364	0.0002
ENSMUSG00000029017	Pmpcb	5:21737140-21757152	protein_coding			56.1076	23.8621	-1.23347	5e-05
ENSMUSG00000038522	AI317395	10:40001574-40025268	protein_coding			12.561	5.34359	-1.23307	5e-05
ENSMUSG00000094793	Mup12	4:60737382-60741326	protein_coding			16.194	6.8975	-1.23131	0.001
ENSMUSG00000029090	Gpr125	5:49959950-50058996	protein_coding			6.28528	2.6802	-1.22963	5e-05
ENSMUSG00000039640	Mrpl12	11:120484612-120489065	protein_coding			24.3285	10.3825	-1.22849	5e-05
ENSMUSG00000035064	Eef2k	7:120842830-120907219	protein_coding			2.33197	0.995642	-1.22785	0.0022
ENSMUSG00000032370	Lactb	9:66955392-66975484	protein_coding			10.5284	4.49923	-1.22653	5e-05
ENSMUSG00000050043	Tmx2	2:84671315-84715180	protein_coding			15.4886	6.62767	-1.22464	0.0429
ENSMUSG00000027531	Impa1	3:10313539-10331439	protein_coding			17.237	7.38259	-1.22331	5e-05
ENSMUSG00000032314	Etfa	9:55454507-55512243	protein_coding			64.8107	27.763	-1.22307	5e-05
ENSMUSG00000054417	Cyp3a44	5:145773982-145805874	protein_coding			8.21597	3.51952	-1.22305	0.0022
ENSMUSG00000021186	Fbln5	12:101746564-101819055	protein_coding			0.966054	0.414179	-1.22185	0.00055
ENSMUSG00000021262	Evl	12:108370956-108702306	protein_coding			1.97313	0.846902	-1.22022	0.04025
ENSMUSG00000000594	Gm2a	11:55098114-55113029	protein_coding			28.4019	12.1997	-1.21915	5e-05
ENSMUSG00000042978	Sbk1	7:126272618-126294999	protein_coding			4.85747	2.09152	-1.21565	5e-05
ENSMUSG00000025607	Copg2	6:30723546-30896794	protein_coding			8.97403	3.86717	-1.21448	5e-05
ENSMUSG00000058997	Vwa8	14:78849177-79202310	protein_coding			13.74	5.92166	-1.21431	5e-05
ENSMUSG00000021361	Tmem14c	13:41016249-41022575	protein_coding			59.8295	25.8164	-1.21257	5e-05
ENSMUSG00000015970	Chdh	14:30009022-30527056	protein_coding			17.8581	7.71001	-1.21177	0.00015
ENSMUSG00000026730	Pter	2:12924040-13003453	protein_coding			52.8367	22.8589	-1.20879	5e-05
ENSMUSG00000025742	Prps2	X:167346321-167382749	protein_coding			4.4459	1.92451	-1.20798	0.0001
ENSMUSG00000038564	Ift172	5:31253279-31291114	protein_coding			1.65221	0.716139	-1.20608	5e-05
ENSMUSG00000026621	2015-03-01	1:184786775-184811313	protein_coding			125.565	54.4485	-1.20547	5e-05
ENSMUSG00000060803	Gstp1	19:4035410-4037912	protein_coding			940.645	407.941	-1.20529	5e-05
ENSMUSG00000029269	Sult1b1	5:87513338-87538195	protein_coding			19.5451	8.48496	-1.20382	5e-05
ENSMUSG00000043065	Spice1	16:44347120-44388497	protein_coding			1.13999	0.494978	-1.20359	0.00625
ENSMUSG00000037921	Ddx60	8:61928086-62037701	protein_coding			2.99126	1.30043	-1.20176	0.00575
ENSMUSG00000036078	Sigmar1	4:41699988-41774247	protein_coding			30.9739	13.5022	-1.19786	0.0023
ENSMUSG00000021748	Pdhb	14:8165990-8172992	protein_coding			43.5007	18.9857	-1.19612	5e-05
ENSMUSG00000036880	Acaa2	18:74779196-74806207	protein_coding			318.831	139.214	-1.19549	5e-05
ENSMUSG00000033102	Cdc14b	13:64192544-64274973	protein_coding			3.78686	1.6535	-1.19548	5e-05
ENSMUSG00000033752	Mnd1	3:84087933-84155786	protein_coding			2.46943	1.07874	-1.19483	0.0123
ENSMUSG00000050493	Fam167b	4:129576814-129578549	protein_coding			5.26006	2.29964	-1.19367	0.0028
ENSMUSG00000030541	Idh2	7:80094845-80115392	protein_coding			29.4971	12.8968	-1.19356	5e-05
ENSMUSG00000027305	Ndufaf1	2:119655445-119662827	protein_coding			12.5744	5.49886	-1.19329	5e-05
ENSMUSG00000027384	Ndufaf5	2:140170648-140203689	protein_coding			2.3443	1.02526	-1.19317	0.0025
ENSMUSG00000076437	2700094K13Rik	2:84669217-84670770	protein_coding			5.33347	2.33494	-1.19169	0.0425
ENSMUSG00000031775	Pllp	8:94674894-94696242	protein_coding			3.23697	1.41798	-1.1908	0.0003
ENSMUSG00000005981	Trap1	16:4032838-4077827	protein_coding			41.0662	17.9906	-1.19071	5e-05
ENSMUSG00000022540	Rogdi	16:5008729-5013517	protein_coding			6.49961	2.85158	-1.18859	0.00385
ENSMUSG00000044468	Fam46c	3:100451627-100489324	protein_coding			2.03632	0.893622	-1.18823	0.0002
ENSMUSG00000090623	Cfhr3	1:139593754-139608282	protein_coding			4.81671	2.11432	-1.18786	0.0392
ENSMUSG00000026709	Dars2	1:161040600-161070658	protein_coding			6.21591	2.72984	-1.18715	0.0028
ENSMUSG00000085214	0610005C13Rik	7:45567794-45589710	processed_transcript			80.5272	35.5711	-1.17877	5e-05
ENSMUSG00000039865	Slc44a3	3:121459528-121535438	protein_coding			1.76427	0.77967	-1.17814	0.00175
ENSMUSG00000061808	Ttr	18:20558073-20674324	protein_coding			2583.8	1141.85	-1.17812	0.00035
ENSMUSG00000012429	Mplkip	13:17695412-17699105	protein_coding			1.66682	0.737656	-1.17608	0.0015
ENSMUSG00000006356	Crip2	12:113140235-113145504	protein_coding			27.3508	12.1136	-1.17495	5e-05
ENSMUSG00000018042	Cyb5r3	15:83153493-83172592	protein_coding			85.9463	38.0764	-1.17454	5e-05
ENSMUSG00000037166	Ppp1r14a	7:29289319-29293390	protein_coding			4.78422	2.12066	-1.17377	0.00925
ENSMUSG00000001891	Ugp2	11:21321137-21374161	protein_coding			83.3338	36.9396	-1.17373	5e-05
ENSMUSG00000053286	Trmt1l	1:151428647-151458182	protein_coding			4.94129	2.19084	-1.17341	5e-05
ENSMUSG00000024663	Rab3il1	19:10001668-10038380	protein_coding			2.01635	0.894048	-1.17332	0.00045
ENSMUSG00000026870	Cutal	2:34874395-34892132	protein_coding			12.3161	5.46581	-1.17204	0.0162
ENSMUSG00000029369	Afm	5:90518931-90553543	protein_coding			123.715	54.9234	-1.17152	5e-05
ENSMUSG00000037458	Azin1	15:38487429-38519266	protein_coding			22.9716	10.2106	-1.16979	0.00015
ENSMUSG00000026172	Bcs1l	1:74588288-74592443	protein_coding			3.33574	1.48317	-1.16932	0.0005
ENSMUSG00000034308	Sdr42e1	8:117661398-117673689	protein_coding			35.9733	15.9976	-1.16907	5e-05
ENSMUSG00000026781	Acbd5	2:23068167-23114510	protein_coding			51.3208	22.8314	-1.16853	5e-05
ENSMUSG00000021496	Pcbd2	13:55727367-55784505	protein_coding			12.7002	5.65375	-1.16757	0.0008
ENSMUSG00000031903	Pla2g15	8:106150398-106164713	protein_coding			4.75306	2.11669	-1.16704	0.00015
ENSMUSG00000033308	Dpyd	3:118562128-119432918	protein_coding			77.8597	34.6877	-1.16645	5e-05
ENSMUSG00000040883	Tmem205	9:21921009-21935872	protein_coding			189.886	84.7063	-1.16459	5e-05
ENSMUSG00000019769	Syne1	10:5020202-5069063	protein_coding			2.32245	1.03622	-1.16432	5e-05
ENSMUSG00000061838	Suclg2	6:95474133-95718837	protein_coding			68.1234	30.3983	-1.16416	5e-05
ENSMUSG00000049091	Sephs2	7:127272560-127273919	protein_coding			274.681	122.582	-1.164	5e-05
ENSMUSG00000040536	Necab1	4:14929907-15149794	protein_coding			8.15267	3.64052	-1.16313	5e-05
ENSMUSG00000053897	Slc39a8	3:135825278-135888572	protein_coding			7.68294	3.43132	-1.16289	5e-05
ENSMUSG00000062797	l7Rn6	7:89917528-89941199	protein_coding			8.30169	3.70935	-1.16224	0.00215
ENSMUSG00000078650	G6pc	11:101367560-101377903	protein_coding			88.9641	39.7813	-1.16113	0.0007
ENSMUSG00000032470	Mras	9:99385421-99436881	protein_coding			1.48085	0.66286	-1.15965	0.0419
ENSMUSG00000043162	PYURF,Pyurf	6:57684738-57692078	protein_coding			4.41238	1.97523	-1.15953	0.0001
ENSMUSG00000068874	Selenbp1	3:94933055-94944758	protein_coding			106.958	48.006	-1.15575	5e-05
ENSMUSG00000037685	Atp8a1	5:67607882-67909013	protein_coding			2.15988	0.969801	-1.15519	0.0014
ENSMUSG00000001119	Col6a1	10:76708791-76726168	protein_coding			2.3149	1.04124	-1.15265	0.0001
ENSMUSG00000029366	Dck	5:88764995-88783281	protein_coding			1.60392	0.722513	-1.15051	0.0017
ENSMUSG00000032596	Uba7	9:107975504-108048780	protein_coding			6.57998	2.9649	-1.1501	0.01505
ENSMUSG00000025355	Mmp19	10:128790952-128804370	protein_coding			9.22492	4.16132	-1.14849	5e-05
ENSMUSG00000037904	Ankrd9	12:110975352-110979040	protein_coding			1.11211	0.50201	-1.14751	0.01525
ENSMUSG00000009863	Sdhb	4:140961202-140979193	protein_coding			87.5373	39.5882	-1.14483	5e-05
ENSMUSG00000001774	Chordc1	9:18292266-18314000	protein_coding			9.62441	4.35416	-1.1443	5e-05
ENSMUSG00000036985	Zdhhc9	X:48171968-48208878	protein_coding			9.98623	4.52081	-1.14336	5e-05
ENSMUSG00000022220	Adcy4	14:55769057-55784042	protein_coding			1.56162	0.70844	-1.14033	0.0007
ENSMUSG00000034177	Rnf43	11:87662721-87735539	protein_coding			3.55662	1.61352	-1.14029	0.0011
ENSMUSG00000003420	Fcgrt	7:45092992-45103822	protein_coding			57.0504	25.8831	-1.14023	5e-05
ENSMUSG00000025068	Gsto1	19:47737560-47919299	protein_coding			44.4119	20.1525	-1.13999	5e-05
ENSMUSG00000036339	Tmem260	14:48446127-48515135	protein_coding			3.21918	1.46074	-1.13999	0.0007
ENSMUSG00000025278	Flnb	14:7817956-7951588	protein_coding			18.8375	8.56319	-1.13739	5e-05
ENSMUSG00000029545	Acads	5:115110298-115119346	protein_coding			38.4925	17.5034	-1.13694	5e-05
ENSMUSG00000062488	I830012O16Rik	19:34607969-34613401	protein_coding			2.19764	0.999632	-1.13649	0.0265
ENSMUSG00000002346	Slc25a42	8:70184339-70212305	protein_coding			5.07054	2.30871	-1.13505	0.0001
ENSMUSG00000097119	B230354K17Rik	17:45433851-45442544	lincRNA			1.0405	0.473912	-1.13458	0.0018
ENSMUSG00000026154	1110058L19Rik	1:23995938-24005894	protein_coding			12.4032	5.65411	-1.13334	0.0002
ENSMUSG00000041012	Cmtm8	9:114789344-114844152	protein_coding			23.802	10.8613	-1.13189	5e-05
ENSMUSG00000006395	Hyi	4:118359989-118409273	polymorphic_pseudogene			13.9806	6.38127	-1.13151	0.0054
ENSMUSG00000027180	Fbxo3	2:103957985-104063240	protein_coding			21.4232	9.80598	-1.12744	5e-05
ENSMUSG00000022836	Mylk	16:34745209-35002420	protein_coding			5.81228	2.66059	-1.12736	5e-05
ENSMUSG00000022788	Fgd4	16:16416916-16600549	protein_coding			6.31257	2.89675	-1.12379	0.0003
ENSMUSG00000062397	Zfp706	15:36997030-37007402	protein_coding			8.50394	3.90243	-1.12376	5e-05
ENSMUSG00000022014	Epsti1	14:77904238-78002656	protein_coding			3.2433	1.48856	-1.12354	0.0005
ENSMUSG00000010064	Slc38a3	9:107650638-107668968	protein_coding			200.815	92.2015	-1.12301	5e-05
ENSMUSG00000002661	Alkbh7	17:56997338-56999322	protein_coding			4.11629	1.89148	-1.12183	0.00385
ENSMUSG00000028179	Cth	3:157894247-157925077	protein_coding			97.9129	45.0024	-1.1215	0.00125
ENSMUSG00000025260	Hsd17b10	X:152001844-152004442	protein_coding			59.6251	27.4153	-1.12094	5e-05
ENSMUSG00000036446	Lum	10:97565500-97572703	protein_coding			3.9378	1.81107	-1.12054	0.00035
ENSMUSG00000022550	Adck5	15:76576357-76607591	protein_coding			7.021	3.23216	-1.11918	0.008
ENSMUSG00000018727	Cpsf4l	11:113698171-113710017	protein_coding			1.49771	0.68955	-1.11903	0.02985
ENSMUSG00000031402	Mpp1	X:75095853-75131016	protein_coding			12.1841	5.61458	-1.11775	0.00045
ENSMUSG00000019763	Rmnd1	10:4401914-4432388	protein_coding			10.9632	5.05542	-1.11676	0.0024
ENSMUSG00000062604	Srpk2	5:23434440-23616571	protein_coding			2.10749	0.972342	-1.11599	0.028
ENSMUSG00000073491	Pydc4	1:173566283-173599274	protein_coding			1.76883	0.816177	-1.11584	0.0181
ENSMUSG00000001755	Coasy	11:101082564-101086619	protein_coding			31.7178	14.6429	-1.11509	5e-05
ENSMUSG00000002797	Ggct	6:54982579-54992950	protein_coding			13.21	6.10778	-1.11291	0.0046
ENSMUSG00000012483	Rpa3	6:8255935-8259173	protein_coding			5.19091	2.40054	-1.11263	0.00585
ENSMUSG00000000142	Axin2	11:108920348-108950783	protein_coding			1.27413	0.589599	-1.11171	0.0079
ENSMUSG00000034006	Pqlc1	18:80253291-80292725	protein_coding			22.636	10.4801	-1.11096	5e-05
ENSMUSG00000034641	Cd300ld	11:114982273-114989922	protein_coding			6.34679	2.94061	-1.10991	5e-05
ENSMUSG00000061751	Kalrn	16:33974257-34573532	protein_coding			11.7171	5.43245	-1.10894	5e-05
ENSMUSG00000039298	Cdk5rap2	4:70216855-70410443	protein_coding			0.985727	0.457155	-1.1085	0.00115
ENSMUSG00000037669	1110057K04Rik	12:8208106-8285758	protein_coding			9.83313	4.56436	-1.10724	5e-05
ENSMUSG00000058163	Gm5431	11:48887421-48902152	protein_coding			1.31426	0.610332	-1.10658	0.0059
ENSMUSG00000039354	Smarcal1	1:72583250-72633134	protein_coding			2.7826	1.29236	-1.10643	0.0013
ENSMUSG00000030562	Nox4	7:87246095-87398710	protein_coding			7.06434	3.28288	-1.10559	0.00245
ENSMUSG00000056069	Fam105a	15:27655070-27681542	protein_coding			1.03396	0.480695	-1.10499	0.00525
ENSMUSG00000031216	Stard8	X:99003247-99074728	protein_coding			2.26805	1.0553	-1.1038	0.00095
ENSMUSG00000027173	Depdc7	2:104721783-104742878	protein_coding			13.3599	6.21855	-1.10326	5e-05
ENSMUSG00000089960	Ugt1a1	1:88055387-88220002	protein_coding			110.858	51.6127	-1.10292	0.01875
ENSMUSG00000040562	Gstm2	3:107981701-107986453	protein_coding			21.1419	9.84764	-1.10226	5e-05
ENSMUSG00000026594	Ralgps2	1:156804165-156939626	protein_coding			2.95573	1.37677	-1.10223	5e-05
ENSMUSG00000031844	Hsd17b2	8:117701945-117759029	protein_coding			81.2783	37.8939	-1.10091	5e-05
ENSMUSG00000027167	Elp4	2:105536079-105904564	protein_coding			4.47461	2.08962	-1.09852	0.0314
ENSMUSG00000045932	Ifit2	19:34550693-34576419	protein_coding			2.83435	1.32366	-1.09849	0.0008
ENSMUSG00000068284	Gm608	16:44173245-44227465	protein_coding			3.39675	1.58729	-1.09759	5e-05
ENSMUSG00000040446	Rprd1a	18:24484961-24530204	protein_coding			1.84437	0.862276	-1.09691	0.0004
ENSMUSG00000037762	Slc16a9	10:70245099-70288176	protein_coding			2.05018	0.958973	-1.09619	0.01165
ENSMUSG00000027309	4930402H24Rik	2:130706199-130906406	protein_coding			6.12937	2.87008	-1.09465	0.001
ENSMUSG00000071632	2510002D24Rik	16:18836577-18840158	protein_coding			4.57055	2.1404	-1.09448	0.0008
ENSMUSG00000002332	Dhrs1	14:55739019-55745690	protein_coding			55.6062	26.0569	-1.09358	5e-05
ENSMUSG00000020386	Sar1b	11:51763686-51791925	protein_coding			85.1753	39.916	-1.09347	5e-05
ENSMUSG00000009108	Gnat2	3:108092788-108101432	protein_coding			1.16623	0.54654	-1.09346	0.0366
ENSMUSG00000022177	Haus4	14:54541784-54554361	protein_coding			3.24587	1.5216	-1.09302	0.0009
ENSMUSG00000043832	Clec4a3	6:122952514-122969875	protein_coding			3.78907	1.77734	-1.09212	0.04365
ENSMUSG00000030091	Nup210	6:91013067-91116829	protein_coding			2.64888	1.2429	-1.09167	0.00075
ENSMUSG00000018861	Fdxr	11:115268023-115277050	protein_coding			3.54083	1.66158	-1.09153	0.00125
ENSMUSG00000039157	Fam102a	2:32535331-32569756	protein_coding			2.67592	1.25627	-1.09089	0.0083
ENSMUSG00000069305	Hist1h4n	13:21831766-21832196	protein_coding			5.10101	2.39523	-1.09062	0.04745
ENSMUSG00000004561	Mettl17	14:51884841-51896745	protein_coding			3.90306	1.83419	-1.08946	0.00515
ENSMUSG00000028024	Enpep	3:129269174-129332720	protein_coding			22.6821	10.672	-1.08772	5e-05
ENSMUSG00000049811	Fam161a	11:23007530-23030788	protein_coding			1.10309	0.519091	-1.08749	0.03975
ENSMUSG00000002846	Timmdc1	16:38498346-38522663	protein_coding			12.0334	5.66437	-1.08706	0.0001
ENSMUSG00000028434	Epb4.1l4b	4:56991971-57143437	protein_coding			17.3556	8.17382	-1.08632	5e-05
ENSMUSG00000022679	Mpv17l	16:13903160-13949619	protein_coding			4.0882	1.92582	-1.08599	0.00435
ENSMUSG00000025545	Clybl	14:122181693-122402232	protein_coding			14.5678	6.86729	-1.08497	5e-05
ENSMUSG00000021497	Txndc15	13:55714649-55726221	protein_coding			32.5796	15.3616	-1.08464	5e-05
ENSMUSG00000029524	Sirt4	5:115478009-115484725	protein_coding			3.3214	1.56776	-1.08309	0.02505
ENSMUSG00000028383	Hsdl2	4:59581562-59618689	protein_coding			19.7051	9.30395	-1.08266	5e-05
ENSMUSG00000036968	Cnpy4	5:138187484-138193918	protein_coding			2.29128	1.08236	-1.08198	0.0018
ENSMUSG00000072235	Tuba1a	15:98949840-98953551	protein_coding			2.96413	1.4006	-1.08156	0.0088
ENSMUSG00000038690	Atp5j2	5:145183697-145192062	protein_coding			128.828	60.878	-1.08145	5e-05
ENSMUSG00000031445	Proz	8:13060907-13075006	protein_coding			98.4112	46.5257	-1.08079	5e-05
ENSMUSG00000051319	1500011K16Rik	2:127791387-127792488	lincRNA			5.18821	2.45342	-1.08044	0.00735
ENSMUSG00000038591	Colec10	15:54410773-54466358	protein_coding			7.33973	3.47381	-1.07921	5e-05
ENSMUSG00000088529	Gm26083	11:117076789-117078955	snoRNA			162.475	76.9202	-1.07879	0.0036
ENSMUSG00000031245	Hmgn5	X:109004533-109013404	protein_coding			2.27944	1.07963	-1.07814	0.0412
ENSMUSG00000000056	Narf	11:121237252-121255856	protein_coding			10.9605	5.19654	-1.0767	0.00225
ENSMUSG00000027792	Bche	3:73635807-73708415	protein_coding			33.3049	15.7903	-1.07669	5e-05
ENSMUSG00000024691	Fam111a	19:12545739-12596566	protein_coding			1.61738	0.767194	-1.07599	0.0023
ENSMUSG00000033577	Myo6	9:80165030-80311729	protein_coding			8.49382	4.03022	-1.07556	5e-05
ENSMUSG00000021809	Nudt13	14:20294689-20317575	protein_coding			1.12284	0.532912	-1.07518	0.00635
ENSMUSG00000031109	Enox2	X:49009706-49288259	protein_coding			4.10034	1.94613	-1.07514	0.0039
ENSMUSG00000019813	Cep57l1	10:41718839-41809607	protein_coding			1.03401	0.490953	-1.0746	0.0182
ENSMUSG00000024978	Gpam	19:55069733-55099451	protein_coding			27.9077	13.251	-1.07456	5e-05
ENSMUSG00000026385	Dbi	1:120113279-120121078	protein_coding			637.34	302.686	-1.07424	5e-05
ENSMUSG00000033400	Agl	3:116739998-116808166	protein_coding			6.74499	3.2035	-1.07417	5e-05
ENSMUSG00000000682	Cd52	4:134065911-134095082	protein_coding			27.4075	13.0189	-1.07397	0.0008
ENSMUSG00000078350	Smim1	4:154011730-154026230	protein_coding			2.82659	1.34274	-1.07388	0.00515
ENSMUSG00000001983	Taco1	11:106065076-106073612	protein_coding			5.31473	2.5248	-1.07383	0.00155
ENSMUSG00000025747	Tyms	5:30058201-30073617	protein_coding			4.04766	1.92361	-1.07328	0.01265
ENSMUSG00000027710	Acad9	3:36065978-36094944	protein_coding			11.7117	5.5725	-1.07156	0.00595
ENSMUSG00000021982	Cdadc1	14:59560895-59597836	protein_coding			6.64888	3.16395	-1.07139	0.00045
ENSMUSG00000030670	Cyp2r1	7:114550165-114562972	protein_coding			9.11328	4.33901	-1.0706	0.0008
ENSMUSG00000020709	Adap2	11:80154104-80178958	protein_coding			12.7444	6.06804	-1.07056	5e-05
ENSMUSG00000001143	Lman2l	1:36372290-36445271	protein_coding			1.34079	0.639297	-1.06852	0.00495
ENSMUSG00000046314	Stxbp6	12:44852487-45074493	protein_coding			3.43778	1.63984	-1.06792	0.01165
ENSMUSG00000037366	Pafah2	4:134396319-134427413	protein_coding			25.0555	11.9542	-1.06761	5e-05
ENSMUSG00000039648	Ccbl1	2:30185123-30205847	protein_coding			31.2581	14.9202	-1.06696	5e-05
ENSMUSG00000057778	Cyb5d2	11:72777231-72796142	protein_coding			3.79207	1.8111	-1.06612	0.0095
ENSMUSG00000035629	1700021K19Rik	16:32821702-32908963	protein_coding			3.19271	1.52506	-1.06592	0.0209
ENSMUSG00000084839	Gm14097	2:132686930-132751055	antisense			38.1513	18.2525	-1.06364	0.00285
ENSMUSG00000031969	Acad8	9:26974134-26999566	protein_coding			17.4824	8.36847	-1.06287	0.0003
ENSMUSG00000029098	Acox3	5:35581226-35613801	protein_coding			5.56273	2.66284	-1.06283	0.00055
ENSMUSG00000018340	Anxa6	11:54979107-55033445	protein_coding			34.2933	16.4214	-1.06235	5e-05
ENSMUSG00000069520	Tmem19	10:115340738-115362262	protein_coding			17.503	8.3908	-1.06072	5e-05
ENSMUSG00000003344	Btbd2	10:80642616-80657071	protein_coding			4.34236	2.08201	-1.0605	0.00515
ENSMUSG00000034574	Daam1	12:71831077-71992367	protein_coding			8.08818	3.87815	-1.06045	5e-05
ENSMUSG00000026170	Cyp27a1	1:74713573-74737890	protein_coding			142.942	68.5721	-1.05974	0.0001
ENSMUSG00000073555	Gm4951	18:60212079-60247820	protein_coding			29.0144	13.9198	-1.05963	0.0001
ENSMUSG00000066684	Pilrb1	5:137852146-137858049	protein_coding			3.073	1.47572	-1.05823	0.01935
ENSMUSG00000020402	Vdac1	11:52360859-52389397	protein_coding			44.266	21.2629	-1.05786	5e-05
ENSMUSG00000072625	Gdf2	14:33941038-33947198	protein_coding			4.82689	2.32083	-1.05645	0.0001
ENSMUSG00000001417	Rhbg	3:88242873-88296999	protein_coding			3.00963	1.44736	-1.05616	0.00445
ENSMUSG00000075511	1700001L05Rik	15:83357525-83367282	lincRNA			2.80197	1.34797	-1.05565	0.035
ENSMUSG00000040102	Klhl42	6:147091378-147112778	protein_coding			2.15327	1.0361	-1.05537	0.00025
ENSMUSG00000032050	Rdx	9:52047149-52088737	protein_coding			42.8545	20.6288	-1.05479	5e-05
ENSMUSG00000063320	1190007I07Rik	10:82619850-82623228	protein_coding			6.64844	3.2074	-1.05161	0.01345
ENSMUSG00000074336	Apoc4	7:19671578-19681423	protein_coding			957.444	462.068	-1.05108	0.0319
ENSMUSG00000025815	Dhtkd1	2:5895509-5942792	protein_coding			9.97182	4.82336	-1.04782	0.0412
ENSMUSG00000028937	Acot7	4:152178133-152271855	protein_coding			4.66616	2.25988	-1.04599	0.0019
ENSMUSG00000006373	Pgrmc1	X:36598205-36606079	protein_coding			378.936	183.656	-1.04495	0.0001
ENSMUSG00000019689	1110001J03Rik	6:38533501-38539449	protein_coding			18.8099	9.11794	-1.04471	0.0008
ENSMUSG00000062981	Mrpl42	10:95480805-95501927	protein_coding			33.4848	16.2364	-1.04427	0.0001
ENSMUSG00000019948	Actr6	10:89711972-89732295	protein_coding			4.2679	2.06983	-1.04401	0.00135
ENSMUSG00000036932	Aifm1	X:48474943-48513563	protein_coding			23.42	11.3638	-1.0433	5e-05
ENSMUSG00000020528	Prpsap2	11:61729649-61762088	protein_coding			4.26731	2.07098	-1.04301	0.00345
ENSMUSG00000032705	Exd2	12:80463094-80498135	protein_coding			1.93165	0.937786	-1.0425	0.00045
ENSMUSG00000024030	Abcg1	17:31057697-31115777	protein_coding			4.41352	2.14332	-1.04208	5e-05
ENSMUSG00000063524	Eno1	4:150236720-150248879	protein_coding			108.459	52.7343	-1.04034	5e-05
ENSMUSG00000026622	Nek2	1:191821443-191833050	protein_coding			1.05499	0.513165	-1.03974	0.0175
ENSMUSG00000025781	Atp5c1	2:10056015-10080510	protein_coding			134.966	65.6535	-1.03965	5e-05
ENSMUSG00000067212	H2-T23	17:35994452-36042747	protein_coding			122.654	59.6897	-1.03904	0.00065
ENSMUSG00000020321	Mdh1	11:21556786-21898989	protein_coding			221.422	107.761	-1.03896	0.00165
ENSMUSG00000029661	Col1a2	6:4504813-4541543	protein_coding			4.79677	2.33669	-1.0376	0.0001
ENSMUSG00000034783	Cd207	6:83671206-83677857	protein_coding			3.9373	1.91855	-1.03719	0.00135
ENSMUSG00000097148	Gm3839	14:11280734-11356726	protein_coding			2.44922	1.19459	-1.0358	0.0045
ENSMUSG00000031833	Mast3	8:70778116-70792433	protein_coding			1.73667	0.848561	-1.03323	0.0003
ENSMUSG00000025154	Arhgap19	19:41766587-41802084	protein_coding			1.40154	0.684918	-1.03301	0.0131
ENSMUSG00000030187	Klra2	6:131219222-131247362	protein_coding			2.65418	1.29799	-1.03198	0.008
ENSMUSG00000016637	Ift27	15:78159464-78174108	protein_coding			4.00257	1.9579	-1.03162	0.0038
ENSMUSG00000039323	Igfbp2	1:72824502-72852474	protein_coding			119.649	58.5415	-1.03128	0.0015
ENSMUSG00000062908	Acadm	3:153922356-153944632	protein_coding			95.28	46.6394	-1.03062	5e-05
ENSMUSG00000043789	Vwce	19:10634232-10665210	protein_coding			2.09106	1.02407	-1.02992	0.00055
ENSMUSG00000019942	Cdk1	10:69336634-69352938	protein_coding			2.41651	1.1857	-1.02719	0.043
ENSMUSG00000038174	Fam126b	1:58505147-58586323	protein_coding			5.84596	2.86885	-1.02697	0.00015
ENSMUSG00000021420	Fars2	13:36117410-36537592	protein_coding			8.19531	4.02186	-1.02694	5e-05
ENSMUSG00000067825	Pex26	6:121183666-121198837	protein_coding			4.24911	2.08702	-1.02571	0.00015
ENSMUSG00000021996	Esd	14:74732296-74750765	protein_coding			121.465	59.6817	-1.02518	5e-05
ENSMUSG00000051483	Cbr1	16:93607836-93610505	protein_coding			36.5778	17.9939	-1.02346	5e-05
ENSMUSG00000052428	Tmco1	1:167308669-167333978	protein_coding			11.5995	5.70847	-1.02288	5e-05
ENSMUSG00000022665	Ccdc80	16:45093401-45127924	protein_coding			4.32987	2.13178	-1.02226	5e-05
ENSMUSG00000046027	Stard5	7:83631958-83745726	protein_coding			21.4104	10.5452	-1.02173	0.0002
ENSMUSG00000029455	Aldh2	5:121566026-121593824	protein_coding			274.173	135.156	-1.02046	0.0001
ENSMUSG00000044345	Marveld1	19:42147399-42151703	protein_coding			5.00646	2.4714	-1.01846	0.0001
ENSMUSG00000015536	Mocs2	13:114818235-114832275	protein_coding			47.0501	23.2326	-1.01805	5e-05
ENSMUSG00000067369	Trmt2b	X:134222338-134276984	protein_coding			7.17452	3.54314	-1.01786	0.0002
ENSMUSG00000006315	Tmem147	7:30727700-30729534	protein_coding			41.085	20.2956	-1.01744	5e-05
ENSMUSG00000026811	St6galnac6	2:32599708-32620806	protein_coding			22.9959	11.3764	-1.01534	0.0008
ENSMUSG00000036309	Skp1a	11:51949881-52286179	protein_coding			95.7343	47.3815	-1.01471	0.0145
ENSMUSG00000029735	Tpk1	6:43345000-43666278	protein_coding			5.01472	2.48269	-1.01426	0.00965
ENSMUSG00000070056	Mfhas1	8:35582571-35679449	protein_coding			4.02693	1.99378	-1.01418	5e-05
ENSMUSG00000039682	Lap3	5:45493373-45512674	protein_coding			83.2584	41.2279	-1.01398	0.0006
ENSMUSG00000025144	Stra13	11:120710941-120713738	protein_coding			14.5324	7.19967	-1.01327	0.00125
ENSMUSG00000023938	Aars2	17:45506840-45520842	protein_coding			2.90191	1.43851	-1.01243	0.00015
ENSMUSG00000025504	Eps8l2	7:141338879-141365110	protein_coding			10.5538	5.23209	-1.01231	0.00015
ENSMUSG00000028066	Pmf1	3:88394142-88410316	protein_coding			4.80528	2.38467	-1.01083	0.00445
ENSMUSG00000027533	Fabp5	3:10012547-10016607	protein_coding			37.972	18.8471	-1.01059	5e-05
ENSMUSG00000022574	Naprt1	15:75890963-75894481	protein_coding			27.1566	13.4799	-1.0105	5e-05
ENSMUSG00000058706	0610030E20Rik	6:72347316-72353158	protein_coding			2.67249	1.32701	-1.01001	0.00015
ENSMUSG00000023176	Cpn2	16:30256377-30267532	protein_coding			70.8024	35.1799	-1.00905	0.0002
ENSMUSG00000005674	Tomm40l	1:171213969-171222514	protein_coding			8.33196	4.14044	-1.00887	0.04745
ENSMUSG00000039428	Tmem135	7:89139722-89404222	protein_coding			20.8748	10.3762	-1.00849	0.0004
ENSMUSG00000020019	Ntn4	10:93640680-93747207	protein_coding			2.58966	1.28812	-1.0075	0.00035
ENSMUSG00000029656	C8b	4:104766316-104804548	protein_coding			136.257	67.7848	-1.0073	5e-05
ENSMUSG00000028621	Cyb5rl	4:107066987-107088268	protein_coding			2.73257	1.35967	-1.007	0.02525
ENSMUSG00000032349	Elovl5	9:77917363-77984519	protein_coding			84.3275	41.9751	-1.00647	0.0001
ENSMUSG00000047963	Stbd1	5:92603050-92606579	protein_coding			13.0641	6.50377	-1.00626	5e-05
ENSMUSG00000063929	Cyp4a32	4:115600968-115621602	protein_coding			3.96882	1.97617	-1.006	0.003
ENSMUSG00000067455	Hist1h4j	13:21735061-21735837	protein_coding			3.33608	1.66134	-1.00581	0.02165
ENSMUSG00000022210	Dhrs4	14:55478757-55490338	protein_coding			35.6965	17.7776	-1.00572	5e-05
ENSMUSG00000031016	Wee1	7:110122349-110142112	protein_coding			1.74931	0.871505	-1.00521	0.01265
ENSMUSG00000021559	Dapk1	13:60601946-60763185	protein_coding			9.4326	4.70024	-1.00492	5e-05
ENSMUSG00000059734	Ndufs8	19:3908869-3912717	protein_coding			37.0078	18.4488	-1.0043	5e-05
ENSMUSG00000025903	Lypla1	1:4807787-4897909	protein_coding			64.1101	31.9678	-1.00393	0.00065
ENSMUSG00000031561	Tenm3	8:48227681-48674690	protein_coding			2.97625	1.4853	-1.00274	0.0096
ENSMUSG00000021669	Col4a3bp	13:96542617-96640167	protein_coding			5.6828	2.83671	-1.00238	0.0002
ENSMUSG00000046814	Gchfr	2:119167772-119172390	protein_coding			81.5669	40.7194	-1.00227	5e-05
ENSMUSG00000024130	Abca3	17:24351949-24414542	protein_coding			7.96021	3.97401	-1.00221	5e-05
ENSMUSG00000020163	Uqcr11	10:80402996-80406830	protein_coding			233	116.376	-1.00153	5e-05
ENSMUSG00000024038	Ndufv3	17:31520114-31531321	protein_coding			91.331	45.6299	-1.00113	0.0002
ENSMUSG00000023800	Tiam2	17:3326572-3557713	protein_coding			1.31451	0.657106	-1.00033	0.02625
ENSMUSG00000025421	Hdhd2	18:76930016-76972902	protein_coding			10.3531	5.18874	-0.996608	0.00785
ENSMUSG00000029600	1110008J03Rik	5:120589015-120612589	protein_coding			1.59303	0.798394	-0.996598	0.0173
ENSMUSG00000023094	Msrb2	2:19371439-19394976	protein_coding			4.5142	2.26339	-0.995981	0.0027
ENSMUSG00000027673	Ndufb5	3:32708545-32751566	protein_coding			69.3097	34.7525	-0.995939	0.0027
ENSMUSG00000059434	Gckr	5:31297580-31327300	protein_coding			26.0878	13.104	-0.993365	5e-05
ENSMUSG00000001911	Nfix	8:84699875-84800344	protein_coding			8.28871	4.16394	-0.993198	0.00185
ENSMUSG00000042453	Reln	5:21884453-22344702	protein_coding			8.31395	4.17677	-0.993147	0.0001
ENSMUSG00000028062	Lamtor2	3:88549818-88553074	protein_coding			23.0521	11.5839	-0.992773	0.0005
ENSMUSG00000026798	Coq4	2:29759311-29797935	protein_coding			2.62409	1.31865	-0.99276	0.04615
ENSMUSG00000031796	Gtl3	8:95420251-95434869	protein_coding			6.56351	3.29889	-0.992488	0.00115
ENSMUSG00000006360	Crip1	12:113152011-113153877	protein_coding			14.7432	7.41049	-0.992413	0.00825
ENSMUSG00000022332	Khdrbs3	15:68928419-69093512	protein_coding			5.1041	2.56602	-0.992123	0.0009
ENSMUSG00000038412	Higd1a	9:121848559-121858000	protein_coding			11.623	5.84758	-0.99107	5e-05
ENSMUSG00000001123	Lgals9	11:78962973-78984946	protein_coding			190.977	96.1153	-0.990562	5e-05
ENSMUSG00000075528	Aarsd1	11:101406691-101435673	protein_coding			6.8378	3.44291	-0.989905	0.00545
ENSMUSG00000046157	Tmem229b	12:78961794-79007627	protein_coding			0.962317	0.484747	-0.98928	0.02845
ENSMUSG00000013646	Sh3bp5l	11:58330723-58347728	protein_coding			3.37357	1.69968	-0.989015	0.00065
ENSMUSG00000020707	Rnf135	11:80183850-80199757	protein_coding			3.94838	1.99028	-0.98829	0.00615
ENSMUSG00000079523	Tmsb10	6:72957346-72958748	protein_coding			12.546	6.32434	-0.988245	0.0499
ENSMUSG00000034771	Tle2	10:81572611-81590845	protein_coding			1.25048	0.630686	-0.987494	0.01365
ENSMUSG00000073838	Tufm	7:126487354-126490730	protein_coding			22.7252	11.4723	-0.986141	5e-05
ENSMUSG00000070044	Fam149a	8:45336716-45382291	protein_coding			4.24645	2.1438	-0.986089	0.0007
ENSMUSG00000041625	Ggact	14:122534323-122984035	protein_coding			39.5924	20.0025	-0.985045	0.0075
ENSMUSG00000074170	Plekhf1	7:38220653-38227994	protein_coding			3.34061	1.68857	-0.984308	0.00445
ENSMUSG00000030588	Yif1b	7:29238328-29248432	protein_coding			13.8338	6.99954	-0.982867	0.02165
ENSMUSG00000028121	Bcar3	3:122419779-122530180	protein_coding			8.83122	4.46894	-0.982682	5e-05
ENSMUSG00000030774	Pak1	7:97842934-97912381	protein_coding			2.00165	1.01396	-0.98119	0.001
ENSMUSG00000031708	Tecr	8:83571699-83594491	protein_coding			68.2863	34.6038	-0.980666	5e-05
ENSMUSG00000021792	Fam213a	14:40993739-41013788	protein_coding			31.4777	15.9595	-0.979913	5e-05
ENSMUSG00000021460	Auh	13:52835118-52929681	protein_coding			17.0078	8.62379	-0.9798	0.00015
ENSMUSG00000024544	Ldlrad4	18:67933256-68255549	protein_coding			1.72644	0.875438	-0.97972	0.00645
ENSMUSG00000052776	Oas1a	5:120896255-120907521	protein_coding			3.43741	1.74331	-0.979489	0.00325
ENSMUSG00000028005	Gucy1b3	3:82032003-82074711	protein_coding			1.68991	0.857973	-0.977938	0.0026
ENSMUSG00000019647	Sema6a	18:47235597-47368870	protein_coding			2.43336	1.23555	-0.977796	0.005
ENSMUSG00000021185	9030617O03Rik	12:100779056-100908198	protein_coding			11.7288	5.95641	-0.977539	0.00655
ENSMUSG00000044811	AF251705	11:114996720-115001880	protein_coding			5.93951	3.01752	-0.976978	0.002
ENSMUSG00000025204	Ndufb8	19:44516956-44555440	protein_coding			111.76	56.8054	-0.976308	0.0001
ENSMUSG00000039497	Dse	10:34151393-34207551	protein_coding			5.22788	2.65769	-0.976052	5e-05
ENSMUSG00000011305	Plin5	17:56111600-56117596	protein_coding			10.5473	5.36337	-0.975668	0.0002
ENSMUSG00000084159	Gm12696	4:97521427-97522332	pseudogene			1.94799	0.992609	-0.972692	0.0355
ENSMUSG00000042569	Dhrs7b	11:60830630-60860195	protein_coding			6.58722	3.35782	-0.972146	0.0007
ENSMUSG00000028414	Fktn	4:53713997-53765785	protein_coding			1.32832	0.677456	-0.971404	0.0017
ENSMUSG00000091474	2610021A01Rik	7:41599260-41628533	protein_coding			1.77441	0.905084	-0.971213	0.0007
ENSMUSG00000022551	Cyc1	15:76343522-76345934	protein_coding			53.8707	27.484	-0.970909	5e-05
ENSMUSG00000002731	Prkra	2:76629897-76648015	protein_coding			6.87004	3.50602	-0.970487	0.0007
ENSMUSG00000009894	Snap47	11:59407133-59458567	protein_coding			18.3563	9.37361	-0.969602	0.0002
ENSMUSG00000022237	Ankrd33b	15:31291478-31367759	protein_coding			4.45827	2.27691	-0.969405	0.0085
ENSMUSG00000071657	Bscl2	19:8836928-8848683	protein_coding			17.852	9.11757	-0.969364	5e-05
ENSMUSG00000026097	Ormdl1	1:53297094-53310309	protein_coding			9.7364	4.97481	-0.968746	0.0002
ENSMUSG00000035142	Nubpl	12:52097736-52312744	protein_coding			2.67239	1.36562	-0.96857	0.00095
ENSMUSG00000062585	Cnr2	4:135895393-135920207	protein_coding			1.2067	0.61667	-0.9685	0.00455
ENSMUSG00000005161	Prdx2	8:84956609-84974834	protein_coding			57.1515	29.2606	-0.96583	0.00235
ENSMUSG00000004951	Hspb1	5:135887918-135889563	protein_coding			10.9565	5.61053	-0.965573	0.00215
ENSMUSG00000028822	Tmem50a	4:134897848-134915024	protein_coding			37.9162	19.4227	-0.965072	5e-05
ENSMUSG00000095687	Rnaset2a	17:8128609-8148097	protein_coding			2.16703	1.11008	-0.965058	0.01485
ENSMUSG00000038241	Cep250	2:155956457-156007977	protein_coding			1.47457	0.75555	-0.964693	0.0431
ENSMUSG00000009292	Trpm2	10:77907721-77970563	protein_coding			3.33631	1.71069	-0.963679	0.00155
ENSMUSG00000024300	Myo1f	17:33555718-33607764	protein_coding			1.71138	0.877932	-0.962983	0.0096
ENSMUSG00000022742	Cpox	16:58670207-58680391	protein_coding			22.3307	11.4585	-0.962614	5e-05
ENSMUSG00000021577	Sdha	13:74322253-74350280	protein_coding			73.3088	37.6346	-0.961924	5e-05
ENSMUSG00000064360	mt-Nd3	MT:9458-9806	protein_coding			3636.93	1867.3	-0.961765	0.00045
ENSMUSG00000026098	Pms1	1:53189186-53297018	protein_coding			2.40282	1.23408	-0.9613	0.0085
ENSMUSG00000030382	Slc27a5	7:12988345-12998192	protein_coding			297.555	152.972	-0.959888	0.00105
ENSMUSG00000055862	Izumo4	10:80702692-80705382	protein_coding			1.57049	0.808288	-0.958276	0.04505
ENSMUSG00000024887	Asah2	19:31984653-32061469	protein_coding			4.37036	2.24976	-0.95798	5e-05
ENSMUSG00000035509	Fbxl21	13:56522471-56537898	protein_coding			1.25543	0.646561	-0.957321	0.04675
ENSMUSG00000022428	Cby1	15:79659226-79667660	protein_coding			3.40874	1.75739	-0.955805	0.0141
ENSMUSG00000020142	Slc1a4	11:20302179-20332713	protein_coding			1.10202	0.568352	-0.955292	0.0064
ENSMUSG00000037580	Gch1	14:47153894-47189413	protein_coding			35.7303	18.4299	-0.955097	5e-05
ENSMUSG00000037523	Mavs	2:131234062-131248025	protein_coding			15.9355	8.2198	-0.955068	0.00015
ENSMUSG00000036188	Ankmy2	12:36157123-36197291	protein_coding			3.00396	1.54966	-0.954912	0.0026
ENSMUSG00000036285	Noa1	5:77294181-77310084	protein_coding			1.90213	0.981337	-0.954799	0.0112
ENSMUSG00000021079	Timm9	12:71111427-71136675	protein_coding			10.8736	5.61051	-0.95462	0.00175
ENSMUSG00000044788	Fads6	11:115279621-115297663	protein_coding			14.5824	7.52444	-0.954573	0.00025
ENSMUSG00000026005	Rpe	1:66700830-66817562	protein_coding			7.6346	3.93984	-0.954415	0.0035
ENSMUSG00000009654	Oit3	10:59422957-59441778	protein_coding			11.9005	6.14412	-0.953745	5e-05
ENSMUSG00000031101	Sash3	X:48146435-48161565	protein_coding			1.08272	0.559364	-0.952798	0.0179
ENSMUSG00000037316	Bag4	8:25754508-25785209	protein_coding			6.72115	3.47399	-0.952113	5e-05
ENSMUSG00000026024	Als2	1:59100593-59237231	protein_coding			9.69991	5.01407	-0.95199	0.0002
ENSMUSG00000022817	Itgb5	16:33829664-33949153	protein_coding			18.3812	9.51468	-0.949999	5e-05
ENSMUSG00000020189	Osbpl8	10:111164801-111297247	protein_coding			9.05953	4.69023	-0.949779	0.0001
ENSMUSG00000022219	Cideb	14:55745692-55758458	protein_coding			57.292	29.6666	-0.949493	0.00065
ENSMUSG00000030055	Rab43	6:87788852-87812164	protein_coding			22.6396	11.7377	-0.947693	0.00025
ENSMUSG00000070371	Prss36	7:127932637-127946725	protein_coding			1.95769	1.01615	-0.946046	0.0468
ENSMUSG00000048307	Ankrd46	15:36477667-36496791	protein_coding			9.37047	4.86434	-0.945878	0.00025
ENSMUSG00000022450	Ndufa6	15:82350138-82354291	protein_coding			138.118	71.7615	-0.944619	5e-05
ENSMUSG00000070873	Lilra5	7:4237753-4243463	protein_coding			3.48642	1.81195	-0.944203	0.0024
ENSMUSG00000026659	Dusp12	1:170868644-170885881	protein_coding			6.84551	3.55782	-0.944163	0.00555
ENSMUSG00000062480	Acat3	17:12911348-12940402	protein_coding			55.5448	28.8752	-0.943822	0.01015
ENSMUSG00000046811	Gltpd2	11:70519195-70520736	protein_coding			23.9323	12.445	-0.943385	0.00015
ENSMUSG00000040370	Lyrm5	6:145211133-145250239	protein_coding			18.3958	9.56952	-0.942858	0.0184
ENSMUSG00000019791	Hint3	10:30608140-30618479	protein_coding			14.0311	7.3084	-0.941001	0.00105
ENSMUSG00000024168	Tmem204	17:25016090-25099495	protein_coding			5.0731	2.64306	-0.94066	0.012
ENSMUSG00000029063	Nadk	4:155562377-155591001	protein_coding			46.5483	24.2583	-0.940251	5e-05
ENSMUSG00000020261	Slc36a1	11:55204349-55236330	protein_coding			2.71219	1.41417	-0.939507	0.0014
ENSMUSG00000028647	Mycbp	4:123898632-123917269	protein_coding			6.33104	3.30177	-0.939201	0.0064
ENSMUSG00000009281	Rarres2	6:48554795-48572670	protein_coding			289.546	151.09	-0.938389	0.00015
ENSMUSG00000026032	Ndufb3	1:58586383-58595964	protein_coding			30.8185	16.0899	-0.937639	0.0003
ENSMUSG00000024208	Uqcc2	17:27122662-27133916	protein_coding			27.1651	14.1862	-0.937271	0.0003
ENSMUSG00000021236	Entpd5	12:84373856-84409029	protein_coding			37.2253	19.4653	-0.935382	0.00095
ENSMUSG00000063884	Ptcd3	6:71880647-71908762	protein_coding			10.0275	5.24526	-0.934876	0.03715
ENSMUSG00000060657	Marf1	16:14109165-14159274	protein_coding			6.66605	3.48889	-0.934065	5e-05
ENSMUSG00000039206	Daglb	5:143464492-143504442	protein_coding			7.31448	3.83205	-0.932638	0.0001
ENSMUSG00000032418	Me1	9:86581362-86699834	protein_coding			31.7687	16.6597	-0.931241	5e-05
ENSMUSG00000046470	Sox18	2:181669835-181671640	protein_coding			1.17372	0.61561	-0.931003	0.03395
ENSMUSG00000016252	Atp5e	2:174461071-174464105	protein_coding			168.691	88.491	-0.930785	0.0001
ENSMUSG00000022814	Umps	16:33954781-33967312	protein_coding			5.94582	3.11902	-0.930782	0.00035
ENSMUSG00000000088	Cox5a	9:57521231-57543187	protein_coding			80.8611	42.4367	-0.930133	0.0002
ENSMUSG00000021097	Clmn	12:104763113-104865076	protein_coding			5.14584	2.70153	-0.929626	0.00015
ENSMUSG00000061474	Mrps36	13:100735954-100744659	protein_coding			5.77283	3.03098	-0.929493	0.01745
ENSMUSG00000025968	Ndufs1	1:62958417-63176822	protein_coding			27.7843	14.6	-0.928301	0.0024
ENSMUSG00000024063	Lbh	17:72918304-72941942	protein_coding			2.27086	1.19369	-0.927809	0.002
ENSMUSG00000054021	Sirt5	13:43370709-43395202	protein_coding			4.03992	2.12561	-0.926452	0.00375
ENSMUSG00000040112	Mrps35	6:147042763-147070903	protein_coding			14.8915	7.8383	-0.925874	0.00775
ENSMUSG00000020253	Ppm1m	9:106194171-106199746	protein_coding			4.9527	2.6093	-0.924554	0.02865
ENSMUSG00000015133	Lrrk1	7:66226911-66388350	protein_coding			2.18038	1.15116	-0.921486	0.00325
ENSMUSG00000025877	Hk3	13:54949410-55021385	protein_coding			2.40951	1.27371	-0.919697	0.01615
ENSMUSG00000036292	Gramd1c	16:43980349-44027945	protein_coding			6.43486	3.40324	-0.918999	0.0002
ENSMUSG00000019080	Mfsd3	15:76701541-76710559	protein_coding			1.6034	0.849014	-0.917273	0.02345
ENSMUSG00000091649	Phf11b	14:59320963-59341335	protein_coding			1.3182	0.698016	-0.917238	0.0476
ENSMUSG00000058258	Idi1	13:8885500-8892451	protein_coding			79.404	42.0526	-0.917017	0.00045
ENSMUSG00000025075	Habp2	19:56287136-56390037	protein_coding			49.7805	26.3696	-0.916707	0.00025
ENSMUSG00000055980	Irs1	1:82233100-82291416	protein_coding			1.91657	1.01592	-0.915744	0.0056
ENSMUSG00000022663	Atg3	16:45158784-45188538	protein_coding			20.2779	10.7498	-0.915594	5e-05
ENSMUSG00000037415	Ranbp10	8:105768307-105827350	protein_coding			5.08634	2.69681	-0.915376	0.0001
ENSMUSG00000062949	Atp11c	X:60223289-60807993	protein_coding			30.1881	16.0065	-0.915321	0.00045
ENSMUSG00000035459	Stab2	10:86839093-87028015	protein_coding			17.2569	9.15449	-0.91462	0.00375
ENSMUSG00000039599	Fam149b	14:20348161-20383489	protein_coding			5.69581	3.02247	-0.914171	0.0006
ENSMUSG00000025795	Rassf3	10:121410349-121476250	protein_coding			9.67147	5.1345	-0.91351	0.0001
ENSMUSG00000025503	Taldo1	7:141392198-141402968	protein_coding			50.293	26.7338	-0.911693	5e-05
ENSMUSG00000036879	Phkb	8:85840958-86061376	protein_coding			4.37913	2.33196	-0.909098	0.01235
ENSMUSG00000052102	Gnpda1	18:38327557-38339003	protein_coding			5.47699	2.91841	-0.908201	0.01995
ENSMUSG00000033111	3830406C13Rik	14:12284208-12303231	protein_coding			3.61737	1.92821	-0.907682	0.0018
ENSMUSG00000032786	Alas1	9:106233454-106248907	protein_coding			198.279	105.719	-0.907294	0.00285
ENSMUSG00000069833	Ahnak	19:8989283-9076919	protein_coding			5.40305	2.8827	-0.906356	0.00695
ENSMUSG00000028443	Nudt2	4:41465150-41480926	protein_coding			8.70004	4.64417	-0.9056	0.00475
ENSMUSG00000033985	Tesk2	4:116708508-116807640	protein_coding			4.07692	2.17651	-0.905466	0.03185
ENSMUSG00000008575	Nfib	4:82290172-82705750	protein_coding			11.5639	6.17709	-0.904625	5e-05
ENSMUSG00000029802	Abcg2	6:58584522-58692869	protein_coding			19.7598	10.5562	-0.904477	0.00025
ENSMUSG00000059810	Rgs3	4:62559846-62704001	protein_coding			6.34056	3.38876	-0.903851	0.0013
ENSMUSG00000043190	Rfesd	13:76001534-76018712	protein_coding			1.85611	0.993244	-0.902066	0.00855
ENSMUSG00000033207	Mamdc2	19:23302608-23448322	protein_coding			0.998471	0.53434	-0.901964	0.0158
ENSMUSG00000029575	Mmab	5:114431033-114444059	protein_coding			4.75224	2.54831	-0.899064	0.00715
ENSMUSG00000029669	Tspan12	6:21771394-21852515	protein_coding			49.5926	26.5973	-0.898847	0.0002
ENSMUSG00000021666	Gfm2	13:97137936-97198357	protein_coding			9.48623	5.08872	-0.898532	0.0056
ENSMUSG00000004044	Ptrf	11:100956732-100970887	protein_coding			1.32314	0.710054	-0.89796	0.0363
ENSMUSG00000029311	Hsd17b11	5:103989761-104021919	protein_coding			17.0807	9.17643	-0.896365	0.0002
ENSMUSG00000002550	Uck1	2:32236589-32260159	protein_coding			11.3084	6.08025	-0.895191	0.0077
ENSMUSG00000020520	Galnt10	11:57623697-57787514	protein_coding			1.73614	0.933732	-0.894799	0.003
ENSMUSG00000042476	Abcb4	5:8893720-8959225	protein_coding			45.6008	24.5338	-0.894289	5e-05
ENSMUSG00000020515	Cnot8	11:58104152-58118594	protein_coding			11.7476	6.32559	-0.89309	5e-05
ENSMUSG00000025209	Peo1	19:45006557-45012762	protein_coding			6.34488	3.4165	-0.893076	0.00025
ENSMUSG00000087687	Pet100	8:3621550-3625545	protein_coding			9.86717	5.31783	-0.891798	0.00145
ENSMUSG00000008540	Mgst1	6:138140315-138156755	protein_coding			2566.24	1383.12	-0.89173	0.0043
ENSMUSG00000049775	Tmsb4x	X:167207092-167209315	protein_coding			173.101	93.3258	-0.891267	0.00035
ENSMUSG00000052712	BC004004	17:29268787-29302881	protein_coding			25.8391	13.9329	-0.891067	0.0003
ENSMUSG00000045312	Lhfpl2	13:94057795-94195409	protein_coding			2.97952	1.60673	-0.890952	0.0093
ENSMUSG00000020623	Map2k6	11:110399121-110525522	protein_coding			1.67019	0.901083	-0.890282	0.0296
ENSMUSG00000074064	Mlycd	8:119394877-119411102	protein_coding			19.273	10.4012	-0.889839	5e-05
ENSMUSG00000042670	Immp1l	2:105904637-105965558	protein_coding			12.5244	6.76517	-0.888549	0.0008
ENSMUSG00000079037	Prnp	2:131909927-131956130	protein_coding			9.66511	5.22248	-0.88805	0.0004
ENSMUSG00000053838	Nudcd3	11:6105690-6201643	protein_coding			4.2121	2.27734	-0.887192	0.00185
ENSMUSG00000031886	Ces2e	8:104926259-104934672	protein_coding			74.4546	40.2629	-0.886911	0.0003
ENSMUSG00000026240	Cops7b	1:86582903-86606978	protein_coding			1.27438	0.689187	-0.886832	0.0257
ENSMUSG00000037710	Cisd1	10:71330479-71344954	protein_coding			52.8048	28.5667	-0.886336	0.0002
ENSMUSG00000033114	Slc35d2	13:64096309-64129330	protein_coding			9.71676	5.25678	-0.886296	0.0001
ENSMUSG00000055296	Tmem245	4:56866922-56947437	protein_coding			3.74641	2.02721	-0.886015	0.0403
ENSMUSG00000032081	Apoc3	9:46232932-46235636	protein_coding			1252.76	678.046	-0.885658	0.0006
ENSMUSG00000037622	Wdtc1	4:133292458-133353481	protein_coding			11.1306	6.02489	-0.88553	0.00165
[truncated: 2,640 more rows]
