# Supplementary material for: Metabolic and molecular insights into an essential role of nicotinamide phosphoribosyltransferase
Source: Cell Death Dis. 2017 Mar 23;8(3):e2705–. doi: 10.1038/cddis.2017.132 (PMC5386535; doi:10.1038/cddis.2017.132)
Supplement: Supplementary Table 3 [file cddis2017132x8.xlsx]

## Sheet: Sheet1
Table S3. Genes with significant expression changes (P<0.05) in Nampt-/- mice vs wild type Nampt+/+ mice in metabolic and biosynthetic processes
Category	Go biological process	gene_id	Biotype	gene	locus	Ave wild type	Ave Nampt-/-	log2(fold_change)	p_value
Biosynthetic process category	GO:0044271~nitrogen compound biosynthetic process	ENSMUSG00000030730	protein_coding	Atp2a1	7:126428758-126463108	0.0438149	6.52105	7.21754	0.01495
Biosynthetic process	GO:0009165~nucleotide biosynthetic process	ENSMUSG00000030730	protein_coding	Atp2a1	7:126428758-126463108	0.0438149	6.52105	7.21754	0.01495
Biosynthetic process	GO:0034404~nucleobase, nucleoside and nucleotide biosynthetic process	ENSMUSG00000030730	protein_coding	Atp2a1	7:126428758-126463108	0.0438149	6.52105	7.21754	0.01495
Biosynthetic process	GO:0034654~nucleobase, nucleoside, nucleotide and nucleic acid biosynthetic process	ENSMUSG00000030730	protein_coding	Atp2a1	7:126428758-126463108	0.0438149	6.52105	7.21754	0.01495
Biosynthetic process	GO:0009142~nucleoside triphosphate biosynthetic process	ENSMUSG00000030730	protein_coding	Atp2a1	7:126428758-126463108	0.0438149	6.52105	7.21754	0.01495
Biosynthetic process	GO:0006164~purine nucleotide biosynthetic process	ENSMUSG00000030730	protein_coding	Atp2a1	7:126428758-126463108	0.0438149	6.52105	7.21754	0.01495
Biosynthetic process	GO:0009260~ribonucleotide biosynthetic process	ENSMUSG00000030730	protein_coding	Atp2a1	7:126428758-126463108	0.0438149	6.52105	7.21754	0.01495
Biosynthetic process	GO:0009201~ribonucleoside triphosphate biosynthetic process	ENSMUSG00000030730	protein_coding	Atp2a1	7:126428758-126463108	0.0438149	6.52105	7.21754	0.01495
Biosynthetic process	GO:0009206~purine ribonucleoside triphosphate biosynthetic process	ENSMUSG00000030730	protein_coding	Atp2a1	7:126428758-126463108	0.0438149	6.52105	7.21754	0.01495
Biosynthetic process	GO:0009145~purine nucleoside triphosphate biosynthetic process	ENSMUSG00000030730	protein_coding	Atp2a1	7:126428758-126463108	0.0438149	6.52105	7.21754	0.01495
Biosynthetic process	GO:0044271~nitrogen compound biosynthetic process	ENSMUSG00000020431	protein_coding	Adcy1	11:7063488-7178506	0.084351	3.77365	5.48341	0.00135
Biosynthetic process	GO:0009165~nucleotide biosynthetic process	ENSMUSG00000020431	protein_coding	Adcy1	11:7063488-7178506	0.084351	3.77365	5.48341	0.00135
Biosynthetic process	GO:0034404~nucleobase, nucleoside and nucleotide biosynthetic process	ENSMUSG00000020431	protein_coding	Adcy1	11:7063488-7178506	0.084351	3.77365	5.48341	0.00135
Biosynthetic process	GO:0034654~nucleobase, nucleoside, nucleotide and nucleic acid biosynthetic process	ENSMUSG00000020431	protein_coding	Adcy1	11:7063488-7178506	0.084351	3.77365	5.48341	0.00135
Biosynthetic process	GO:0006164~purine nucleotide biosynthetic process	ENSMUSG00000020431	protein_coding	Adcy1	11:7063488-7178506	0.084351	3.77365	5.48341	0.00135
Biosynthetic process	GO:0034637~cellular carbohydrate biosynthetic process	ENSMUSG00000026628	protein_coding	Atf3	1:191170295-191183340	0.817978	26.4876	5.01711	5e-05
Biosynthetic process	GO:0046165~alcohol biosynthetic process	ENSMUSG00000026628	protein_coding	Atf3	1:191170295-191183340	0.817978	26.4876	5.01711	5e-05
Biosynthetic process	GO:0016051~carbohydrate biosynthetic process	ENSMUSG00000026628	protein_coding	Atf3	1:191170295-191183340	0.817978	26.4876	5.01711	5e-05
Biosynthetic process	GO:0044271~nitrogen compound biosynthetic process	ENSMUSG00000042638	protein_coding	Gucy2c	6:136697284-136781765	0.0781789	1.44027	4.20342	5e-05
Biosynthetic process	GO:0009165~nucleotide biosynthetic process	ENSMUSG00000042638	protein_coding	Gucy2c	6:136697284-136781765	0.0781789	1.44027	4.20342	5e-05
Biosynthetic process	GO:0034404~nucleobase, nucleoside and nucleotide biosynthetic process	ENSMUSG00000042638	protein_coding	Gucy2c	6:136697284-136781765	0.0781789	1.44027	4.20342	5e-05
Biosynthetic process	GO:0034654~nucleobase, nucleoside, nucleotide and nucleic acid biosynthetic process	ENSMUSG00000042638	protein_coding	Gucy2c	6:136697284-136781765	0.0781789	1.44027	4.20342	5e-05
Biosynthetic process	GO:0006164~purine nucleotide biosynthetic process	ENSMUSG00000042638	protein_coding	Gucy2c	6:136697284-136781765	0.0781789	1.44027	4.20342	5e-05
Biosynthetic process	GO:0051188~cofactor biosynthetic process	ENSMUSG00000019577	protein_coding	Pdk4	6:5483350-5496309	0.606178	9.29589	3.93878	5e-05
Biosynthetic process	GO:0009108~coenzyme biosynthetic process	ENSMUSG00000019577	protein_coding	Pdk4	6:5483350-5496309	0.606178	9.29589	3.93878	5e-05
Biosynthetic process	GO:0006085~acetyl-CoA biosynthetic process	ENSMUSG00000019577	protein_coding	Pdk4	6:5483350-5496309	0.606178	9.29589	3.93878	5e-05
Biosynthetic process	GO:0044271~nitrogen compound biosynthetic process	ENSMUSG00000038600	protein_coding	Atp6v0a4	6:38048482-38254009	0.210374	2.77668	3.72234	5e-05
Biosynthetic process	GO:0009165~nucleotide biosynthetic process	ENSMUSG00000038600	protein_coding	Atp6v0a4	6:38048482-38254009	0.210374	2.77668	3.72234	5e-05
Biosynthetic process	GO:0034404~nucleobase, nucleoside and nucleotide biosynthetic process	ENSMUSG00000038600	protein_coding	Atp6v0a4	6:38048482-38254009	0.210374	2.77668	3.72234	5e-05
Biosynthetic process	GO:0034654~nucleobase, nucleoside, nucleotide and nucleic acid biosynthetic process	ENSMUSG00000038600	protein_coding	Atp6v0a4	6:38048482-38254009	0.210374	2.77668	3.72234	5e-05
Biosynthetic process	GO:0009142~nucleoside triphosphate biosynthetic process	ENSMUSG00000038600	protein_coding	Atp6v0a4	6:38048482-38254009	0.210374	2.77668	3.72234	5e-05
Biosynthetic process	GO:0006164~purine nucleotide biosynthetic process	ENSMUSG00000038600	protein_coding	Atp6v0a4	6:38048482-38254009	0.210374	2.77668	3.72234	5e-05
Biosynthetic process	GO:0009260~ribonucleotide biosynthetic process	ENSMUSG00000038600	protein_coding	Atp6v0a4	6:38048482-38254009	0.210374	2.77668	3.72234	5e-05
Biosynthetic process	GO:0009201~ribonucleoside triphosphate biosynthetic process	ENSMUSG00000038600	protein_coding	Atp6v0a4	6:38048482-38254009	0.210374	2.77668	3.72234	5e-05
Biosynthetic process	GO:0009206~purine ribonucleoside triphosphate biosynthetic process	ENSMUSG00000038600	protein_coding	Atp6v0a4	6:38048482-38254009	0.210374	2.77668	3.72234	5e-05
Biosynthetic process	GO:0009145~purine nucleoside triphosphate biosynthetic process	ENSMUSG00000038600	protein_coding	Atp6v0a4	6:38048482-38254009	0.210374	2.77668	3.72234	5e-05
Biosynthetic process	GO:0044271~nitrogen compound biosynthetic process	ENSMUSG00000021125	protein_coding	Arg2	12:79130776-79172667	0.329682	3.13351	3.24863	0.01965
Biosynthetic process	GO:0044271~nitrogen compound biosynthetic process	ENSMUSG00000029752	protein_coding	Asns	6:7675168-7693254	1.9745	16.1061	3.02805	5e-05
Biosynthetic process	GO:0016053~organic acid biosynthetic process	ENSMUSG00000029752	protein_coding	Asns	6:7675168-7693254	1.9745	16.1061	3.02805	5e-05
Biosynthetic process	GO:0046394~carboxylic acid biosynthetic process	ENSMUSG00000029752	protein_coding	Asns	6:7675168-7693254	1.9745	16.1061	3.02805	5e-05
Biosynthetic process	GO:0008652~cellular amino acid biosynthetic process	ENSMUSG00000029752	protein_coding	Asns	6:7675168-7693254	1.9745	16.1061	3.02805	5e-05
Biosynthetic process	GO:0009309~amine biosynthetic process	ENSMUSG00000029752	protein_coding	Asns	6:7675168-7693254	1.9745	16.1061	3.02805	5e-05
Biosynthetic process	GO:0009067~aspartate family amino acid biosynthetic process	ENSMUSG00000029752	protein_coding	Asns	6:7675168-7693254	1.9745	16.1061	3.02805	5e-05
Biosynthetic process	GO:0051188~cofactor biosynthetic process	ENSMUSG00000005667	protein_coding	Mthfd2	6:83305690-83317606	0.402598	3.25206	3.01394	5e-05
Biosynthetic process	GO:0009108~coenzyme biosynthetic process	ENSMUSG00000005667	protein_coding	Mthfd2	6:83305690-83317606	0.402598	3.25206	3.01394	5e-05
Biosynthetic process	GO:0008610~lipid biosynthetic process	ENSMUSG00000040451	protein_coding	Sgms1	19:32122726-32391184	5.15774	33.0666	2.68056	5e-05
Biosynthetic process	GO:0008654~phospholipid biosynthetic process	ENSMUSG00000040451	protein_coding	Sgms1	19:32122726-32391184	5.15774	33.0666	2.68056	5e-05
Biosynthetic process	GO:0008610~lipid biosynthetic process	ENSMUSG00000024843	protein_coding	Chka	19:3767420-3894369	6.14193	36.1634	2.55777	5e-05
Biosynthetic process	GO:0008654~phospholipid biosynthetic process	ENSMUSG00000024843	protein_coding	Chka	19:3767420-3894369	6.14193	36.1634	2.55777	5e-05
Biosynthetic process	GO:0009070~serine family amino acid biosynthetic process	ENSMUSG00000024640	protein_coding	Psat1	19:15904677-15947337	0.656332	3.71602	2.50126	5e-05
Biosynthetic process	GO:0044271~nitrogen compound biosynthetic process	ENSMUSG00000024640	protein_coding	Psat1	19:15904677-15947337	0.656332	3.71602	2.50126	5e-05
Biosynthetic process	GO:0016053~organic acid biosynthetic process	ENSMUSG00000024640	protein_coding	Psat1	19:15904677-15947337	0.656332	3.71602	2.50126	5e-05
Biosynthetic process	GO:0046394~carboxylic acid biosynthetic process	ENSMUSG00000024640	protein_coding	Psat1	19:15904677-15947337	0.656332	3.71602	2.50126	5e-05
Biosynthetic process	GO:0008652~cellular amino acid biosynthetic process	ENSMUSG00000024640	protein_coding	Psat1	19:15904677-15947337	0.656332	3.71602	2.50126	5e-05
Biosynthetic process	GO:0009309~amine biosynthetic process	ENSMUSG00000024640	protein_coding	Psat1	19:15904677-15947337	0.656332	3.71602	2.50126	5e-05
Biosynthetic process	GO:0016053~organic acid biosynthetic process	ENSMUSG00000031574	protein_coding	Star	8:25808473-25814723	0.294314	1.42763	2.2782	0.0001
Biosynthetic process	GO:0046394~carboxylic acid biosynthetic process	ENSMUSG00000031574	protein_coding	Star	8:25808473-25814723	0.294314	1.42763	2.2782	0.0001
Biosynthetic process	GO:0008610~lipid biosynthetic process	ENSMUSG00000031574	protein_coding	Star	8:25808473-25814723	0.294314	1.42763	2.2782	0.0001
Biosynthetic process	GO:0006694~steroid biosynthetic process	ENSMUSG00000031574	protein_coding	Star	8:25808473-25814723	0.294314	1.42763	2.2782	0.0001
Biosynthetic process	GO:0044271~nitrogen compound biosynthetic process	ENSMUSG00000023030	protein_coding	Slc11a2	15:100387897-100428150	5.89523	27.6542	2.22988	5e-05
Biosynthetic process	GO:0051188~cofactor biosynthetic process	ENSMUSG00000023030	protein_coding	Slc11a2	15:100387897-100428150	5.89523	27.6542	2.22988	5e-05
Biosynthetic process	GO:0018130~heterocycle biosynthetic process	ENSMUSG00000023030	protein_coding	Slc11a2	15:100387897-100428150	5.89523	27.6542	2.22988	5e-05
Biosynthetic process	GO:0006783~heme biosynthetic process	ENSMUSG00000023030	protein_coding	Slc11a2	15:100387897-100428150	5.89523	27.6542	2.22988	5e-05
Biosynthetic process	GO:0006779~porphyrin biosynthetic process	ENSMUSG00000023030	protein_coding	Slc11a2	15:100387897-100428150	5.89523	27.6542	2.22988	5e-05
Biosynthetic process	GO:0033014~tetrapyrrole biosynthetic process	ENSMUSG00000023030	protein_coding	Slc11a2	15:100387897-100428150	5.89523	27.6542	2.22988	5e-05
Biosynthetic process	GO:0046148~pigment biosynthetic process	ENSMUSG00000023030	protein_coding	Slc11a2	15:100387897-100428150	5.89523	27.6542	2.22988	5e-05
Biosynthetic process	GO:0034637~cellular carbohydrate biosynthetic process	ENSMUSG00000056529	protein_coding	Ptafr	4:132564066-132582683	0.292925	1.22003	2.05831	5e-05
Biosynthetic process	GO:0016051~carbohydrate biosynthetic process	ENSMUSG00000056529	protein_coding	Ptafr	4:132564066-132582683	0.292925	1.22003	2.05831	5e-05
Biosynthetic process	GO:0046165~alcohol biosynthetic process	ENSMUSG00000056529	protein_coding	Ptafr	4:132564066-132582683	0.292925	1.22003	2.05831	5e-05
Biosynthetic process	GO:0016051~carbohydrate biosynthetic process	ENSMUSG00000034780	protein_coding	B3galt1	2:67748211-68122689	5.38743	21.3119	1.98399	5e-05
Biosynthetic process	GO:0044271~nitrogen compound biosynthetic process	ENSMUSG00000027360	protein_coding	Hdc	2:126593666-126619299	1.45896	5.42908	1.89577	5e-05
Biosynthetic process	GO:0009309~amine biosynthetic process	ENSMUSG00000027360	protein_coding	Hdc	2:126593666-126619299	1.45896	5.42908	1.89577	5e-05
Biosynthetic process	GO:0045075~regulation of interleukin-12 biosynthetic process	ENSMUSG00000024927	protein_coding	Rela	19:5637482-5648130	8.19459	29.615	1.85358	5e-05
Biosynthetic process	GO:0044271~nitrogen compound biosynthetic process	ENSMUSG00000040675	protein_coding	Mthfd1l	10:3973117-4167081	0.464095	1.67654	1.85299	0.00385
Biosynthetic process	GO:0051188~cofactor biosynthetic process	ENSMUSG00000040675	protein_coding	Mthfd1l	10:3973117-4167081	0.464095	1.67654	1.85299	0.00385
Biosynthetic process	GO:0009108~coenzyme biosynthetic process	ENSMUSG00000040675	protein_coding	Mthfd1l	10:3973117-4167081	0.464095	1.67654	1.85299	0.00385
Biosynthetic process	GO:0018130~heterocycle biosynthetic process	ENSMUSG00000040675	protein_coding	Mthfd1l	10:3973117-4167081	0.464095	1.67654	1.85299	0.00385
Biosynthetic process	GO:0019438~aromatic compound biosynthetic process	ENSMUSG00000040675	protein_coding	Mthfd1l	10:3973117-4167081	0.464095	1.67654	1.85299	0.00385
Biosynthetic process	GO:0042559~pteridine and derivative biosynthetic process	ENSMUSG00000040675	protein_coding	Mthfd1l	10:3973117-4167081	0.464095	1.67654	1.85299	0.00385
Biosynthetic process	GO:0044271~nitrogen compound biosynthetic process	ENSMUSG00000025190	protein_coding	Got1	19:43499751-43524605	55.6731	190.537	1.77502	5e-05
Biosynthetic process	GO:0016053~organic acid biosynthetic process	ENSMUSG00000025190	protein_coding	Got1	19:43499751-43524605	55.6731	190.537	1.77502	5e-05
Biosynthetic process	GO:0046394~carboxylic acid biosynthetic process	ENSMUSG00000025190	protein_coding	Got1	19:43499751-43524605	55.6731	190.537	1.77502	5e-05
Biosynthetic process	GO:0008652~cellular amino acid biosynthetic process	ENSMUSG00000025190	protein_coding	Got1	19:43499751-43524605	55.6731	190.537	1.77502	5e-05
Biosynthetic process	GO:0009309~amine biosynthetic process	ENSMUSG00000025190	protein_coding	Got1	19:43499751-43524605	55.6731	190.537	1.77502	5e-05
Biosynthetic process	GO:0034637~cellular carbohydrate biosynthetic process	ENSMUSG00000025190	protein_coding	Got1	19:43499751-43524605	55.6731	190.537	1.77502	5e-05
Biosynthetic process	GO:0009067~aspartate family amino acid biosynthetic process	ENSMUSG00000025190	protein_coding	Got1	19:43499751-43524605	55.6731	190.537	1.77502	5e-05
Biosynthetic process	GO:0016051~carbohydrate biosynthetic process	ENSMUSG00000025190	protein_coding	Got1	19:43499751-43524605	55.6731	190.537	1.77502	5e-05
Biosynthetic process	GO:0046165~alcohol biosynthetic process	ENSMUSG00000025190	protein_coding	Got1	19:43499751-43524605	55.6731	190.537	1.77502	5e-05
Biosynthetic process	GO:0045075~regulation of interleukin-12 biosynthetic process	ENSMUSG00000028163	protein_coding	Nfkb1	3:135584654-135691547	6.45963	21.5181	1.73603	5e-05
Biosynthetic process	GO:0008610~lipid biosynthetic process	ENSMUSG00000031381	protein_coding	Piga	X:164419792-164433916	0.895428	2.8831	1.68697	5e-05
Biosynthetic process	GO:0008654~phospholipid biosynthetic process	ENSMUSG00000031381	protein_coding	Piga	X:164419792-164433916	0.895428	2.8831	1.68697	5e-05
Biosynthetic process	GO:0044271~nitrogen compound biosynthetic process	ENSMUSG00000028633	protein_coding	Ctps	4:120539867-120570276	1.22356	3.60186	1.55765	5e-05
Biosynthetic process	GO:0009165~nucleotide biosynthetic process	ENSMUSG00000028633	protein_coding	Ctps	4:120539867-120570276	1.22356	3.60186	1.55765	5e-05
Biosynthetic process	GO:0034404~nucleobase, nucleoside and nucleotide biosynthetic process	ENSMUSG00000028633	protein_coding	Ctps	4:120539867-120570276	1.22356	3.60186	1.55765	5e-05
Biosynthetic process	GO:0034654~nucleobase, nucleoside, nucleotide and nucleic acid biosynthetic process	ENSMUSG00000028633	protein_coding	Ctps	4:120539867-120570276	1.22356	3.60186	1.55765	5e-05
Biosynthetic process	GO:0008610~lipid biosynthetic process	ENSMUSG00000038208	protein_coding	Pgap3	11:98388676-98400490	0.36584	1.04004	1.50735	0.00055
Biosynthetic process	GO:0008654~phospholipid biosynthetic process	ENSMUSG00000038208	protein_coding	Pgap3	11:98388676-98400490	0.36584	1.04004	1.50735	0.00055
Biosynthetic process	GO:0034637~cellular carbohydrate biosynthetic process	ENSMUSG00000042406	protein_coding	Atf4	15:80255183-80257540	25.2938	70.958	1.48818	5e-05
Biosynthetic process	GO:0016051~carbohydrate biosynthetic process	ENSMUSG00000042406	protein_coding	Atf4	15:80255183-80257540	25.2938	70.958	1.48818	5e-05
Biosynthetic process	GO:0046165~alcohol biosynthetic process	ENSMUSG00000042406	protein_coding	Atf4	15:80255183-80257540	25.2938	70.958	1.48818	5e-05
Biosynthetic process	GO:0044271~nitrogen compound biosynthetic process	ENSMUSG00000029467	protein_coding	Atp2a2	5:122421692-122502225	21.6335	60.4225	1.48182	5e-05
Biosynthetic process	GO:0009165~nucleotide biosynthetic process	ENSMUSG00000029467	protein_coding	Atp2a2	5:122421692-122502225	21.6335	60.4225	1.48182	5e-05
Biosynthetic process	GO:0034404~nucleobase, nucleoside and nucleotide biosynthetic process	ENSMUSG00000029467	protein_coding	Atp2a2	5:122421692-122502225	21.6335	60.4225	1.48182	5e-05
Biosynthetic process	GO:0034654~nucleobase, nucleoside, nucleotide and nucleic acid biosynthetic process	ENSMUSG00000029467	protein_coding	Atp2a2	5:122421692-122502225	21.6335	60.4225	1.48182	5e-05
Biosynthetic process	GO:0009142~nucleoside triphosphate biosynthetic process	ENSMUSG00000029467	protein_coding	Atp2a2	5:122421692-122502225	21.6335	60.4225	1.48182	5e-05
Biosynthetic process	GO:0006164~purine nucleotide biosynthetic process	ENSMUSG00000029467	protein_coding	Atp2a2	5:122421692-122502225	21.6335	60.4225	1.48182	5e-05
Biosynthetic process	GO:0009260~ribonucleotide biosynthetic process	ENSMUSG00000029467	protein_coding	Atp2a2	5:122421692-122502225	21.6335	60.4225	1.48182	5e-05
Biosynthetic process	GO:0009201~ribonucleoside triphosphate biosynthetic process	ENSMUSG00000029467	protein_coding	Atp2a2	5:122421692-122502225	21.6335	60.4225	1.48182	5e-05
Biosynthetic process	GO:0009206~purine ribonucleoside triphosphate biosynthetic process	ENSMUSG00000029467	protein_coding	Atp2a2	5:122421692-122502225	21.6335	60.4225	1.48182	5e-05
Biosynthetic process	GO:0009145~purine nucleoside triphosphate biosynthetic process	ENSMUSG00000029467	protein_coding	Atp2a2	5:122421692-122502225	21.6335	60.4225	1.48182	5e-05
Biosynthetic process	GO:0044271~nitrogen compound biosynthetic process	ENSMUSG00000025007	protein_coding	Aldh18a1	19:40550256-40588463	0.8224	2.28107	1.4718	0.00055
Biosynthetic process	GO:0016053~organic acid biosynthetic process	ENSMUSG00000025007	protein_coding	Aldh18a1	19:40550256-40588463	0.8224	2.28107	1.4718	0.00055
Biosynthetic process	GO:0046394~carboxylic acid biosynthetic process	ENSMUSG00000025007	protein_coding	Aldh18a1	19:40550256-40588463	0.8224	2.28107	1.4718	0.00055
Biosynthetic process	GO:0008652~cellular amino acid biosynthetic process	ENSMUSG00000025007	protein_coding	Aldh18a1	19:40550256-40588463	0.8224	2.28107	1.4718	0.00055
Biosynthetic process	GO:0009309~amine biosynthetic process	ENSMUSG00000025007	protein_coding	Aldh18a1	19:40550256-40588463	0.8224	2.28107	1.4718	0.00055
Biosynthetic process	GO:0018130~heterocycle biosynthetic process	ENSMUSG00000025007	protein_coding	Aldh18a1	19:40550256-40588463	0.8224	2.28107	1.4718	0.00055
Biosynthetic process	GO:0009084~glutamine family amino acid biosynthetic process	ENSMUSG00000025007	protein_coding	Aldh18a1	19:40550256-40588463	0.8224	2.28107	1.4718	0.00055
Biosynthetic process	GO:0044271~nitrogen compound biosynthetic process	ENSMUSG00000028978	protein_coding	Nos3	5:24364809-24392143	0.559887	1.52337	1.44406	0.0002
Biosynthetic process	GO:0044271~nitrogen compound biosynthetic process	ENSMUSG00000011179	protein_coding	Odc1	12:17544872-17551502	11.8834	29.0884	1.2915	5e-05
Biosynthetic process	GO:0009309~amine biosynthetic process	ENSMUSG00000011179	protein_coding	Odc1	12:17544872-17551502	11.8834	29.0884	1.2915	5e-05
Biosynthetic process	GO:0044271~nitrogen compound biosynthetic process	ENSMUSG00000031596	protein_coding	Slc7a2	8:40862394-40922308	38.3902	92.4702	1.26825	5e-05
Biosynthetic process	GO:0009110~vitamin biosynthetic process	ENSMUSG00000027068	protein_coding	Dhrs9	2:69380444-69404533	0.604925	1.38715	1.19729	0.00065
Biosynthetic process	GO:0008610~lipid biosynthetic process	ENSMUSG00000027068	protein_coding	Dhrs9	2:69380444-69404533	0.604925	1.38715	1.19729	0.00065
Biosynthetic process	GO:0035238~vitamin A biosynthetic process	ENSMUSG00000027068	protein_coding	Dhrs9	2:69380444-69404533	0.604925	1.38715	1.19729	0.00065
Biosynthetic process	GO:0042904~9-cis-retinoic acid biosynthetic process	ENSMUSG00000027068	protein_coding	Dhrs9	2:69380444-69404533	0.604925	1.38715	1.19729	0.00065
Biosynthetic process	GO:0008610~lipid biosynthetic process	ENSMUSG00000034807	protein_coding	Colgalt1	8:71611023-71671757	11.0205	24.8698	1.1742	5e-05
Biosynthetic process	GO:0034637~cellular carbohydrate biosynthetic process	ENSMUSG00000034807	protein_coding	Colgalt1	8:71611023-71671757	11.0205	24.8698	1.1742	5e-05
Biosynthetic process	GO:0016051~carbohydrate biosynthetic process	ENSMUSG00000034807	protein_coding	Colgalt1	8:71611023-71671757	11.0205	24.8698	1.1742	5e-05
Biosynthetic process	GO:0044271~nitrogen compound biosynthetic process	ENSMUSG00000002825	protein_coding	Qtrt1	9:21411836-21420277	1.05519	2.3526	1.15675	0.00425
Biosynthetic process	GO:0034404~nucleobase, nucleoside and nucleotide biosynthetic process	ENSMUSG00000002825	protein_coding	Qtrt1	9:21411836-21420277	1.05519	2.3526	1.15675	0.00425
Biosynthetic process	GO:0034654~nucleobase, nucleoside, nucleotide and nucleic acid biosynthetic process	ENSMUSG00000002825	protein_coding	Qtrt1	9:21411836-21420277	1.05519	2.3526	1.15675	0.00425
Biosynthetic process	GO:0045075~regulation of interleukin-12 biosynthetic process	ENSMUSG00000003810	protein_coding	Mast2	4:116306761-116464183	1.66893	3.71252	1.15348	5e-05
Biosynthetic process	GO:0044271~nitrogen compound biosynthetic process	ENSMUSG00000021871	protein_coding	Pnp	14:50944301-50965237	37.0634	82.3171	1.1512	5e-05
Biosynthetic process	GO:0009165~nucleotide biosynthetic process	ENSMUSG00000021871	protein_coding	Pnp	14:50944301-50965237	37.0634	82.3171	1.1512	5e-05
Biosynthetic process	GO:0034404~nucleobase, nucleoside and nucleotide biosynthetic process	ENSMUSG00000021871	protein_coding	Pnp	14:50944301-50965237	37.0634	82.3171	1.1512	5e-05
Biosynthetic process	GO:0034654~nucleobase, nucleoside, nucleotide and nucleic acid biosynthetic process	ENSMUSG00000021871	protein_coding	Pnp	14:50944301-50965237	37.0634	82.3171	1.1512	5e-05
Biosynthetic process	GO:0009142~nucleoside triphosphate biosynthetic process	ENSMUSG00000021871	protein_coding	Pnp	14:50944301-50965237	37.0634	82.3171	1.1512	5e-05
Biosynthetic process	GO:0006164~purine nucleotide biosynthetic process	ENSMUSG00000021871	protein_coding	Pnp	14:50944301-50965237	37.0634	82.3171	1.1512	5e-05
Biosynthetic process	GO:0009260~ribonucleotide biosynthetic process	ENSMUSG00000021871	protein_coding	Pnp	14:50944301-50965237	37.0634	82.3171	1.1512	5e-05
Biosynthetic process	GO:0009201~ribonucleoside triphosphate biosynthetic process	ENSMUSG00000021871	protein_coding	Pnp	14:50944301-50965237	37.0634	82.3171	1.1512	5e-05
Biosynthetic process	GO:0009206~purine ribonucleoside triphosphate biosynthetic process	ENSMUSG00000021871	protein_coding	Pnp	14:50944301-50965237	37.0634	82.3171	1.1512	5e-05
Biosynthetic process	GO:0009145~purine nucleoside triphosphate biosynthetic process	ENSMUSG00000021871	protein_coding	Pnp	14:50944301-50965237	37.0634	82.3171	1.1512	5e-05
Biosynthetic process	GO:0008610~lipid biosynthetic process	ENSMUSG00000017715	protein_coding	Pgs1	11:117986291-118129219	2.17075	4.70962	1.11742	0.00015
Biosynthetic process	GO:0008654~phospholipid biosynthetic process	ENSMUSG00000017715	protein_coding	Pgs1	11:117986291-118129219	2.17075	4.70962	1.11742	0.00015
Biosynthetic process	GO:0008610~lipid biosynthetic process	ENSMUSG00000027035	protein_coding	Cers6	2:68861440-69114282	5.18619	10.977	1.08174	0.00965
Biosynthetic process	GO:0034637~cellular carbohydrate biosynthetic process	ENSMUSG00000028961	protein_coding	Pgd	4:149149990-149166771	6.58491	13.9029	1.07815	5e-05
Biosynthetic process	GO:0016051~carbohydrate biosynthetic process	ENSMUSG00000028961	protein_coding	Pgd	4:149149990-149166771	6.58491	13.9029	1.07815	5e-05
Biosynthetic process	GO:0046165~alcohol biosynthetic process	ENSMUSG00000028961	protein_coding	Pgd	4:149149990-149166771	6.58491	13.9029	1.07815	5e-05
Biosynthetic process	GO:0016053~organic acid biosynthetic process	ENSMUSG00000023963	protein_coding	Cyp39a1	17:43667424-43751431	5.4187	11.3207	1.06295	0.00015
Biosynthetic process	GO:0046394~carboxylic acid biosynthetic process	ENSMUSG00000023963	protein_coding	Cyp39a1	17:43667424-43751431	5.4187	11.3207	1.06295	0.00015
Biosynthetic process	GO:0008610~lipid biosynthetic process	ENSMUSG00000023963	protein_coding	Cyp39a1	17:43667424-43751431	5.4187	11.3207	1.06295	0.00015
Biosynthetic process	GO:0006694~steroid biosynthetic process	ENSMUSG00000023963	protein_coding	Cyp39a1	17:43667424-43751431	5.4187	11.3207	1.06295	0.00015
Biosynthetic process	GO:0044271~nitrogen compound biosynthetic process	ENSMUSG00000031360	protein_coding	Ctps2	X:162901237-163032508	5.07027	10.5103	1.05167	0.0007
Biosynthetic process	GO:0009165~nucleotide biosynthetic process	ENSMUSG00000031360	protein_coding	Ctps2	X:162901237-163032508	5.07027	10.5103	1.05167	0.0007
Biosynthetic process	GO:0034404~nucleobase, nucleoside and nucleotide biosynthetic process	ENSMUSG00000031360	protein_coding	Ctps2	X:162901237-163032508	5.07027	10.5103	1.05167	0.0007
Biosynthetic process	GO:0034654~nucleobase, nucleoside, nucleotide and nucleic acid biosynthetic process	ENSMUSG00000031360	protein_coding	Ctps2	X:162901237-163032508	5.07027	10.5103	1.05167	0.0007
Biosynthetic process	GO:0008610~lipid biosynthetic process	ENSMUSG00000026499	protein_coding	Acbd3	1:180726042-180754203	3.64685	7.25165	0.991656	5e-05
Biosynthetic process	GO:0006694~steroid biosynthetic process	ENSMUSG00000026499	protein_coding	Acbd3	1:180726042-180754203	3.64685	7.25165	0.991656	5e-05
Biosynthetic process	GO:0045075~regulation of interleukin-12 biosynthetic process	ENSMUSG00000020275	protein_coding	Rel	11:23741513-23770970	0.618896	1.2126	0.970335	0.00765
Biosynthetic process	GO:0044271~nitrogen compound biosynthetic process	ENSMUSG00000032238	protein_coding	Rora	9:68653785-69388246	7.00807	13.2283	0.916544	0.0031
Biosynthetic process	GO:0044271~nitrogen compound biosynthetic process	ENSMUSG00000017697	protein_coding	Ada	2:163726583-163750239	1.3035	2.4459	0.90797	0.0232
Biosynthetic process	GO:0009165~nucleotide biosynthetic process	ENSMUSG00000017697	protein_coding	Ada	2:163726583-163750239	1.3035	2.4459	0.90797	0.0232
Biosynthetic process	GO:0034404~nucleobase, nucleoside and nucleotide biosynthetic process	ENSMUSG00000017697	protein_coding	Ada	2:163726583-163750239	1.3035	2.4459	0.90797	0.0232
Biosynthetic process	GO:0034654~nucleobase, nucleoside, nucleotide and nucleic acid biosynthetic process	ENSMUSG00000017697	protein_coding	Ada	2:163726583-163750239	1.3035	2.4459	0.90797	0.0232
Biosynthetic process	GO:0046148~pigment biosynthetic process	ENSMUSG00000017697	protein_coding	Ada	2:163726583-163750239	1.3035	2.4459	0.90797	0.0232
Biosynthetic process	GO:0006164~purine nucleotide biosynthetic process	ENSMUSG00000017697	protein_coding	Ada	2:163726583-163750239	1.3035	2.4459	0.90797	0.0232
Biosynthetic process	GO:0009260~ribonucleotide biosynthetic process	ENSMUSG00000017697	protein_coding	Ada	2:163726583-163750239	1.3035	2.4459	0.90797	0.0232
Biosynthetic process	GO:0016051~carbohydrate biosynthetic process	ENSMUSG00000050796	protein_coding	B3galt6	4:155989465-155992678	0.561894	1.04394	0.893672	0.01095
Biosynthetic process	GO:0008610~lipid biosynthetic process	ENSMUSG00000050229	protein_coding	Pigm	1:172376530-172384099	1.12503	2.07679	0.884396	0.0001
Biosynthetic process	GO:0008654~phospholipid biosynthetic process	ENSMUSG00000050229	protein_coding	Pigm	1:172376530-172384099	1.12503	2.07679	0.884396	0.0001
Biosynthetic process	GO:0016051~carbohydrate biosynthetic process	ENSMUSG00000028334	protein_coding	Nans	4:46489247-46602202	5.14842	9.46989	0.879218	0.0382
Biosynthetic process	GO:0008610~lipid biosynthetic process	ENSMUSG00000035845	protein_coding	Alg12	15:88805243-88819318	2.06596	3.79786	0.878376	0.00345
Biosynthetic process	GO:0008654~phospholipid biosynthetic process	ENSMUSG00000035845	protein_coding	Alg12	15:88805243-88819318	2.06596	3.79786	0.878376	0.00345
Biosynthetic process	GO:0016051~carbohydrate biosynthetic process	ENSMUSG00000035845	protein_coding	Alg12	15:88805243-88819318	2.06596	3.79786	0.878376	0.00345
Biosynthetic process	GO:0045075~regulation of interleukin-12 biosynthetic process	ENSMUSG00000027164	protein_coding	Traf6	2:101678428-101701669	2.74384	5.01341	0.869595	0.0002
Biosynthetic process	GO:0008610~lipid biosynthetic process	ENSMUSG00000026675	protein_coding	Hsd17b7	1:169949534-169969241	13.4701	24.2195	0.846411	0.0039
Biosynthetic process	GO:0006694~steroid biosynthetic process	ENSMUSG00000026675	protein_coding	Hsd17b7	1:169949534-169969241	13.4701	24.2195	0.846411	0.0039
Biosynthetic process	GO:0044271~nitrogen compound biosynthetic process	ENSMUSG00000029470	protein_coding	P2rx4	5:122707583-122729738	20.2541	36.3376	0.843252	0.00065
Biosynthetic process	GO:0016053~organic acid biosynthetic process	ENSMUSG00000021458	protein_coding	2010111I01Rik	13:63014933-63497278	3.29008	5.87492	0.836444	0.0098
Biosynthetic process	GO:0046394~carboxylic acid biosynthetic process	ENSMUSG00000021458	protein_coding	2010111I01Rik	13:63014933-63497278	3.29008	5.87492	0.836444	0.0098
Biosynthetic process	GO:0008610~lipid biosynthetic process	ENSMUSG00000021458	protein_coding	2010111I01Rik	13:63014933-63497278	3.29008	5.87492	0.836444	0.0098
Biosynthetic process	GO:0044271~nitrogen compound biosynthetic process	ENSMUSG00000053907	protein_coding	Mat2a	6:72432798-72439558	9.92819	17.4717	0.815421	0.0002
Biosynthetic process	GO:0016053~organic acid biosynthetic process	ENSMUSG00000053907	protein_coding	Mat2a	6:72432798-72439558	9.92819	17.4717	0.815421	0.0002
Biosynthetic process	GO:0046394~carboxylic acid biosynthetic process	ENSMUSG00000053907	protein_coding	Mat2a	6:72432798-72439558	9.92819	17.4717	0.815421	0.0002
Biosynthetic process	GO:0008652~cellular amino acid biosynthetic process	ENSMUSG00000053907	protein_coding	Mat2a	6:72432798-72439558	9.92819	17.4717	0.815421	0.0002
Biosynthetic process	GO:0009309~amine biosynthetic process	ENSMUSG00000053907	protein_coding	Mat2a	6:72432798-72439558	9.92819	17.4717	0.815421	0.0002
Biosynthetic process	GO:0000097~sulfur amino acid biosynthetic process	ENSMUSG00000053907	protein_coding	Mat2a	6:72432798-72439558	9.92819	17.4717	0.815421	0.0002
Biosynthetic process	GO:0008610~lipid biosynthetic process	ENSMUSG00000024892	protein_coding	Pcx	19:4510471-4621752	62.9205	107.409	0.771516	0.0024
Biosynthetic process	GO:0034637~cellular carbohydrate biosynthetic process	ENSMUSG00000024892	protein_coding	Pcx	19:4510471-4621752	62.9205	107.409	0.771516	0.0024
Biosynthetic process	GO:0016051~carbohydrate biosynthetic process	ENSMUSG00000024892	protein_coding	Pcx	19:4510471-4621752	62.9205	107.409	0.771516	0.0024
Biosynthetic process	GO:0046165~alcohol biosynthetic process	ENSMUSG00000024892	protein_coding	Pcx	19:4510471-4621752	62.9205	107.409	0.771516	0.0024
Biosynthetic process	GO:0016051~carbohydrate biosynthetic process	ENSMUSG00000029992	protein_coding	Gfpt1	6:87042845-87092197	2.76701	4.68763	0.76053	0.0031
Biosynthetic process	GO:0044271~nitrogen compound biosynthetic process	ENSMUSG00000071359	protein_coding	Tbpl1	10:22645010-22731938	3.25145	5.49916	0.75813	0.02425
Biosynthetic process	GO:0009165~nucleotide biosynthetic process	ENSMUSG00000071359	protein_coding	Tbpl1	10:22645010-22731938	3.25145	5.49916	0.75813	0.02425
Biosynthetic process	GO:0034404~nucleobase, nucleoside and nucleotide biosynthetic process	ENSMUSG00000071359	protein_coding	Tbpl1	10:22645010-22731938	3.25145	5.49916	0.75813	0.02425
Biosynthetic process	GO:0034654~nucleobase, nucleoside, nucleotide and nucleic acid biosynthetic process	ENSMUSG00000071359	protein_coding	Tbpl1	10:22645010-22731938	3.25145	5.49916	0.75813	0.02425
Biosynthetic process	GO:0009142~nucleoside triphosphate biosynthetic process	ENSMUSG00000071359	protein_coding	Tbpl1	10:22645010-22731938	3.25145	5.49916	0.75813	0.02425
Biosynthetic process	GO:0008610~lipid biosynthetic process	ENSMUSG00000023452	protein_coding	Pisd	5:32736300-32854256	8.18542	13.5451	0.726639	0.047
Biosynthetic process	GO:0008654~phospholipid biosynthetic process	ENSMUSG00000023452	protein_coding	Pisd	5:32736300-32854256	8.18542	13.5451	0.726639	0.047
Biosynthetic process	GO:0044271~nitrogen compound biosynthetic process	ENSMUSG00000031441	protein_coding	Atp11a	8:12757013-13020905	3.76026	6.21942	0.725948	0.0154
Biosynthetic process	GO:0009165~nucleotide biosynthetic process	ENSMUSG00000031441	protein_coding	Atp11a	8:12757013-13020905	3.76026	6.21942	0.725948	0.0154
Biosynthetic process	GO:0034404~nucleobase, nucleoside and nucleotide biosynthetic process	ENSMUSG00000031441	protein_coding	Atp11a	8:12757013-13020905	3.76026	6.21942	0.725948	0.0154
Biosynthetic process	GO:0034654~nucleobase, nucleoside, nucleotide and nucleic acid biosynthetic process	ENSMUSG00000031441	protein_coding	Atp11a	8:12757013-13020905	3.76026	6.21942	0.725948	0.0154
Biosynthetic process	GO:0009142~nucleoside triphosphate biosynthetic process	ENSMUSG00000031441	protein_coding	Atp11a	8:12757013-13020905	3.76026	6.21942	0.725948	0.0154
Biosynthetic process	GO:0006164~purine nucleotide biosynthetic process	ENSMUSG00000031441	protein_coding	Atp11a	8:12757013-13020905	3.76026	6.21942	0.725948	0.0154
Biosynthetic process	GO:0009260~ribonucleotide biosynthetic process	ENSMUSG00000031441	protein_coding	Atp11a	8:12757013-13020905	3.76026	6.21942	0.725948	0.0154
Biosynthetic process	GO:0009201~ribonucleoside triphosphate biosynthetic process	ENSMUSG00000031441	protein_coding	Atp11a	8:12757013-13020905	3.76026	6.21942	0.725948	0.0154
Biosynthetic process	GO:0009206~purine ribonucleoside triphosphate biosynthetic process	ENSMUSG00000031441	protein_coding	Atp11a	8:12757013-13020905	3.76026	6.21942	0.725948	0.0154
Biosynthetic process	GO:0009145~purine nucleoside triphosphate biosynthetic process	ENSMUSG00000031441	protein_coding	Atp11a	8:12757013-13020905	3.76026	6.21942	0.725948	0.0154
Biosynthetic process	GO:0008610~lipid biosynthetic process	ENSMUSG00000003721	protein_coding	Insig2	1:121304352-121332589	68.2685	112.035	0.714652	0.0097
Biosynthetic process	GO:0006694~steroid biosynthetic process	ENSMUSG00000003721	protein_coding	Insig2	1:121304352-121332589	68.2685	112.035	0.714652	0.0097
Biosynthetic process	GO:0008610~lipid biosynthetic process	ENSMUSG00000033105	protein_coding	Lss	10:76531587-76562226	14.15	23.0096	0.701435	0.03195
Biosynthetic process	GO:0006694~steroid biosynthetic process	ENSMUSG00000033105	protein_coding	Lss	10:76531587-76562226	14.15	23.0096	0.701435	0.03195
Biosynthetic process	GO:0044271~nitrogen compound biosynthetic process	ENSMUSG00000024121	protein_coding	Atp6v0c	17:24163865-24169702	15.4356	24.8672	0.687979	0.0215
Biosynthetic process	GO:0009165~nucleotide biosynthetic process	ENSMUSG00000024121	protein_coding	Atp6v0c	17:24163865-24169702	15.4356	24.8672	0.687979	0.0215
Biosynthetic process	GO:0034404~nucleobase, nucleoside and nucleotide biosynthetic process	ENSMUSG00000024121	protein_coding	Atp6v0c	17:24163865-24169702	15.4356	24.8672	0.687979	0.0215
Biosynthetic process	GO:0034654~nucleobase, nucleoside, nucleotide and nucleic acid biosynthetic process	ENSMUSG00000024121	protein_coding	Atp6v0c	17:24163865-24169702	15.4356	24.8672	0.687979	0.0215
Biosynthetic process	GO:0009142~nucleoside triphosphate biosynthetic process	ENSMUSG00000024121	protein_coding	Atp6v0c	17:24163865-24169702	15.4356	24.8672	0.687979	0.0215
Biosynthetic process	GO:0006164~purine nucleotide biosynthetic process	ENSMUSG00000024121	protein_coding	Atp6v0c	17:24163865-24169702	15.4356	24.8672	0.687979	0.0215
Biosynthetic process	GO:0009260~ribonucleotide biosynthetic process	ENSMUSG00000024121	protein_coding	Atp6v0c	17:24163865-24169702	15.4356	24.8672	0.687979	0.0215
Biosynthetic process	GO:0009201~ribonucleoside triphosphate biosynthetic process	ENSMUSG00000024121	protein_coding	Atp6v0c	17:24163865-24169702	15.4356	24.8672	0.687979	0.0215
Biosynthetic process	GO:0009206~purine ribonucleoside triphosphate biosynthetic process	ENSMUSG00000024121	protein_coding	Atp6v0c	17:24163865-24169702	15.4356	24.8672	0.687979	0.0215
Biosynthetic process	GO:0009145~purine nucleoside triphosphate biosynthetic process	ENSMUSG00000024121	protein_coding	Atp6v0c	17:24163865-24169702	15.4356	24.8672	0.687979	0.0215
Biosynthetic process	GO:0044271~nitrogen compound biosynthetic process	ENSMUSG00000015575	protein_coding	Atp6v0e	17:26676395-26699644	22.7837	36.6964	0.687635	0.0033
Biosynthetic process	GO:0009165~nucleotide biosynthetic process	ENSMUSG00000015575	protein_coding	Atp6v0e	17:26676395-26699644	22.7837	36.6964	0.687635	0.0033
Biosynthetic process	GO:0034404~nucleobase, nucleoside and nucleotide biosynthetic process	ENSMUSG00000015575	protein_coding	Atp6v0e	17:26676395-26699644	22.7837	36.6964	0.687635	0.0033
Biosynthetic process	GO:0034654~nucleobase, nucleoside, nucleotide and nucleic acid biosynthetic process	ENSMUSG00000015575	protein_coding	Atp6v0e	17:26676395-26699644	22.7837	36.6964	0.687635	0.0033
Biosynthetic process	GO:0009142~nucleoside triphosphate biosynthetic process	ENSMUSG00000015575	protein_coding	Atp6v0e	17:26676395-26699644	22.7837	36.6964	0.687635	0.0033
Biosynthetic process	GO:0006164~purine nucleotide biosynthetic process	ENSMUSG00000015575	protein_coding	Atp6v0e	17:26676395-26699644	22.7837	36.6964	0.687635	0.0033
Biosynthetic process	GO:0009260~ribonucleotide biosynthetic process	ENSMUSG00000015575	protein_coding	Atp6v0e	17:26676395-26699644	22.7837	36.6964	0.687635	0.0033
Biosynthetic process	GO:0009201~ribonucleoside triphosphate biosynthetic process	ENSMUSG00000015575	protein_coding	Atp6v0e	17:26676395-26699644	22.7837	36.6964	0.687635	0.0033
Biosynthetic process	GO:0009206~purine ribonucleoside triphosphate biosynthetic process	ENSMUSG00000015575	protein_coding	Atp6v0e	17:26676395-26699644	22.7837	36.6964	0.687635	0.0033
Biosynthetic process	GO:0009145~purine nucleoside triphosphate biosynthetic process	ENSMUSG00000015575	protein_coding	Atp6v0e	17:26676395-26699644	22.7837	36.6964	0.687635	0.0033
Biosynthetic process	GO:0016053~organic acid biosynthetic process	ENSMUSG00000032540	protein_coding	Abhd5	9:122351607-122398801	10.5136	16.8742	0.682569	0.0161
Biosynthetic process	GO:0046394~carboxylic acid biosynthetic process	ENSMUSG00000032540	protein_coding	Abhd5	9:122351607-122398801	10.5136	16.8742	0.682569	0.0161
Biosynthetic process	GO:0008610~lipid biosynthetic process	ENSMUSG00000032540	protein_coding	Abhd5	9:122351607-122398801	10.5136	16.8742	0.682569	0.0161
Biosynthetic process	GO:0008654~phospholipid biosynthetic process	ENSMUSG00000032540	protein_coding	Abhd5	9:122351607-122398801	10.5136	16.8742	0.682569	0.0161
Biosynthetic process	GO:0044271~nitrogen compound biosynthetic process	ENSMUSG00000006442	protein_coding	Srm	4:148591502-148594993	6.09335	9.67483	0.667001	0.0099
Biosynthetic process	GO:0009309~amine biosynthetic process	ENSMUSG00000006442	protein_coding	Srm	4:148591502-148594993	6.09335	9.67483	0.667001	0.0099
Biosynthetic process	GO:0045075~regulation of interleukin-12 biosynthetic process	ENSMUSG00000018899	protein_coding	Irf1	11:53770013-53778374	15.8902	24.9366	0.650128	0.0116
Biosynthetic process	GO:0008610~lipid biosynthetic process	ENSMUSG00000006731	protein_coding	B4galnt1	10:127165155-127172340	18.9668	29.4913	0.63681	0.00435
Biosynthetic process	GO:0034637~cellular carbohydrate biosynthetic process	ENSMUSG00000019528	protein_coding	Gyg	3:20122083-20155317	1.87389	2.91175	0.63585	0.03485
Biosynthetic process	GO:0016051~carbohydrate biosynthetic process	ENSMUSG00000019528	protein_coding	Gyg	3:20122083-20155317	1.87389	2.91175	0.63585	0.03485
Biosynthetic process	GO:0016053~organic acid biosynthetic process	ENSMUSG00000027695	protein_coding	Pld1	3:27938694-28133362	2.59363	4.01622	0.630864	0.0122
Biosynthetic process	GO:0046394~carboxylic acid biosynthetic process	ENSMUSG00000027695	protein_coding	Pld1	3:27938694-28133362	2.59363	4.01622	0.630864	0.0122
Biosynthetic process	GO:0008610~lipid biosynthetic process	ENSMUSG00000027695	protein_coding	Pld1	3:27938694-28133362	2.59363	4.01622	0.630864	0.0122
Biosynthetic process	GO:0008654~phospholipid biosynthetic process	ENSMUSG00000027695	protein_coding	Pld1	3:27938694-28133362	2.59363	4.01622	0.630864	0.0122
Biosynthetic process	GO:0008610~lipid biosynthetic process	ENSMUSG00000021703	protein_coding	Serinc5	13:92611137-92711944	6.5121	10.0566	0.626955	0.0072
Biosynthetic process	GO:0008654~phospholipid biosynthetic process	ENSMUSG00000021703	protein_coding	Serinc5	13:92611137-92711944	6.5121	10.0566	0.626955	0.0072
Biosynthetic process	GO:0009142~nucleoside triphosphate biosynthetic process	ENSMUSG00000019302	protein_coding	Atp6v0a1	11:101009451-101063719	8.59918	13.2532	0.624066	0.01715
Biosynthetic process	GO:0006164~purine nucleotide biosynthetic process	ENSMUSG00000019302	protein_coding	Atp6v0a1	11:101009451-101063719	8.59918	13.2532	0.624066	0.01715
Biosynthetic process	GO:0009260~ribonucleotide biosynthetic process	ENSMUSG00000019302	protein_coding	Atp6v0a1	11:101009451-101063719	8.59918	13.2532	0.624066	0.01715
Biosynthetic process	GO:0009201~ribonucleoside triphosphate biosynthetic process	ENSMUSG00000019302	protein_coding	Atp6v0a1	11:101009451-101063719	8.59918	13.2532	0.624066	0.01715
Biosynthetic process	GO:0009206~purine ribonucleoside triphosphate biosynthetic process	ENSMUSG00000019302	protein_coding	Atp6v0a1	11:101009451-101063719	8.59918	13.2532	0.624066	0.01715
Biosynthetic process	GO:0009145~purine nucleoside triphosphate biosynthetic process	ENSMUSG00000019302	protein_coding	Atp6v0a1	11:101009451-101063719	8.59918	13.2532	0.624066	0.01715
Biosynthetic process	GO:0044271~nitrogen compound biosynthetic process	ENSMUSG00000019302	protein_coding	Atp6v0a1	11:101009451-101063719	8.59918	13.2532	0.624066	0.01715
Biosynthetic process	GO:0009165~nucleotide biosynthetic process	ENSMUSG00000019302	protein_coding	Atp6v0a1	11:101009451-101063719	8.59918	13.2532	0.624066	0.01715
Biosynthetic process	GO:0034404~nucleobase, nucleoside and nucleotide biosynthetic process	ENSMUSG00000019302	protein_coding	Atp6v0a1	11:101009451-101063719	8.59918	13.2532	0.624066	0.01715
Biosynthetic process	GO:0034654~nucleobase, nucleoside, nucleotide and nucleic acid biosynthetic process	ENSMUSG00000019302	protein_coding	Atp6v0a1	11:101009451-101063719	8.59918	13.2532	0.624066	0.01715
Biosynthetic process	GO:0044271~nitrogen compound biosynthetic process	ENSMUSG00000032478	protein_coding	Nme6	9:109832748-109843116	7.64496	11.7337	0.618079	0.0188
Biosynthetic process	GO:0009165~nucleotide biosynthetic process	ENSMUSG00000032478	protein_coding	Nme6	9:109832748-109843116	7.64496	11.7337	0.618079	0.0188
Biosynthetic process	GO:0034404~nucleobase, nucleoside and nucleotide biosynthetic process	ENSMUSG00000032478	protein_coding	Nme6	9:109832748-109843116	7.64496	11.7337	0.618079	0.0188
Biosynthetic process	GO:0034654~nucleobase, nucleoside, nucleotide and nucleic acid biosynthetic process	ENSMUSG00000032478	protein_coding	Nme6	9:109832748-109843116	7.64496	11.7337	0.618079	0.0188
Biosynthetic process	GO:0009142~nucleoside triphosphate biosynthetic process	ENSMUSG00000032478	protein_coding	Nme6	9:109832748-109843116	7.64496	11.7337	0.618079	0.0188
Biosynthetic process	GO:0006164~purine nucleotide biosynthetic process	ENSMUSG00000032478	protein_coding	Nme6	9:109832748-109843116	7.64496	11.7337	0.618079	0.0188
Biosynthetic process	GO:0009260~ribonucleotide biosynthetic process	ENSMUSG00000032478	protein_coding	Nme6	9:109832748-109843116	7.64496	11.7337	0.618079	0.0188
Biosynthetic process	GO:0009201~ribonucleoside triphosphate biosynthetic process	ENSMUSG00000032478	protein_coding	Nme6	9:109832748-109843116	7.64496	11.7337	0.618079	0.0188
Biosynthetic process	GO:0009206~purine ribonucleoside triphosphate biosynthetic process	ENSMUSG00000032478	protein_coding	Nme6	9:109832748-109843116	7.64496	11.7337	0.618079	0.0188
Biosynthetic process	GO:0009145~purine nucleoside triphosphate biosynthetic process	ENSMUSG00000032478	protein_coding	Nme6	9:109832748-109843116	7.64496	11.7337	0.618079	0.0188
Biosynthetic process	GO:0008610~lipid biosynthetic process	ENSMUSG00000026623	protein_coding	Lpgat1	1:191717833-191784255	31.3377	47.8969	0.612031	0.0432
Biosynthetic process	GO:0008654~phospholipid biosynthetic process	ENSMUSG00000026623	protein_coding	Lpgat1	1:191717833-191784255	31.3377	47.8969	0.612031	0.0432
Biosynthetic process	GO:0008610~lipid biosynthetic process	ENSMUSG00000019877	protein_coding	Serinc1	10:57515773-57532530	48.1801	73.5533	0.610353	0.00865
Biosynthetic process	GO:0008654~phospholipid biosynthetic process	ENSMUSG00000019877	protein_coding	Serinc1	10:57515773-57532530	48.1801	73.5533	0.610353	0.00865
Biosynthetic process	GO:0008610~lipid biosynthetic process	ENSMUSG00000024735	protein_coding	Prpf19	19:10888155-10909559	6.89937	10.5112	0.607385	0.00815
Biosynthetic process	GO:0008610~lipid biosynthetic process	ENSMUSG00000003555	protein_coding	Cyp17a1	19:46667164-46672974	40.8932	61.6941	0.59327	0.046
Biosynthetic process	GO:0006694~steroid biosynthetic process	ENSMUSG00000003555	protein_coding	Cyp17a1	19:46667164-46672974	40.8932	61.6941	0.59327	0.046
Biosynthetic process	GO:0008610~lipid biosynthetic process	ENSMUSG00000019139	protein_coding	Isyna1	8:70594480-70597288	37.846	55.9457	0.563887	0.0172
Biosynthetic process	GO:0034637~cellular carbohydrate biosynthetic process	ENSMUSG00000019139	protein_coding	Isyna1	8:70594480-70597288	37.846	55.9457	0.563887	0.0172
Biosynthetic process	GO:0008654~phospholipid biosynthetic process	ENSMUSG00000019139	protein_coding	Isyna1	8:70594480-70597288	37.846	55.9457	0.563887	0.0172
Biosynthetic process	GO:0016051~carbohydrate biosynthetic process	ENSMUSG00000019139	protein_coding	Isyna1	8:70594480-70597288	37.846	55.9457	0.563887	0.0172
Biosynthetic process	GO:0046165~alcohol biosynthetic process	ENSMUSG00000019139	protein_coding	Isyna1	8:70594480-70597288	37.846	55.9457	0.563887	0.0172
Biosynthetic process	GO:0008610~lipid biosynthetic process	ENSMUSG00000022555	protein_coding	Dgat1	15:76502014-76511951	5.72793	8.45879	0.562437	0.04425
Biosynthetic process	GO:0016053~organic acid biosynthetic process	ENSMUSG00000021457	protein_coding	Syk	13:52583172-52648792	2.3393	3.39944	0.539222	0.0352
Biosynthetic process	GO:0046394~carboxylic acid biosynthetic process	ENSMUSG00000021457	protein_coding	Syk	13:52583172-52648792	2.3393	3.39944	0.539222	0.0352
Biosynthetic process	GO:0008610~lipid biosynthetic process	ENSMUSG00000021457	protein_coding	Syk	13:52583172-52648792	2.3393	3.39944	0.539222	0.0352
Biosynthetic process	GO:0016051~carbohydrate biosynthetic process	ENSMUSG00000032123	protein_coding	Dpagt1	9:44326844-44333600	5.07187	7.27238	0.51991	0.03925
Biosynthetic process	GO:0044271~nitrogen compound biosynthetic process	ENSMUSG00000062867	protein_coding	Impdh2	9:108560533-108565519	12.8813	18.2022	0.498834	0.0279
Biosynthetic process	GO:0009165~nucleotide biosynthetic process	ENSMUSG00000062867	protein_coding	Impdh2	9:108560533-108565519	12.8813	18.2022	0.498834	0.0279
Biosynthetic process	GO:0034404~nucleobase, nucleoside and nucleotide biosynthetic process	ENSMUSG00000062867	protein_coding	Impdh2	9:108560533-108565519	12.8813	18.2022	0.498834	0.0279
Biosynthetic process	GO:0034654~nucleobase, nucleoside, nucleotide and nucleic acid biosynthetic process	ENSMUSG00000062867	protein_coding	Impdh2	9:108560533-108565519	12.8813	18.2022	0.498834	0.0279
Biosynthetic process	GO:0006164~purine nucleotide biosynthetic process	ENSMUSG00000062867	protein_coding	Impdh2	9:108560533-108565519	12.8813	18.2022	0.498834	0.0279
Biosynthetic process	GO:0009260~ribonucleotide biosynthetic process	ENSMUSG00000062867	protein_coding	Impdh2	9:108560533-108565519	12.8813	18.2022	0.498834	0.0279
Biosynthetic process	GO:0051188~cofactor biosynthetic process	ENSMUSG00000022503	protein_coding	Nubp1	16:10411947-10447362	7	9.74056	0.47665	0.0412
Biosynthetic process	GO:0044271~nitrogen compound biosynthetic process	ENSMUSG00000006273	protein_coding	Atp6v1b2	8:69037710-69113711	10.3307	14.1518	0.454046	0.0427
Biosynthetic process	GO:0009165~nucleotide biosynthetic process	ENSMUSG00000006273	protein_coding	Atp6v1b2	8:69037710-69113711	10.3307	14.1518	0.454046	0.0427
Biosynthetic process	GO:0034404~nucleobase, nucleoside and nucleotide biosynthetic process	ENSMUSG00000006273	protein_coding	Atp6v1b2	8:69037710-69113711	10.3307	14.1518	0.454046	0.0427
Biosynthetic process	GO:0034654~nucleobase, nucleoside, nucleotide and nucleic acid biosynthetic process	ENSMUSG00000006273	protein_coding	Atp6v1b2	8:69037710-69113711	10.3307	14.1518	0.454046	0.0427
Biosynthetic process	GO:0009142~nucleoside triphosphate biosynthetic process	ENSMUSG00000006273	protein_coding	Atp6v1b2	8:69037710-69113711	10.3307	14.1518	0.454046	0.0427
Biosynthetic process	GO:0006164~purine nucleotide biosynthetic process	ENSMUSG00000006273	protein_coding	Atp6v1b2	8:69037710-69113711	10.3307	14.1518	0.454046	0.0427
Biosynthetic process	GO:0009260~ribonucleotide biosynthetic process	ENSMUSG00000006273	protein_coding	Atp6v1b2	8:69037710-69113711	10.3307	14.1518	0.454046	0.0427
Biosynthetic process	GO:0009201~ribonucleoside triphosphate biosynthetic process	ENSMUSG00000006273	protein_coding	Atp6v1b2	8:69037710-69113711	10.3307	14.1518	0.454046	0.0427
Biosynthetic process	GO:0009206~purine ribonucleoside triphosphate biosynthetic process	ENSMUSG00000006273	protein_coding	Atp6v1b2	8:69037710-69113711	10.3307	14.1518	0.454046	0.0427
Biosynthetic process	GO:0009145~purine nucleoside triphosphate biosynthetic process	ENSMUSG00000006273	protein_coding	Atp6v1b2	8:69037710-69113711	10.3307	14.1518	0.454046	0.0427
Biosynthetic process	GO:0044271~nitrogen compound biosynthetic process	ENSMUSG00000032412	protein_coding	Atp1b3	9:96332679-96364299	15.7025	21.4755	0.451697	0.04045
Biosynthetic process	GO:0009165~nucleotide biosynthetic process	ENSMUSG00000032412	protein_coding	Atp1b3	9:96332679-96364299	15.7025	21.4755	0.451697	0.04045
Biosynthetic process	GO:0034404~nucleobase, nucleoside and nucleotide biosynthetic process	ENSMUSG00000032412	protein_coding	Atp1b3	9:96332679-96364299	15.7025	21.4755	0.451697	0.04045
Biosynthetic process	GO:0034654~nucleobase, nucleoside, nucleotide and nucleic acid biosynthetic process	ENSMUSG00000032412	protein_coding	Atp1b3	9:96332679-96364299	15.7025	21.4755	0.451697	0.04045
Biosynthetic process	GO:0009142~nucleoside triphosphate biosynthetic process	ENSMUSG00000032412	protein_coding	Atp1b3	9:96332679-96364299	15.7025	21.4755	0.451697	0.04045
Biosynthetic process	GO:0006164~purine nucleotide biosynthetic process	ENSMUSG00000032412	protein_coding	Atp1b3	9:96332679-96364299	15.7025	21.4755	0.451697	0.04045
Biosynthetic process	GO:0009260~ribonucleotide biosynthetic process	ENSMUSG00000032412	protein_coding	Atp1b3	9:96332679-96364299	15.7025	21.4755	0.451697	0.04045
Biosynthetic process	GO:0009201~ribonucleoside triphosphate biosynthetic process	ENSMUSG00000032412	protein_coding	Atp1b3	9:96332679-96364299	15.7025	21.4755	0.451697	0.04045
Biosynthetic process	GO:0009206~purine ribonucleoside triphosphate biosynthetic process	ENSMUSG00000032412	protein_coding	Atp1b3	9:96332679-96364299	15.7025	21.4755	0.451697	0.04045
Biosynthetic process	GO:0009145~purine nucleoside triphosphate biosynthetic process	ENSMUSG00000032412	protein_coding	Atp1b3	9:96332679-96364299	15.7025	21.4755	0.451697	0.04045
Biosynthetic process	GO:0044271~nitrogen compound biosynthetic process	ENSMUSG00000032293	protein_coding	Ireb2	9:54863754-54912534	8.98944	6.24867	-0.524681	0.03095
Biosynthetic process	GO:0051188~cofactor biosynthetic process	ENSMUSG00000032293	protein_coding	Ireb2	9:54863754-54912534	8.98944	6.24867	-0.524681	0.03095
Biosynthetic process	GO:0018130~heterocycle biosynthetic process	ENSMUSG00000032293	protein_coding	Ireb2	9:54863754-54912534	8.98944	6.24867	-0.524681	0.03095
Biosynthetic process	GO:0006783~heme biosynthetic process	ENSMUSG00000032293	protein_coding	Ireb2	9:54863754-54912534	8.98944	6.24867	-0.524681	0.03095
Biosynthetic process	GO:0006779~porphyrin biosynthetic process	ENSMUSG00000032293	protein_coding	Ireb2	9:54863754-54912534	8.98944	6.24867	-0.524681	0.03095
Biosynthetic process	GO:0033014~tetrapyrrole biosynthetic process	ENSMUSG00000032293	protein_coding	Ireb2	9:54863754-54912534	8.98944	6.24867	-0.524681	0.03095
Biosynthetic process	GO:0046148~pigment biosynthetic process	ENSMUSG00000032293	protein_coding	Ireb2	9:54863754-54912534	8.98944	6.24867	-0.524681	0.03095
Biosynthetic process	GO:0044271~nitrogen compound biosynthetic process	ENSMUSG00000038717	protein_coding	Atp5l	9:44913249-44920742	165.592	114.751	-0.529123	0.0138
Biosynthetic process	GO:0009165~nucleotide biosynthetic process	ENSMUSG00000038717	protein_coding	Atp5l	9:44913249-44920742	165.592	114.751	-0.529123	0.0138
Biosynthetic process	GO:0034404~nucleobase, nucleoside and nucleotide biosynthetic process	ENSMUSG00000038717	protein_coding	Atp5l	9:44913249-44920742	165.592	114.751	-0.529123	0.0138
Biosynthetic process	GO:0034654~nucleobase, nucleoside, nucleotide and nucleic acid biosynthetic process	ENSMUSG00000038717	protein_coding	Atp5l	9:44913249-44920742	165.592	114.751	-0.529123	0.0138
Biosynthetic process	GO:0009142~nucleoside triphosphate biosynthetic process	ENSMUSG00000038717	protein_coding	Atp5l	9:44913249-44920742	165.592	114.751	-0.529123	0.0138
Biosynthetic process	GO:0006164~purine nucleotide biosynthetic process	ENSMUSG00000038717	protein_coding	Atp5l	9:44913249-44920742	165.592	114.751	-0.529123	0.0138
Biosynthetic process	GO:0009260~ribonucleotide biosynthetic process	ENSMUSG00000038717	protein_coding	Atp5l	9:44913249-44920742	165.592	114.751	-0.529123	0.0138
Biosynthetic process	GO:0009201~ribonucleoside triphosphate biosynthetic process	ENSMUSG00000038717	protein_coding	Atp5l	9:44913249-44920742	165.592	114.751	-0.529123	0.0138
Biosynthetic process	GO:0009206~purine ribonucleoside triphosphate biosynthetic process	ENSMUSG00000038717	protein_coding	Atp5l	9:44913249-44920742	165.592	114.751	-0.529123	0.0138
Biosynthetic process	GO:0009145~purine nucleoside triphosphate biosynthetic process	ENSMUSG00000038717	protein_coding	Atp5l	9:44913249-44920742	165.592	114.751	-0.529123	0.0138
Biosynthetic process	GO:0044271~nitrogen compound biosynthetic process	ENSMUSG00000037400	protein_coding	Atp11b	3:35754133-35856274	5.55655	3.81405	-0.542866	0.0284
Biosynthetic process	GO:0009165~nucleotide biosynthetic process	ENSMUSG00000037400	protein_coding	Atp11b	3:35754133-35856274	5.55655	3.81405	-0.542866	0.0284
Biosynthetic process	GO:0034404~nucleobase, nucleoside and nucleotide biosynthetic process	ENSMUSG00000037400	protein_coding	Atp11b	3:35754133-35856274	5.55655	3.81405	-0.542866	0.0284
Biosynthetic process	GO:0034654~nucleobase, nucleoside, nucleotide and nucleic acid biosynthetic process	ENSMUSG00000037400	protein_coding	Atp11b	3:35754133-35856274	5.55655	3.81405	-0.542866	0.0284
Biosynthetic process	GO:0009142~nucleoside triphosphate biosynthetic process	ENSMUSG00000037400	protein_coding	Atp11b	3:35754133-35856274	5.55655	3.81405	-0.542866	0.0284
Biosynthetic process	GO:0006164~purine nucleotide biosynthetic process	ENSMUSG00000037400	protein_coding	Atp11b	3:35754133-35856274	5.55655	3.81405	-0.542866	0.0284
Biosynthetic process	GO:0009260~ribonucleotide biosynthetic process	ENSMUSG00000037400	protein_coding	Atp11b	3:35754133-35856274	5.55655	3.81405	-0.542866	0.0284
Biosynthetic process	GO:0009201~ribonucleoside triphosphate biosynthetic process	ENSMUSG00000037400	protein_coding	Atp11b	3:35754133-35856274	5.55655	3.81405	-0.542866	0.0284
Biosynthetic process	GO:0009206~purine ribonucleoside triphosphate biosynthetic process	ENSMUSG00000037400	protein_coding	Atp11b	3:35754133-35856274	5.55655	3.81405	-0.542866	0.0284
Biosynthetic process	GO:0009145~purine nucleoside triphosphate biosynthetic process	ENSMUSG00000037400	protein_coding	Atp11b	3:35754133-35856274	5.55655	3.81405	-0.542866	0.0284
Biosynthetic process	GO:0051188~cofactor biosynthetic process	ENSMUSG00000041733	protein_coding	Coq5	5:115279665-115296972	7.1524	4.89266	-0.54781	0.0423
Biosynthetic process	GO:0009108~coenzyme biosynthetic process	ENSMUSG00000041733	protein_coding	Coq5	5:115279665-115296972	7.1524	4.89266	-0.54781	0.0423
Biosynthetic process	GO:0016053~organic acid biosynthetic process	ENSMUSG00000028944	protein_coding	Prkag2	5:24862743-25100642	3.7023	2.50196	-0.565364	0.046
Biosynthetic process	GO:0046394~carboxylic acid biosynthetic process	ENSMUSG00000028944	protein_coding	Prkag2	5:24862743-25100642	3.7023	2.50196	-0.565364	0.046
Biosynthetic process	GO:0008610~lipid biosynthetic process	ENSMUSG00000028944	protein_coding	Prkag2	5:24862743-25100642	3.7023	2.50196	-0.565364	0.046
Biosynthetic process	GO:0016053~organic acid biosynthetic process	ENSMUSG00000039519	protein_coding	Cyp7b1	3:18071949-18243338	140.014	94.5082	-0.567061	0.02515
Biosynthetic process	GO:0046394~carboxylic acid biosynthetic process	ENSMUSG00000039519	protein_coding	Cyp7b1	3:18071949-18243338	140.014	94.5082	-0.567061	0.02515
Biosynthetic process	GO:0008610~lipid biosynthetic process	ENSMUSG00000039519	protein_coding	Cyp7b1	3:18071949-18243338	140.014	94.5082	-0.567061	0.02515
Biosynthetic process	GO:0006694~steroid biosynthetic process	ENSMUSG00000039519	protein_coding	Cyp7b1	3:18071949-18243338	140.014	94.5082	-0.567061	0.02515
Biosynthetic process	GO:0008610~lipid biosynthetic process	ENSMUSG00000019822	protein_coding	Smpd2	10:41476313-41490369	8.87183	5.91483	-0.584895	0.0378
Biosynthetic process	GO:0008610~lipid biosynthetic process	ENSMUSG00000025137	protein_coding	Pcyt2	11:120610086-120617936	105.923	70.4375	-0.588604	0.01395
Biosynthetic process	GO:0008654~phospholipid biosynthetic process	ENSMUSG00000025137	protein_coding	Pcyt2	11:120610086-120617936	105.923	70.4375	-0.588604	0.01395
Biosynthetic process	GO:0008610~lipid biosynthetic process	ENSMUSG00000005615	protein_coding	Pcyt1a	16:32430920-32475070	13.1103	8.71775	-0.588676	0.0189
Biosynthetic process	GO:0008654~phospholipid biosynthetic process	ENSMUSG00000005615	protein_coding	Pcyt1a	16:32430920-32475070	13.1103	8.71775	-0.588676	0.0189
Biosynthetic process	GO:0034637~cellular carbohydrate biosynthetic process	ENSMUSG00000034330	protein_coding	Plcg2	8:117498290-117635140	1.19409	0.7898	-0.59635	0.0458
Biosynthetic process	GO:0016051~carbohydrate biosynthetic process	ENSMUSG00000034330	protein_coding	Plcg2	8:117498290-117635140	1.19409	0.7898	-0.59635	0.0458
Biosynthetic process	GO:0046165~alcohol biosynthetic process	ENSMUSG00000034330	protein_coding	Plcg2	8:117498290-117635140	1.19409	0.7898	-0.59635	0.0458
Biosynthetic process	GO:0008610~lipid biosynthetic process	ENSMUSG00000050931	protein_coding	Sgms2	3:131318984-131344940	14.2387	9.33635	-0.608885	0.0204
Biosynthetic process	GO:0008654~phospholipid biosynthetic process	ENSMUSG00000050931	protein_coding	Sgms2	3:131318984-131344940	14.2387	9.33635	-0.608885	0.0204
Biosynthetic process	GO:0044271~nitrogen compound biosynthetic process	ENSMUSG00000030674	protein_coding	Qprt	7:127107113-127122226	22.1239	14.2661	-0.633017	0.00615
Biosynthetic process	GO:0051188~cofactor biosynthetic process	ENSMUSG00000030674	protein_coding	Qprt	7:127107113-127122226	22.1239	14.2661	-0.633017	0.00615
Biosynthetic process	GO:0009110~vitamin biosynthetic process	ENSMUSG00000030674	protein_coding	Qprt	7:127107113-127122226	22.1239	14.2661	-0.633017	0.00615
Biosynthetic process	GO:0009108~coenzyme biosynthetic process	ENSMUSG00000030674	protein_coding	Qprt	7:127107113-127122226	22.1239	14.2661	-0.633017	0.00615
Biosynthetic process	GO:0009165~nucleotide biosynthetic process	ENSMUSG00000030674	protein_coding	Qprt	7:127107113-127122226	22.1239	14.2661	-0.633017	0.00615
Biosynthetic process	GO:0042364~water-soluble vitamin biosynthetic process	ENSMUSG00000030674	protein_coding	Qprt	7:127107113-127122226	22.1239	14.2661	-0.633017	0.00615
Biosynthetic process	GO:0034404~nucleobase, nucleoside and nucleotide biosynthetic process	ENSMUSG00000030674	protein_coding	Qprt	7:127107113-127122226	22.1239	14.2661	-0.633017	0.00615
Biosynthetic process	GO:0034654~nucleobase, nucleoside, nucleotide and nucleic acid biosynthetic process	ENSMUSG00000030674	protein_coding	Qprt	7:127107113-127122226	22.1239	14.2661	-0.633017	0.00615
Biosynthetic process	GO:0019363~pyridine nucleotide biosynthetic process	ENSMUSG00000030674	protein_coding	Qprt	7:127107113-127122226	22.1239	14.2661	-0.633017	0.00615
Biosynthetic process	GO:0009435~NAD biosynthetic process	ENSMUSG00000030674	protein_coding	Qprt	7:127107113-127122226	22.1239	14.2661	-0.633017	0.00615
Biosynthetic process	GO:0019359~nicotinamide nucleotide biosynthetic process	ENSMUSG00000030674	protein_coding	Qprt	7:127107113-127122226	22.1239	14.2661	-0.633017	0.00615
Biosynthetic process	GO:0044271~nitrogen compound biosynthetic process	ENSMUSG00000031090	protein_coding	Nadsyn1	7:143795583-143822849	7.23513	4.65412	-0.63651	0.0143
Biosynthetic process	GO:0051188~cofactor biosynthetic process	ENSMUSG00000031090	protein_coding	Nadsyn1	7:143795583-143822849	7.23513	4.65412	-0.63651	0.0143
Biosynthetic process	GO:0009110~vitamin biosynthetic process	ENSMUSG00000031090	protein_coding	Nadsyn1	7:143795583-143822849	7.23513	4.65412	-0.63651	0.0143
Biosynthetic process	GO:0009108~coenzyme biosynthetic process	ENSMUSG00000031090	protein_coding	Nadsyn1	7:143795583-143822849	7.23513	4.65412	-0.63651	0.0143
Biosynthetic process	GO:0009165~nucleotide biosynthetic process	ENSMUSG00000031090	protein_coding	Nadsyn1	7:143795583-143822849	7.23513	4.65412	-0.63651	0.0143
Biosynthetic process	GO:0042364~water-soluble vitamin biosynthetic process	ENSMUSG00000031090	protein_coding	Nadsyn1	7:143795583-143822849	7.23513	4.65412	-0.63651	0.0143
Biosynthetic process	GO:0034404~nucleobase, nucleoside and nucleotide biosynthetic process	ENSMUSG00000031090	protein_coding	Nadsyn1	7:143795583-143822849	7.23513	4.65412	-0.63651	0.0143
Biosynthetic process	GO:0034654~nucleobase, nucleoside, nucleotide and nucleic acid biosynthetic process	ENSMUSG00000031090	protein_coding	Nadsyn1	7:143795583-143822849	7.23513	4.65412	-0.63651	0.0143
Biosynthetic process	GO:0019363~pyridine nucleotide biosynthetic process	ENSMUSG00000031090	protein_coding	Nadsyn1	7:143795583-143822849	7.23513	4.65412	-0.63651	0.0143
Biosynthetic process	GO:0009435~NAD biosynthetic process	ENSMUSG00000031090	protein_coding	Nadsyn1	7:143795583-143822849	7.23513	4.65412	-0.63651	0.0143
Biosynthetic process	GO:0019359~nicotinamide nucleotide biosynthetic process	ENSMUSG00000031090	protein_coding	Nadsyn1	7:143795583-143822849	7.23513	4.65412	-0.63651	0.0143
Biosynthetic process	GO:0044271~nitrogen compound biosynthetic process	ENSMUSG00000025428	protein_coding	Atp5a1	18:77773728-77782869	225.346	144.179	-0.644283	0.00835
Biosynthetic process	GO:0009165~nucleotide biosynthetic process	ENSMUSG00000025428	protein_coding	Atp5a1	18:77773728-77782869	225.346	144.179	-0.644283	0.00835
Biosynthetic process	GO:0034404~nucleobase, nucleoside and nucleotide biosynthetic process	ENSMUSG00000025428	protein_coding	Atp5a1	18:77773728-77782869	225.346	144.179	-0.644283	0.00835
Biosynthetic process	GO:0034654~nucleobase, nucleoside, nucleotide and nucleic acid biosynthetic process	ENSMUSG00000025428	protein_coding	Atp5a1	18:77773728-77782869	225.346	144.179	-0.644283	0.00835
Biosynthetic process	GO:0009142~nucleoside triphosphate biosynthetic process	ENSMUSG00000025428	protein_coding	Atp5a1	18:77773728-77782869	225.346	144.179	-0.644283	0.00835
Biosynthetic process	GO:0006164~purine nucleotide biosynthetic process	ENSMUSG00000025428	protein_coding	Atp5a1	18:77773728-77782869	225.346	144.179	-0.644283	0.00835
Biosynthetic process	GO:0009260~ribonucleotide biosynthetic process	ENSMUSG00000025428	protein_coding	Atp5a1	18:77773728-77782869	225.346	144.179	-0.644283	0.00835
Biosynthetic process	GO:0009201~ribonucleoside triphosphate biosynthetic process	ENSMUSG00000025428	protein_coding	Atp5a1	18:77773728-77782869	225.346	144.179	-0.644283	0.00835
Biosynthetic process	GO:0009206~purine ribonucleoside triphosphate biosynthetic process	ENSMUSG00000025428	protein_coding	Atp5a1	18:77773728-77782869	225.346	144.179	-0.644283	0.00835
Biosynthetic process	GO:0009145~purine nucleoside triphosphate biosynthetic process	ENSMUSG00000025428	protein_coding	Atp5a1	18:77773728-77782869	225.346	144.179	-0.644283	0.00835
Biosynthetic process	GO:0044271~nitrogen compound biosynthetic process	ENSMUSG00000003072	protein_coding	Atp5d	10:80115802-80145818	74.3759	47.581	-0.64445	0.0216
Biosynthetic process	GO:0009165~nucleotide biosynthetic process	ENSMUSG00000003072	protein_coding	Atp5d	10:80115802-80145818	74.3759	47.581	-0.64445	0.0216
Biosynthetic process	GO:0034404~nucleobase, nucleoside and nucleotide biosynthetic process	ENSMUSG00000003072	protein_coding	Atp5d	10:80115802-80145818	74.3759	47.581	-0.64445	0.0216
Biosynthetic process	GO:0034654~nucleobase, nucleoside, nucleotide and nucleic acid biosynthetic process	ENSMUSG00000003072	protein_coding	Atp5d	10:80115802-80145818	74.3759	47.581	-0.64445	0.0216
Biosynthetic process	GO:0009142~nucleoside triphosphate biosynthetic process	ENSMUSG00000003072	protein_coding	Atp5d	10:80115802-80145818	74.3759	47.581	-0.64445	0.0216
Biosynthetic process	GO:0006164~purine nucleotide biosynthetic process	ENSMUSG00000003072	protein_coding	Atp5d	10:80115802-80145818	74.3759	47.581	-0.64445	0.0216
Biosynthetic process	GO:0009260~ribonucleotide biosynthetic process	ENSMUSG00000003072	protein_coding	Atp5d	10:80115802-80145818	74.3759	47.581	-0.64445	0.0216
Biosynthetic process	GO:0009201~ribonucleoside triphosphate biosynthetic process	ENSMUSG00000003072	protein_coding	Atp5d	10:80115802-80145818	74.3759	47.581	-0.64445	0.0216
Biosynthetic process	GO:0009206~purine ribonucleoside triphosphate biosynthetic process	ENSMUSG00000003072	protein_coding	Atp5d	10:80115802-80145818	74.3759	47.581	-0.64445	0.0216
Biosynthetic process	GO:0009145~purine nucleoside triphosphate biosynthetic process	ENSMUSG00000003072	protein_coding	Atp5d	10:80115802-80145818	74.3759	47.581	-0.64445	0.0216
Biosynthetic process	GO:0008610~lipid biosynthetic process	ENSMUSG00000037706	protein_coding	Cd81	7:143021783-143067934	115.193	73.1904	-0.654323	0.0046
Biosynthetic process	GO:0008654~phospholipid biosynthetic process	ENSMUSG00000037706	protein_coding	Cd81	7:143021783-143067934	115.193	73.1904	-0.654323	0.0046
Biosynthetic process	GO:0044271~nitrogen compound biosynthetic process	ENSMUSG00000025393	protein_coding	Atp5b	10:128083272-128090391	416.732	264.542	-0.655622	0.01955
Biosynthetic process	GO:0009165~nucleotide biosynthetic process	ENSMUSG00000025393	protein_coding	Atp5b	10:128083272-128090391	416.732	264.542	-0.655622	0.01955
Biosynthetic process	GO:0034404~nucleobase, nucleoside and nucleotide biosynthetic process	ENSMUSG00000025393	protein_coding	Atp5b	10:128083272-128090391	416.732	264.542	-0.655622	0.01955
Biosynthetic process	GO:0034654~nucleobase, nucleoside, nucleotide and nucleic acid biosynthetic process	ENSMUSG00000025393	protein_coding	Atp5b	10:128083272-128090391	416.732	264.542	-0.655622	0.01955
Biosynthetic process	GO:0009142~nucleoside triphosphate biosynthetic process	ENSMUSG00000025393	protein_coding	Atp5b	10:128083272-128090391	416.732	264.542	-0.655622	0.01955
Biosynthetic process	GO:0006164~purine nucleotide biosynthetic process	ENSMUSG00000025393	protein_coding	Atp5b	10:128083272-128090391	416.732	264.542	-0.655622	0.01955
Biosynthetic process	GO:0009260~ribonucleotide biosynthetic process	ENSMUSG00000025393	protein_coding	Atp5b	10:128083272-128090391	416.732	264.542	-0.655622	0.01955
Biosynthetic process	GO:0009201~ribonucleoside triphosphate biosynthetic process	ENSMUSG00000025393	protein_coding	Atp5b	10:128083272-128090391	416.732	264.542	-0.655622	0.01955
Biosynthetic process	GO:0009206~purine ribonucleoside triphosphate biosynthetic process	ENSMUSG00000025393	protein_coding	Atp5b	10:128083272-128090391	416.732	264.542	-0.655622	0.01955
Biosynthetic process	GO:0009145~purine nucleoside triphosphate biosynthetic process	ENSMUSG00000025393	protein_coding	Atp5b	10:128083272-128090391	416.732	264.542	-0.655622	0.01955
Biosynthetic process	GO:0044271~nitrogen compound biosynthetic process	ENSMUSG00000060090	protein_coding	Rp2h	X:20364480-20405653	4.95613	3.1414	-0.657807	0.04455
Biosynthetic process	GO:0009165~nucleotide biosynthetic process	ENSMUSG00000060090	protein_coding	Rp2h	X:20364480-20405653	4.95613	3.1414	-0.657807	0.04455
Biosynthetic process	GO:0034404~nucleobase, nucleoside and nucleotide biosynthetic process	ENSMUSG00000060090	protein_coding	Rp2h	X:20364480-20405653	4.95613	3.1414	-0.657807	0.04455
Biosynthetic process	GO:0034654~nucleobase, nucleoside, nucleotide and nucleic acid biosynthetic process	ENSMUSG00000060090	protein_coding	Rp2h	X:20364480-20405653	4.95613	3.1414	-0.657807	0.04455
Biosynthetic process	GO:0009142~nucleoside triphosphate biosynthetic process	ENSMUSG00000060090	protein_coding	Rp2h	X:20364480-20405653	4.95613	3.1414	-0.657807	0.04455
Biosynthetic process	GO:0006164~purine nucleotide biosynthetic process	ENSMUSG00000060090	protein_coding	Rp2h	X:20364480-20405653	4.95613	3.1414	-0.657807	0.04455
Biosynthetic process	GO:0009260~ribonucleotide biosynthetic process	ENSMUSG00000060090	protein_coding	Rp2h	X:20364480-20405653	4.95613	3.1414	-0.657807	0.04455
Biosynthetic process	GO:0009201~ribonucleoside triphosphate biosynthetic process	ENSMUSG00000060090	protein_coding	Rp2h	X:20364480-20405653	4.95613	3.1414	-0.657807	0.04455
Biosynthetic process	GO:0009206~purine ribonucleoside triphosphate biosynthetic process	ENSMUSG00000060090	protein_coding	Rp2h	X:20364480-20405653	4.95613	3.1414	-0.657807	0.04455
Biosynthetic process	GO:0009145~purine nucleoside triphosphate biosynthetic process	ENSMUSG00000060090	protein_coding	Rp2h	X:20364480-20405653	4.95613	3.1414	-0.657807	0.04455
Biosynthetic process	GO:0016053~organic acid biosynthetic process	ENSMUSG00000030869	protein_coding	Ndufab1	7:122085402-122101886	53.9356	34.1692	-0.65854	0.0318
Biosynthetic process	GO:0046394~carboxylic acid biosynthetic process	ENSMUSG00000030869	protein_coding	Ndufab1	7:122085402-122101886	53.9356	34.1692	-0.65854	0.0318
Biosynthetic process	GO:0008610~lipid biosynthetic process	ENSMUSG00000030869	protein_coding	Ndufab1	7:122085402-122101886	53.9356	34.1692	-0.65854	0.0318
Biosynthetic process	GO:0044271~nitrogen compound biosynthetic process	ENSMUSG00000034566	protein_coding	Atp5h	11:115415688-115419962	187.984	117.835	-0.67384	0.00255
Biosynthetic process	GO:0009165~nucleotide biosynthetic process	ENSMUSG00000034566	protein_coding	Atp5h	11:115415688-115419962	187.984	117.835	-0.67384	0.00255
Biosynthetic process	GO:0034404~nucleobase, nucleoside and nucleotide biosynthetic process	ENSMUSG00000034566	protein_coding	Atp5h	11:115415688-115419962	187.984	117.835	-0.67384	0.00255
Biosynthetic process	GO:0034654~nucleobase, nucleoside, nucleotide and nucleic acid biosynthetic process	ENSMUSG00000034566	protein_coding	Atp5h	11:115415688-115419962	187.984	117.835	-0.67384	0.00255
Biosynthetic process	GO:0009142~nucleoside triphosphate biosynthetic process	ENSMUSG00000034566	protein_coding	Atp5h	11:115415688-115419962	187.984	117.835	-0.67384	0.00255
Biosynthetic process	GO:0006164~purine nucleotide biosynthetic process	ENSMUSG00000034566	protein_coding	Atp5h	11:115415688-115419962	187.984	117.835	-0.67384	0.00255
Biosynthetic process	GO:0009260~ribonucleotide biosynthetic process	ENSMUSG00000034566	protein_coding	Atp5h	11:115415688-115419962	187.984	117.835	-0.67384	0.00255
Biosynthetic process	GO:0009201~ribonucleoside triphosphate biosynthetic process	ENSMUSG00000034566	protein_coding	Atp5h	11:115415688-115419962	187.984	117.835	-0.67384	0.00255
Biosynthetic process	GO:0009206~purine ribonucleoside triphosphate biosynthetic process	ENSMUSG00000034566	protein_coding	Atp5h	11:115415688-115419962	187.984	117.835	-0.67384	0.00255
Biosynthetic process	GO:0009145~purine nucleoside triphosphate biosynthetic process	ENSMUSG00000034566	protein_coding	Atp5h	11:115415688-115419962	187.984	117.835	-0.67384	0.00255
Biosynthetic process	GO:0006783~heme biosynthetic process	ENSMUSG00000024588	protein_coding	Fech	18:64456549-64489066	29.0807	18.0982	-0.684216	0.00275
Biosynthetic process	GO:0044271~nitrogen compound biosynthetic process	ENSMUSG00000024588	protein_coding	Fech	18:64456549-64489066	29.0807	18.0982	-0.684216	0.00275
Biosynthetic process	GO:0051188~cofactor biosynthetic process	ENSMUSG00000024588	protein_coding	Fech	18:64456549-64489066	29.0807	18.0982	-0.684216	0.00275
Biosynthetic process	GO:0018130~heterocycle biosynthetic process	ENSMUSG00000024588	protein_coding	Fech	18:64456549-64489066	29.0807	18.0982	-0.684216	0.00275
Biosynthetic process	GO:0006779~porphyrin biosynthetic process	ENSMUSG00000024588	protein_coding	Fech	18:64456549-64489066	29.0807	18.0982	-0.684216	0.00275
Biosynthetic process	GO:0033014~tetrapyrrole biosynthetic process	ENSMUSG00000024588	protein_coding	Fech	18:64456549-64489066	29.0807	18.0982	-0.684216	0.00275
Biosynthetic process	GO:0046148~pigment biosynthetic process	ENSMUSG00000024588	protein_coding	Fech	18:64456549-64489066	29.0807	18.0982	-0.684216	0.00275
Biosynthetic process	GO:0044271~nitrogen compound biosynthetic process	ENSMUSG00000000563	protein_coding	Atp5f1	3:105942697-105987423	119.229	73.9725	-0.688669	0.0059
Biosynthetic process	GO:0009165~nucleotide biosynthetic process	ENSMUSG00000000563	protein_coding	Atp5f1	3:105942697-105987423	119.229	73.9725	-0.688669	0.0059
Biosynthetic process	GO:0034404~nucleobase, nucleoside and nucleotide biosynthetic process	ENSMUSG00000000563	protein_coding	Atp5f1	3:105942697-105987423	119.229	73.9725	-0.688669	0.0059
Biosynthetic process	GO:0034654~nucleobase, nucleoside, nucleotide and nucleic acid biosynthetic process	ENSMUSG00000000563	protein_coding	Atp5f1	3:105942697-105987423	119.229	73.9725	-0.688669	0.0059
Biosynthetic process	GO:0009142~nucleoside triphosphate biosynthetic process	ENSMUSG00000000563	protein_coding	Atp5f1	3:105942697-105987423	119.229	73.9725	-0.688669	0.0059
Biosynthetic process	GO:0006164~purine nucleotide biosynthetic process	ENSMUSG00000000563	protein_coding	Atp5f1	3:105942697-105987423	119.229	73.9725	-0.688669	0.0059
Biosynthetic process	GO:0009260~ribonucleotide biosynthetic process	ENSMUSG00000000563	protein_coding	Atp5f1	3:105942697-105987423	119.229	73.9725	-0.688669	0.0059
Biosynthetic process	GO:0009201~ribonucleoside triphosphate biosynthetic process	ENSMUSG00000000563	protein_coding	Atp5f1	3:105942697-105987423	119.229	73.9725	-0.688669	0.0059
Biosynthetic process	GO:0009206~purine ribonucleoside triphosphate biosynthetic process	ENSMUSG00000000563	protein_coding	Atp5f1	3:105942697-105987423	119.229	73.9725	-0.688669	0.0059
Biosynthetic process	GO:0009145~purine nucleoside triphosphate biosynthetic process	ENSMUSG00000000563	protein_coding	Atp5f1	3:105942697-105987423	119.229	73.9725	-0.688669	0.0059
Biosynthetic process	GO:0009084~glutamine family amino acid biosynthetic process	ENSMUSG00000026473	protein_coding	Glul	1:153849541-153916910	254.627	157.297	-0.694891	0.0132
Biosynthetic process	GO:0044271~nitrogen compound biosynthetic process	ENSMUSG00000026473	protein_coding	Glul	1:153849541-153916910	254.627	157.297	-0.694891	0.0132
Biosynthetic process	GO:0016053~organic acid biosynthetic process	ENSMUSG00000026473	protein_coding	Glul	1:153849541-153916910	254.627	157.297	-0.694891	0.0132
Biosynthetic process	GO:0046394~carboxylic acid biosynthetic process	ENSMUSG00000026473	protein_coding	Glul	1:153849541-153916910	254.627	157.297	-0.694891	0.0132
Biosynthetic process	GO:0008652~cellular amino acid biosynthetic process	ENSMUSG00000026473	protein_coding	Glul	1:153849541-153916910	254.627	157.297	-0.694891	0.0132
Biosynthetic process	GO:0009309~amine biosynthetic process	ENSMUSG00000026473	protein_coding	Glul	1:153849541-153916910	254.627	157.297	-0.694891	0.0132
Biosynthetic process	GO:0008610~lipid biosynthetic process	ENSMUSG00000010607	protein_coding	Pigyl	9:22156845-22158358	9.85713	6.06331	-0.701063	0.0225
Biosynthetic process	GO:0008654~phospholipid biosynthetic process	ENSMUSG00000010607	protein_coding	Pigyl	9:22156845-22158358	9.85713	6.06331	-0.701063	0.0225
Biosynthetic process	GO:0051188~cofactor biosynthetic process	ENSMUSG00000028247	protein_coding	Coq3	4:21879672-21912162	4.05681	2.49119	-0.70351	0.00965
Biosynthetic process	GO:0009108~coenzyme biosynthetic process	ENSMUSG00000028247	protein_coding	Coq3	4:21879672-21912162	4.05681	2.49119	-0.70351	0.00965
Biosynthetic process	GO:0051188~cofactor biosynthetic process	ENSMUSG00000000340	protein_coding	Dbt	3:116513069-116549976	12.6181	7.71345	-0.710048	0.00205
Biosynthetic process	GO:0009108~coenzyme biosynthetic process	ENSMUSG00000000340	protein_coding	Dbt	3:116513069-116549976	12.6181	7.71345	-0.710048	0.00205
Biosynthetic process	GO:0008610~lipid biosynthetic process	ENSMUSG00000030990	protein_coding	Pgap2	7:102210207-102238567	9.65687	5.89927	-0.711019	0.0072
Biosynthetic process	GO:0008654~phospholipid biosynthetic process	ENSMUSG00000030990	protein_coding	Pgap2	7:102210207-102238567	9.65687	5.89927	-0.711019	0.0072
Biosynthetic process	GO:0051188~cofactor biosynthetic process	ENSMUSG00000000168	protein_coding	Dlat	9:50634632-50659780	15.0773	9.19102	-0.714078	0.0399
Biosynthetic process	GO:0009108~coenzyme biosynthetic process	ENSMUSG00000000168	protein_coding	Dlat	9:50634632-50659780	15.0773	9.19102	-0.714078	0.0399
Biosynthetic process	GO:0006085~acetyl-CoA biosynthetic process	ENSMUSG00000000168	protein_coding	Dlat	9:50634632-50659780	15.0773	9.19102	-0.714078	0.0399
Biosynthetic process	GO:0051188~cofactor biosynthetic process	ENSMUSG00000029993	protein_coding	Nfu1	6:87009235-87028461	16.625	10.0932	-0.719979	0.0061
Biosynthetic process	GO:0044271~nitrogen compound biosynthetic process	ENSMUSG00000030978	protein_coding	Rrm1	7:102441694-102469771	2.0566	1.23695	-0.733482	0.00495
Biosynthetic process	GO:0009165~nucleotide biosynthetic process	ENSMUSG00000030978	protein_coding	Rrm1	7:102441694-102469771	2.0566	1.23695	-0.733482	0.00495
Biosynthetic process	GO:0034404~nucleobase, nucleoside and nucleotide biosynthetic process	ENSMUSG00000030978	protein_coding	Rrm1	7:102441694-102469771	2.0566	1.23695	-0.733482	0.00495
Biosynthetic process	GO:0034654~nucleobase, nucleoside, nucleotide and nucleic acid biosynthetic process	ENSMUSG00000030978	protein_coding	Rrm1	7:102441694-102469771	2.0566	1.23695	-0.733482	0.00495
Biosynthetic process	GO:0034637~cellular carbohydrate biosynthetic process	ENSMUSG00000022707	protein_coding	Gbe1	16:70313948-70569716	36.7309	21.9583	-0.742228	0.0018
Biosynthetic process	GO:0016051~carbohydrate biosynthetic process	ENSMUSG00000022707	protein_coding	Gbe1	16:70313948-70569716	36.7309	21.9583	-0.742228	0.0018
Biosynthetic process	GO:0044271~nitrogen compound biosynthetic process	ENSMUSG00000006057	protein_coding	Atp5g1	11:96068851-96075670	159.684	94.6883	-0.753957	0.00135
Biosynthetic process	GO:0009165~nucleotide biosynthetic process	ENSMUSG00000006057	protein_coding	Atp5g1	11:96068851-96075670	159.684	94.6883	-0.753957	0.00135
Biosynthetic process	GO:0034404~nucleobase, nucleoside and nucleotide biosynthetic process	ENSMUSG00000006057	protein_coding	Atp5g1	11:96068851-96075670	159.684	94.6883	-0.753957	0.00135
Biosynthetic process	GO:0034654~nucleobase, nucleoside, nucleotide and nucleic acid biosynthetic process	ENSMUSG00000006057	protein_coding	Atp5g1	11:96068851-96075670	159.684	94.6883	-0.753957	0.00135
Biosynthetic process	GO:0009142~nucleoside triphosphate biosynthetic process	ENSMUSG00000006057	protein_coding	Atp5g1	11:96068851-96075670	159.684	94.6883	-0.753957	0.00135
Biosynthetic process	GO:0006164~purine nucleotide biosynthetic process	ENSMUSG00000006057	protein_coding	Atp5g1	11:96068851-96075670	159.684	94.6883	-0.753957	0.00135
Biosynthetic process	GO:0009260~ribonucleotide biosynthetic process	ENSMUSG00000006057	protein_coding	Atp5g1	11:96068851-96075670	159.684	94.6883	-0.753957	0.00135
Biosynthetic process	GO:0009201~ribonucleoside triphosphate biosynthetic process	ENSMUSG00000006057	protein_coding	Atp5g1	11:96068851-96075670	159.684	94.6883	-0.753957	0.00135
Biosynthetic process	GO:0009206~purine ribonucleoside triphosphate biosynthetic process	ENSMUSG00000006057	protein_coding	Atp5g1	11:96068851-96075670	159.684	94.6883	-0.753957	0.00135
Biosynthetic process	GO:0009145~purine nucleoside triphosphate biosynthetic process	ENSMUSG00000006057	protein_coding	Atp5g1	11:96068851-96075670	159.684	94.6883	-0.753957	0.00135
Biosynthetic process	GO:0044271~nitrogen compound biosynthetic process	ENSMUSG00000027259	protein_coding	Adal	2:121128306-121156680	3.64051	2.15671	-0.755305	0.0496
Biosynthetic process	GO:0009165~nucleotide biosynthetic process	ENSMUSG00000027259	protein_coding	Adal	2:121128306-121156680	3.64051	2.15671	-0.755305	0.0496
Biosynthetic process	GO:0034404~nucleobase, nucleoside and nucleotide biosynthetic process	ENSMUSG00000027259	protein_coding	Adal	2:121128306-121156680	3.64051	2.15671	-0.755305	0.0496
Biosynthetic process	GO:0034654~nucleobase, nucleoside, nucleotide and nucleic acid biosynthetic process	ENSMUSG00000027259	protein_coding	Adal	2:121128306-121156680	3.64051	2.15671	-0.755305	0.0496
Biosynthetic process	GO:0006164~purine nucleotide biosynthetic process	ENSMUSG00000027259	protein_coding	Adal	2:121128306-121156680	3.64051	2.15671	-0.755305	0.0496
Biosynthetic process	GO:0009260~ribonucleotide biosynthetic process	ENSMUSG00000027259	protein_coding	Adal	2:121128306-121156680	3.64051	2.15671	-0.755305	0.0496
Biosynthetic process	GO:0016053~organic acid biosynthetic process	ENSMUSG00000028518	protein_coding	Prkaa2	4:105029873-105109890	7.19942	4.25067	-0.760191	0.00045
Biosynthetic process	GO:0046394~carboxylic acid biosynthetic process	ENSMUSG00000028518	protein_coding	Prkaa2	4:105029873-105109890	7.19942	4.25067	-0.760191	0.00045
Biosynthetic process	GO:0008610~lipid biosynthetic process	ENSMUSG00000028518	protein_coding	Prkaa2	4:105029873-105109890	7.19942	4.25067	-0.760191	0.00045
Biosynthetic process	GO:0006694~steroid biosynthetic process	ENSMUSG00000028518	protein_coding	Prkaa2	4:105029873-105109890	7.19942	4.25067	-0.760191	0.00045
Biosynthetic process	GO:0044271~nitrogen compound biosynthetic process	ENSMUSG00000006567	protein_coding	Atp7b	8:21992784-22060305	2.89539	1.68924	-0.777385	0.0025
Biosynthetic process	GO:0009165~nucleotide biosynthetic process	ENSMUSG00000006567	protein_coding	Atp7b	8:21992784-22060305	2.89539	1.68924	-0.777385	0.0025
Biosynthetic process	GO:0034404~nucleobase, nucleoside and nucleotide biosynthetic process	ENSMUSG00000006567	protein_coding	Atp7b	8:21992784-22060305	2.89539	1.68924	-0.777385	0.0025
Biosynthetic process	GO:0034654~nucleobase, nucleoside, nucleotide and nucleic acid biosynthetic process	ENSMUSG00000006567	protein_coding	Atp7b	8:21992784-22060305	2.89539	1.68924	-0.777385	0.0025
Biosynthetic process	GO:0009142~nucleoside triphosphate biosynthetic process	ENSMUSG00000006567	protein_coding	Atp7b	8:21992784-22060305	2.89539	1.68924	-0.777385	0.0025
Biosynthetic process	GO:0006164~purine nucleotide biosynthetic process	ENSMUSG00000006567	protein_coding	Atp7b	8:21992784-22060305	2.89539	1.68924	-0.777385	0.0025
Biosynthetic process	GO:0009260~ribonucleotide biosynthetic process	ENSMUSG00000006567	protein_coding	Atp7b	8:21992784-22060305	2.89539	1.68924	-0.777385	0.0025
Biosynthetic process	GO:0009201~ribonucleoside triphosphate biosynthetic process	ENSMUSG00000006567	protein_coding	Atp7b	8:21992784-22060305	2.89539	1.68924	-0.777385	0.0025
Biosynthetic process	GO:0009206~purine ribonucleoside triphosphate biosynthetic process	ENSMUSG00000006567	protein_coding	Atp7b	8:21992784-22060305	2.89539	1.68924	-0.777385	0.0025
Biosynthetic process	GO:0009145~purine nucleoside triphosphate biosynthetic process	ENSMUSG00000006567	protein_coding	Atp7b	8:21992784-22060305	2.89539	1.68924	-0.777385	0.0025
Biosynthetic process	GO:0008610~lipid biosynthetic process	ENSMUSG00000029263	protein_coding	Pigg	5:108312608-108349355	2.16985	1.26446	-0.779074	0.00755
Biosynthetic process	GO:0008654~phospholipid biosynthetic process	ENSMUSG00000029263	protein_coding	Pigg	5:108312608-108349355	2.16985	1.26446	-0.779074	0.00755
Biosynthetic process	GO:0034637~cellular carbohydrate biosynthetic process	ENSMUSG00000028307	protein_coding	Aldob	4:49535994-49549546	1085.62	617.849	-0.813191	0.0063
Biosynthetic process	GO:0016051~carbohydrate biosynthetic process	ENSMUSG00000028307	protein_coding	Aldob	4:49535994-49549546	1085.62	617.849	-0.813191	0.0063
Biosynthetic process	GO:0046165~alcohol biosynthetic process	ENSMUSG00000028307	protein_coding	Aldob	4:49535994-49549546	1085.62	617.849	-0.813191	0.0063
Biosynthetic process	GO:0051188~cofactor biosynthetic process	ENSMUSG00000028124	protein_coding	Gclm	3:122245556-122293547	59.0486	33.5006	-0.817719	0.032
Biosynthetic process	GO:0009108~coenzyme biosynthetic process	ENSMUSG00000028124	protein_coding	Gclm	3:122245556-122293547	59.0486	33.5006	-0.817719	0.032
Biosynthetic process	GO:0008610~lipid biosynthetic process	ENSMUSG00000075703	protein_coding	Ept1	5:30232580-30272012	7.07331	4.01189	-0.818104	0.00475
Biosynthetic process	GO:0008654~phospholipid biosynthetic process	ENSMUSG00000075703	protein_coding	Ept1	5:30232580-30272012	7.07331	4.01189	-0.818104	0.00475
Biosynthetic process	GO:0034637~cellular carbohydrate biosynthetic process	ENSMUSG00000030244	protein_coding	Gys2	6:142422612-142473109	51.568	29.2182	-0.81961	0.0024
Biosynthetic process	GO:0016051~carbohydrate biosynthetic process	ENSMUSG00000030244	protein_coding	Gys2	6:142422612-142473109	51.568	29.2182	-0.81961	0.0024
Biosynthetic process	GO:0008610~lipid biosynthetic process	ENSMUSG00000031168	protein_coding	Ebp	X:8185328-8193512	83.7216	47.3965	-0.82082	0.0011
Biosynthetic process	GO:0006694~steroid biosynthetic process	ENSMUSG00000031168	protein_coding	Ebp	X:8185328-8193512	83.7216	47.3965	-0.82082	0.0011
Biosynthetic process	GO:0042364~water-soluble vitamin biosynthetic process	ENSMUSG00000028992	protein_coding	Nmnat1	4:149467571-149485202	5.29	2.97102	-0.832309	0.00565
Biosynthetic process	GO:0044271~nitrogen compound biosynthetic process	ENSMUSG00000028992	protein_coding	Nmnat1	4:149467571-149485202	5.29	2.97102	-0.832309	0.00565
Biosynthetic process	GO:0051188~cofactor biosynthetic process	ENSMUSG00000028992	protein_coding	Nmnat1	4:149467571-149485202	5.29	2.97102	-0.832309	0.00565
Biosynthetic process	GO:0009110~vitamin biosynthetic process	ENSMUSG00000028992	protein_coding	Nmnat1	4:149467571-149485202	5.29	2.97102	-0.832309	0.00565
Biosynthetic process	GO:0009108~coenzyme biosynthetic process	ENSMUSG00000028992	protein_coding	Nmnat1	4:149467571-149485202	5.29	2.97102	-0.832309	0.00565
Biosynthetic process	GO:0009165~nucleotide biosynthetic process	ENSMUSG00000028992	protein_coding	Nmnat1	4:149467571-149485202	5.29	2.97102	-0.832309	0.00565
Biosynthetic process	GO:0034404~nucleobase, nucleoside and nucleotide biosynthetic process	ENSMUSG00000028992	protein_coding	Nmnat1	4:149467571-149485202	5.29	2.97102	-0.832309	0.00565
Biosynthetic process	GO:0034654~nucleobase, nucleoside, nucleotide and nucleic acid biosynthetic process	ENSMUSG00000028992	protein_coding	Nmnat1	4:149467571-149485202	5.29	2.97102	-0.832309	0.00565
Biosynthetic process	GO:0019363~pyridine nucleotide biosynthetic process	ENSMUSG00000028992	protein_coding	Nmnat1	4:149467571-149485202	5.29	2.97102	-0.832309	0.00565
Biosynthetic process	GO:0009435~NAD biosynthetic process	ENSMUSG00000028992	protein_coding	Nmnat1	4:149467571-149485202	5.29	2.97102	-0.832309	0.00565
Biosynthetic process	GO:0019359~nicotinamide nucleotide biosynthetic process	ENSMUSG00000028992	protein_coding	Nmnat1	4:149467571-149485202	5.29	2.97102	-0.832309	0.00565
Biosynthetic process	GO:0051188~cofactor biosynthetic process	ENSMUSG00000031782	protein_coding	Coq9	8:94819817-94854895	29.5517	16.5006	-0.840723	0.00145
Biosynthetic process	GO:0009108~coenzyme biosynthetic process	ENSMUSG00000031782	protein_coding	Coq9	8:94819817-94854895	29.5517	16.5006	-0.840723	0.00145
Biosynthetic process	GO:0009110~vitamin biosynthetic process	ENSMUSG00000056148	protein_coding	Rdh9	10:127759720-127792697	15.8253	8.81675	-0.843917	0.00045
Biosynthetic process	GO:0008610~lipid biosynthetic process	ENSMUSG00000056148	protein_coding	Rdh9	10:127759720-127792697	15.8253	8.81675	-0.843917	0.00045
Biosynthetic process	GO:0035238~vitamin A biosynthetic process	ENSMUSG00000056148	protein_coding	Rdh9	10:127759720-127792697	15.8253	8.81675	-0.843917	0.00045
Biosynthetic process	GO:0042904~9-cis-retinoic acid biosynthetic process	ENSMUSG00000056148	protein_coding	Rdh9	10:127759720-127792697	15.8253	8.81675	-0.843917	0.00045
Biosynthetic process	GO:0008610~lipid biosynthetic process	ENSMUSG00000015714	protein_coding	Cers2	3:95307671-95357202	68.1838	37.8621	-0.848673	0.00065
Biosynthetic process	GO:0044271~nitrogen compound biosynthetic process	ENSMUSG00000054474	protein_coding	Thnsl2	6:71128165-71144346	17.2506	9.49728	-0.861062	0.00035
Biosynthetic process	GO:0016053~organic acid biosynthetic process	ENSMUSG00000054474	protein_coding	Thnsl2	6:71128165-71144346	17.2506	9.49728	-0.861062	0.00035
Biosynthetic process	GO:0046394~carboxylic acid biosynthetic process	ENSMUSG00000054474	protein_coding	Thnsl2	6:71128165-71144346	17.2506	9.49728	-0.861062	0.00035
Biosynthetic process	GO:0008652~cellular amino acid biosynthetic process	ENSMUSG00000054474	protein_coding	Thnsl2	6:71128165-71144346	17.2506	9.49728	-0.861062	0.00035
Biosynthetic process	GO:0009309~amine biosynthetic process	ENSMUSG00000054474	protein_coding	Thnsl2	6:71128165-71144346	17.2506	9.49728	-0.861062	0.00035
Biosynthetic process	GO:0009067~aspartate family amino acid biosynthetic process	ENSMUSG00000054474	protein_coding	Thnsl2	6:71128165-71144346	17.2506	9.49728	-0.861062	0.00035
Biosynthetic process	GO:0044271~nitrogen compound biosynthetic process	ENSMUSG00000031672	protein_coding	Got2	8:95864133-95888547	78.2055	42.9737	-0.863817	0.00015
Biosynthetic process	GO:0016053~organic acid biosynthetic process	ENSMUSG00000031672	protein_coding	Got2	8:95864133-95888547	78.2055	42.9737	-0.863817	0.00015
Biosynthetic process	GO:0046394~carboxylic acid biosynthetic process	ENSMUSG00000031672	protein_coding	Got2	8:95864133-95888547	78.2055	42.9737	-0.863817	0.00015
Biosynthetic process	GO:0008652~cellular amino acid biosynthetic process	ENSMUSG00000031672	protein_coding	Got2	8:95864133-95888547	78.2055	42.9737	-0.863817	0.00015
Biosynthetic process	GO:0009309~amine biosynthetic process	ENSMUSG00000031672	protein_coding	Got2	8:95864133-95888547	78.2055	42.9737	-0.863817	0.00015
Biosynthetic process	GO:0009067~aspartate family amino acid biosynthetic process	ENSMUSG00000031672	protein_coding	Got2	8:95864133-95888547	78.2055	42.9737	-0.863817	0.00015
Biosynthetic process	GO:0008610~lipid biosynthetic process	ENSMUSG00000060002	protein_coding	Chpt1	10:88452744-88504073	42.9054	23.5093	-0.867926	0.0013
Biosynthetic process	GO:0008654~phospholipid biosynthetic process	ENSMUSG00000060002	protein_coding	Chpt1	10:88452744-88504073	42.9054	23.5093	-0.867926	0.0013
Biosynthetic process	GO:0044271~nitrogen compound biosynthetic process	ENSMUSG00000028684	protein_coding	Urod	4:116989964-116994413	28.2891	15.4887	-0.869035	0.0005
Biosynthetic process	GO:0051188~cofactor biosynthetic process	ENSMUSG00000028684	protein_coding	Urod	4:116989964-116994413	28.2891	15.4887	-0.869035	0.0005
Biosynthetic process	GO:0018130~heterocycle biosynthetic process	ENSMUSG00000028684	protein_coding	Urod	4:116989964-116994413	28.2891	15.4887	-0.869035	0.0005
Biosynthetic process	GO:0006783~heme biosynthetic process	ENSMUSG00000028684	protein_coding	Urod	4:116989964-116994413	28.2891	15.4887	-0.869035	0.0005
Biosynthetic process	GO:0006779~porphyrin biosynthetic process	ENSMUSG00000028684	protein_coding	Urod	4:116989964-116994413	28.2891	15.4887	-0.869035	0.0005
Biosynthetic process	GO:0033014~tetrapyrrole biosynthetic process	ENSMUSG00000028684	protein_coding	Urod	4:116989964-116994413	28.2891	15.4887	-0.869035	0.0005
Biosynthetic process	GO:0046148~pigment biosynthetic process	ENSMUSG00000028684	protein_coding	Urod	4:116989964-116994413	28.2891	15.4887	-0.869035	0.0005
Biosynthetic process	GO:0044271~nitrogen compound biosynthetic process	ENSMUSG00000027618	protein_coding	Nfs1	2:156071841-156145797	20.5001	11.1732	-0.87559	0.0148
Biosynthetic process	GO:0051188~cofactor biosynthetic process	ENSMUSG00000027618	protein_coding	Nfs1	2:156071841-156145797	20.5001	11.1732	-0.87559	0.0148
Biosynthetic process	GO:0009108~coenzyme biosynthetic process	ENSMUSG00000027618	protein_coding	Nfs1	2:156071841-156145797	20.5001	11.1732	-0.87559	0.0148
Biosynthetic process	GO:0018130~heterocycle biosynthetic process	ENSMUSG00000027618	protein_coding	Nfs1	2:156071841-156145797	20.5001	11.1732	-0.87559	0.0148
Biosynthetic process	GO:0019438~aromatic compound biosynthetic process	ENSMUSG00000027618	protein_coding	Nfs1	2:156071841-156145797	20.5001	11.1732	-0.87559	0.0148
Biosynthetic process	GO:0042559~pteridine and derivative biosynthetic process	ENSMUSG00000027618	protein_coding	Nfs1	2:156071841-156145797	20.5001	11.1732	-0.87559	0.0148
Biosynthetic process	GO:0044271~nitrogen compound biosynthetic process	ENSMUSG00000075543	protein_coding	Urad	5:147314983-147322440	25.3254	13.7627	-0.879822	0.0007
Biosynthetic process	GO:0018130~heterocycle biosynthetic process	ENSMUSG00000075543	protein_coding	Urad	5:147314983-147322440	25.3254	13.7627	-0.879822	0.0007
Biosynthetic process	GO:0006085~acetyl-CoA biosynthetic process	ENSMUSG00000074064	protein_coding	Mlycd	8:119394877-119411102	19.273	10.4012	-0.889839	5e-05
Biosynthetic process	GO:0051188~cofactor biosynthetic process	ENSMUSG00000074064	protein_coding	Mlycd	8:119394877-119411102	19.273	10.4012	-0.889839	5e-05
Biosynthetic process	GO:0016053~organic acid biosynthetic process	ENSMUSG00000074064	protein_coding	Mlycd	8:119394877-119411102	19.273	10.4012	-0.889839	5e-05
Biosynthetic process	GO:0046394~carboxylic acid biosynthetic process	ENSMUSG00000074064	protein_coding	Mlycd	8:119394877-119411102	19.273	10.4012	-0.889839	5e-05
Biosynthetic process	GO:0008610~lipid biosynthetic process	ENSMUSG00000074064	protein_coding	Mlycd	8:119394877-119411102	19.273	10.4012	-0.889839	5e-05
Biosynthetic process	GO:0009108~coenzyme biosynthetic process	ENSMUSG00000074064	protein_coding	Mlycd	8:119394877-119411102	19.273	10.4012	-0.889839	5e-05
Biosynthetic process	GO:0008610~lipid biosynthetic process	ENSMUSG00000029311	protein_coding	Hsd17b11	5:103989761-104021919	17.0807	9.17643	-0.896365	0.0002
Biosynthetic process	GO:0006694~steroid biosynthetic process	ENSMUSG00000029311	protein_coding	Hsd17b11	5:103989761-104021919	17.0807	9.17643	-0.896365	0.0002
Biosynthetic process	GO:0006779~porphyrin biosynthetic process	ENSMUSG00000029575	protein_coding	Mmab	5:114431033-114444059	4.75224	2.54831	-0.899064	0.00715
Biosynthetic process	GO:0033014~tetrapyrrole biosynthetic process	ENSMUSG00000029575	protein_coding	Mmab	5:114431033-114444059	4.75224	2.54831	-0.899064	0.00715
Biosynthetic process	GO:0044271~nitrogen compound biosynthetic process	ENSMUSG00000029575	protein_coding	Mmab	5:114431033-114444059	4.75224	2.54831	-0.899064	0.00715
Biosynthetic process	GO:0051188~cofactor biosynthetic process	ENSMUSG00000029575	protein_coding	Mmab	5:114431033-114444059	4.75224	2.54831	-0.899064	0.00715
Biosynthetic process	GO:0009110~vitamin biosynthetic process	ENSMUSG00000029575	protein_coding	Mmab	5:114431033-114444059	4.75224	2.54831	-0.899064	0.00715
Biosynthetic process	GO:0042364~water-soluble vitamin biosynthetic process	ENSMUSG00000029575	protein_coding	Mmab	5:114431033-114444059	4.75224	2.54831	-0.899064	0.00715
Biosynthetic process	GO:0018130~heterocycle biosynthetic process	ENSMUSG00000029575	protein_coding	Mmab	5:114431033-114444059	4.75224	2.54831	-0.899064	0.00715
Biosynthetic process	GO:0008610~lipid biosynthetic process	ENSMUSG00000021665	protein_coding	Hexb	13:97137936-97198357	6.90402	3.69567	-0.901599	0.039
Biosynthetic process	GO:0008654~phospholipid biosynthetic process	ENSMUSG00000021665	protein_coding	Hexb	13:97137936-97198357	6.90402	3.69567	-0.901599	0.039
Biosynthetic process	GO:0044271~nitrogen compound biosynthetic process	ENSMUSG00000032786	protein_coding	Alas1	9:106233454-106248907	198.279	105.719	-0.907294	0.00285
Biosynthetic process	GO:0051188~cofactor biosynthetic process	ENSMUSG00000032786	protein_coding	Alas1	9:106233454-106248907	198.279	105.719	-0.907294	0.00285
Biosynthetic process	GO:0018130~heterocycle biosynthetic process	ENSMUSG00000032786	protein_coding	Alas1	9:106233454-106248907	198.279	105.719	-0.907294	0.00285
Biosynthetic process	GO:0006783~heme biosynthetic process	ENSMUSG00000032786	protein_coding	Alas1	9:106233454-106248907	198.279	105.719	-0.907294	0.00285
Biosynthetic process	GO:0006779~porphyrin biosynthetic process	ENSMUSG00000032786	protein_coding	Alas1	9:106233454-106248907	198.279	105.719	-0.907294	0.00285
Biosynthetic process	GO:0033014~tetrapyrrole biosynthetic process	ENSMUSG00000032786	protein_coding	Alas1	9:106233454-106248907	198.279	105.719	-0.907294	0.00285
Biosynthetic process	GO:0046148~pigment biosynthetic process	ENSMUSG00000032786	protein_coding	Alas1	9:106233454-106248907	198.279	105.719	-0.907294	0.00285
Biosynthetic process	GO:0034637~cellular carbohydrate biosynthetic process	ENSMUSG00000052102	protein_coding	Gnpda1	18:38327557-38339003	5.47699	2.91841	-0.908201	0.01995
Biosynthetic process	GO:0016051~carbohydrate biosynthetic process	ENSMUSG00000052102	protein_coding	Gnpda1	18:38327557-38339003	5.47699	2.91841	-0.908201	0.01995
Biosynthetic process	GO:0046165~alcohol biosynthetic process	ENSMUSG00000052102	protein_coding	Gnpda1	18:38327557-38339003	5.47699	2.91841	-0.908201	0.01995
Biosynthetic process	GO:0044271~nitrogen compound biosynthetic process	ENSMUSG00000025991	protein_coding	Cps1	1:67123025-67231259	392.623	209.151	-0.908598	0.0395
Biosynthetic process	GO:0044271~nitrogen compound biosynthetic process	ENSMUSG00000062949	protein_coding	Atp11c	X:60223289-60807993	30.1881	16.0065	-0.915321	0.00045
Biosynthetic process	GO:0009165~nucleotide biosynthetic process	ENSMUSG00000062949	protein_coding	Atp11c	X:60223289-60807993	30.1881	16.0065	-0.915321	0.00045
Biosynthetic process	GO:0034404~nucleobase, nucleoside and nucleotide biosynthetic process	ENSMUSG00000062949	protein_coding	Atp11c	X:60223289-60807993	30.1881	16.0065	-0.915321	0.00045
Biosynthetic process	GO:0034654~nucleobase, nucleoside, nucleotide and nucleic acid biosynthetic process	ENSMUSG00000062949	protein_coding	Atp11c	X:60223289-60807993	30.1881	16.0065	-0.915321	0.00045
Biosynthetic process	GO:0009142~nucleoside triphosphate biosynthetic process	ENSMUSG00000062949	protein_coding	Atp11c	X:60223289-60807993	30.1881	16.0065	-0.915321	0.00045
Biosynthetic process	GO:0006164~purine nucleotide biosynthetic process	ENSMUSG00000062949	protein_coding	Atp11c	X:60223289-60807993	30.1881	16.0065	-0.915321	0.00045
Biosynthetic process	GO:0009260~ribonucleotide biosynthetic process	ENSMUSG00000062949	protein_coding	Atp11c	X:60223289-60807993	30.1881	16.0065	-0.915321	0.00045
Biosynthetic process	GO:0009201~ribonucleoside triphosphate biosynthetic process	ENSMUSG00000062949	protein_coding	Atp11c	X:60223289-60807993	30.1881	16.0065	-0.915321	0.00045
Biosynthetic process	GO:0009206~purine ribonucleoside triphosphate biosynthetic process	ENSMUSG00000062949	protein_coding	Atp11c	X:60223289-60807993	30.1881	16.0065	-0.915321	0.00045
Biosynthetic process	GO:0009145~purine nucleoside triphosphate biosynthetic process	ENSMUSG00000062949	protein_coding	Atp11c	X:60223289-60807993	30.1881	16.0065	-0.915321	0.00045
Biosynthetic process	GO:0008610~lipid biosynthetic process	ENSMUSG00000058258	protein_coding	Idi1	13:8885500-8892451	79.404	42.0526	-0.917017	0.00045
Biosynthetic process	GO:0006694~steroid biosynthetic process	ENSMUSG00000058258	protein_coding	Idi1	13:8885500-8892451	79.404	42.0526	-0.917017	0.00045
Biosynthetic process	GO:0046148~pigment biosynthetic process	ENSMUSG00000058258	protein_coding	Idi1	13:8885500-8892451	79.404	42.0526	-0.917017	0.00045
Biosynthetic process	GO:0044271~nitrogen compound biosynthetic process	ENSMUSG00000022814	protein_coding	Umps	16:33954781-33967312	5.94582	3.11902	-0.930782	0.00035
Biosynthetic process	GO:0009165~nucleotide biosynthetic process	ENSMUSG00000022814	protein_coding	Umps	16:33954781-33967312	5.94582	3.11902	-0.930782	0.00035
Biosynthetic process	GO:0034404~nucleobase, nucleoside and nucleotide biosynthetic process	ENSMUSG00000022814	protein_coding	Umps	16:33954781-33967312	5.94582	3.11902	-0.930782	0.00035
Biosynthetic process	GO:0034654~nucleobase, nucleoside, nucleotide and nucleic acid biosynthetic process	ENSMUSG00000022814	protein_coding	Umps	16:33954781-33967312	5.94582	3.11902	-0.930782	0.00035
Biosynthetic process	GO:0044271~nitrogen compound biosynthetic process	ENSMUSG00000016252	protein_coding	Atp5e	2:174461071-174464105	168.691	88.491	-0.930785	0.0001
Biosynthetic process	GO:0009165~nucleotide biosynthetic process	ENSMUSG00000016252	protein_coding	Atp5e	2:174461071-174464105	168.691	88.491	-0.930785	0.0001
Biosynthetic process	GO:0034404~nucleobase, nucleoside and nucleotide biosynthetic process	ENSMUSG00000016252	protein_coding	Atp5e	2:174461071-174464105	168.691	88.491	-0.930785	0.0001
Biosynthetic process	GO:0034654~nucleobase, nucleoside, nucleotide and nucleic acid biosynthetic process	ENSMUSG00000016252	protein_coding	Atp5e	2:174461071-174464105	168.691	88.491	-0.930785	0.0001
Biosynthetic process	GO:0009142~nucleoside triphosphate biosynthetic process	ENSMUSG00000016252	protein_coding	Atp5e	2:174461071-174464105	168.691	88.491	-0.930785	0.0001
Biosynthetic process	GO:0006164~purine nucleotide biosynthetic process	ENSMUSG00000016252	protein_coding	Atp5e	2:174461071-174464105	168.691	88.491	-0.930785	0.0001
Biosynthetic process	GO:0009260~ribonucleotide biosynthetic process	ENSMUSG00000016252	protein_coding	Atp5e	2:174461071-174464105	168.691	88.491	-0.930785	0.0001
Biosynthetic process	GO:0009201~ribonucleoside triphosphate biosynthetic process	ENSMUSG00000016252	protein_coding	Atp5e	2:174461071-174464105	168.691	88.491	-0.930785	0.0001
Biosynthetic process	GO:0009206~purine ribonucleoside triphosphate biosynthetic process	ENSMUSG00000016252	protein_coding	Atp5e	2:174461071-174464105	168.691	88.491	-0.930785	0.0001
Biosynthetic process	GO:0009145~purine nucleoside triphosphate biosynthetic process	ENSMUSG00000016252	protein_coding	Atp5e	2:174461071-174464105	168.691	88.491	-0.930785	0.0001
Biosynthetic process	GO:0016053~organic acid biosynthetic process	ENSMUSG00000044788	protein_coding	Fads6	11:115279621-115297663	14.5824	7.52444	-0.954573	0.00025
Biosynthetic process	GO:0046394~carboxylic acid biosynthetic process	ENSMUSG00000044788	protein_coding	Fads6	11:115279621-115297663	14.5824	7.52444	-0.954573	0.00025
Biosynthetic process	GO:0008610~lipid biosynthetic process	ENSMUSG00000044788	protein_coding	Fads6	11:115279621-115297663	14.5824	7.52444	-0.954573	0.00025
Biosynthetic process	GO:0044271~nitrogen compound biosynthetic process	ENSMUSG00000037580	protein_coding	Gch1	14:47153894-47189413	35.7303	18.4299	-0.955097	5e-05
Biosynthetic process	GO:0051188~cofactor biosynthetic process	ENSMUSG00000037580	protein_coding	Gch1	14:47153894-47189413	35.7303	18.4299	-0.955097	5e-05
Biosynthetic process	GO:0009108~coenzyme biosynthetic process	ENSMUSG00000037580	protein_coding	Gch1	14:47153894-47189413	35.7303	18.4299	-0.955097	5e-05
Biosynthetic process	GO:0018130~heterocycle biosynthetic process	ENSMUSG00000037580	protein_coding	Gch1	14:47153894-47189413	35.7303	18.4299	-0.955097	5e-05
Biosynthetic process	GO:0019438~aromatic compound biosynthetic process	ENSMUSG00000037580	protein_coding	Gch1	14:47153894-47189413	35.7303	18.4299	-0.955097	5e-05
Biosynthetic process	GO:0042559~pteridine and derivative biosynthetic process	ENSMUSG00000037580	protein_coding	Gch1	14:47153894-47189413	35.7303	18.4299	-0.955097	5e-05
Biosynthetic process	GO:0006729~tetrahydrobiopterin biosynthetic process	ENSMUSG00000037580	protein_coding	Gch1	14:47153894-47189413	35.7303	18.4299	-0.955097	5e-05
Biosynthetic process	GO:0044271~nitrogen compound biosynthetic process	ENSMUSG00000022742	protein_coding	Cpox	16:58670207-58680391	22.3307	11.4585	-0.962614	5e-05
Biosynthetic process	GO:0051188~cofactor biosynthetic process	ENSMUSG00000022742	protein_coding	Cpox	16:58670207-58680391	22.3307	11.4585	-0.962614	5e-05
Biosynthetic process	GO:0018130~heterocycle biosynthetic process	ENSMUSG00000022742	protein_coding	Cpox	16:58670207-58680391	22.3307	11.4585	-0.962614	5e-05
Biosynthetic process	GO:0006783~heme biosynthetic process	ENSMUSG00000022742	protein_coding	Cpox	16:58670207-58680391	22.3307	11.4585	-0.962614	5e-05
Biosynthetic process	GO:0006779~porphyrin biosynthetic process	ENSMUSG00000022742	protein_coding	Cpox	16:58670207-58680391	22.3307	11.4585	-0.962614	5e-05
Biosynthetic process	GO:0033014~tetrapyrrole biosynthetic process	ENSMUSG00000022742	protein_coding	Cpox	16:58670207-58680391	22.3307	11.4585	-0.962614	5e-05
Biosynthetic process	GO:0046148~pigment biosynthetic process	ENSMUSG00000022742	protein_coding	Cpox	16:58670207-58680391	22.3307	11.4585	-0.962614	5e-05
Biosynthetic process	GO:0044271~nitrogen compound biosynthetic process	ENSMUSG00000028005	protein_coding	Gucy1b3	3:82032003-82074711	1.68991	0.857973	-0.977938	0.0026
Biosynthetic process	GO:0009165~nucleotide biosynthetic process	ENSMUSG00000028005	protein_coding	Gucy1b3	3:82032003-82074711	1.68991	0.857973	-0.977938	0.0026
Biosynthetic process	GO:0034404~nucleobase, nucleoside and nucleotide biosynthetic process	ENSMUSG00000028005	protein_coding	Gucy1b3	3:82032003-82074711	1.68991	0.857973	-0.977938	0.0026
Biosynthetic process	GO:0034654~nucleobase, nucleoside, nucleotide and nucleic acid biosynthetic process	ENSMUSG00000028005	protein_coding	Gucy1b3	3:82032003-82074711	1.68991	0.857973	-0.977938	0.0026
Biosynthetic process	GO:0006164~purine nucleotide biosynthetic process	ENSMUSG00000028005	protein_coding	Gucy1b3	3:82032003-82074711	1.68991	0.857973	-0.977938	0.0026
Biosynthetic process	GO:0008610~lipid biosynthetic process	ENSMUSG00000031708	protein_coding	Tecr	8:83571699-83594491	68.2863	34.6038	-0.980666	5e-05
Biosynthetic process	GO:0006694~steroid biosynthetic process	ENSMUSG00000031708	protein_coding	Tecr	8:83571699-83594491	68.2863	34.6038	-0.980666	5e-05
Biosynthetic process	GO:0051188~cofactor biosynthetic process	ENSMUSG00000026798	protein_coding	Coq4	2:29759311-29797935	2.62409	1.31865	-0.99276	0.04615
Biosynthetic process	GO:0009108~coenzyme biosynthetic process	ENSMUSG00000026798	protein_coding	Coq4	2:29759311-29797935	2.62409	1.31865	-0.99276	0.04615
Biosynthetic process	GO:0016053~organic acid biosynthetic process	ENSMUSG00000047250	protein_coding	Ptgs1	2:36230425-36252272	10.1435	5.05509	-1.00475	0.0054
Biosynthetic process	GO:0046394~carboxylic acid biosynthetic process	ENSMUSG00000047250	protein_coding	Ptgs1	2:36230425-36252272	10.1435	5.05509	-1.00475	0.0054
Biosynthetic process	GO:0008610~lipid biosynthetic process	ENSMUSG00000047250	protein_coding	Ptgs1	2:36230425-36252272	10.1435	5.05509	-1.00475	0.0054
Biosynthetic process	GO:0016053~organic acid biosynthetic process	ENSMUSG00000032349	protein_coding	Elovl5	9:77917363-77984519	84.3275	41.9751	-1.00647	0.0001
Biosynthetic process	GO:0046394~carboxylic acid biosynthetic process	ENSMUSG00000032349	protein_coding	Elovl5	9:77917363-77984519	84.3275	41.9751	-1.00647	0.0001
Biosynthetic process	GO:0008610~lipid biosynthetic process	ENSMUSG00000032349	protein_coding	Elovl5	9:77917363-77984519	84.3275	41.9751	-1.00647	0.0001
Biosynthetic process	GO:0044271~nitrogen compound biosynthetic process	ENSMUSG00000022574	protein_coding	Naprt1	15:75890963-75894481	27.1566	13.4799	-1.0105	5e-05
Biosynthetic process	GO:0051188~cofactor biosynthetic process	ENSMUSG00000022574	protein_coding	Naprt1	15:75890963-75894481	27.1566	13.4799	-1.0105	5e-05
Biosynthetic process	GO:0009110~vitamin biosynthetic process	ENSMUSG00000022574	protein_coding	Naprt1	15:75890963-75894481	27.1566	13.4799	-1.0105	5e-05
Biosynthetic process	GO:0009108~coenzyme biosynthetic process	ENSMUSG00000022574	protein_coding	Naprt1	15:75890963-75894481	27.1566	13.4799	-1.0105	5e-05
Biosynthetic process	GO:0009165~nucleotide biosynthetic process	ENSMUSG00000022574	protein_coding	Naprt1	15:75890963-75894481	27.1566	13.4799	-1.0105	5e-05
Biosynthetic process	GO:0042364~water-soluble vitamin biosynthetic process	ENSMUSG00000022574	protein_coding	Naprt1	15:75890963-75894481	27.1566	13.4799	-1.0105	5e-05
Biosynthetic process	GO:0034404~nucleobase, nucleoside and nucleotide biosynthetic process	ENSMUSG00000022574	protein_coding	Naprt1	15:75890963-75894481	27.1566	13.4799	-1.0105	5e-05
Biosynthetic process	GO:0034654~nucleobase, nucleoside, nucleotide and nucleic acid biosynthetic process	ENSMUSG00000022574	protein_coding	Naprt1	15:75890963-75894481	27.1566	13.4799	-1.0105	5e-05
Biosynthetic process	GO:0019363~pyridine nucleotide biosynthetic process	ENSMUSG00000022574	protein_coding	Naprt1	15:75890963-75894481	27.1566	13.4799	-1.0105	5e-05
Biosynthetic process	GO:0008654~phospholipid biosynthetic process	ENSMUSG00000027533	protein_coding	Fabp5	3:10012547-10016607	37.972	18.8471	-1.01059	5e-05
Biosynthetic process	GO:0008610~lipid biosynthetic process	ENSMUSG00000027533	protein_coding	Fabp5	3:10012547-10016607	37.972	18.8471	-1.01059	5e-05
Biosynthetic process	GO:0044271~nitrogen compound biosynthetic process	ENSMUSG00000029735	protein_coding	Tpk1	6:43345000-43666278	5.01472	2.48269	-1.01426	0.00965
Biosynthetic process	GO:0051188~cofactor biosynthetic process	ENSMUSG00000029735	protein_coding	Tpk1	6:43345000-43666278	5.01472	2.48269	-1.01426	0.00965
Biosynthetic process	GO:0009110~vitamin biosynthetic process	ENSMUSG00000029735	protein_coding	Tpk1	6:43345000-43666278	5.01472	2.48269	-1.01426	0.00965
Biosynthetic process	GO:0009108~coenzyme biosynthetic process	ENSMUSG00000029735	protein_coding	Tpk1	6:43345000-43666278	5.01472	2.48269	-1.01426	0.00965
Biosynthetic process	GO:0042364~water-soluble vitamin biosynthetic process	ENSMUSG00000029735	protein_coding	Tpk1	6:43345000-43666278	5.01472	2.48269	-1.01426	0.00965
Biosynthetic process	GO:0018130~heterocycle biosynthetic process	ENSMUSG00000029735	protein_coding	Tpk1	6:43345000-43666278	5.01472	2.48269	-1.01426	0.00965
Biosynthetic process	GO:0019438~aromatic compound biosynthetic process	ENSMUSG00000029735	protein_coding	Tpk1	6:43345000-43666278	5.01472	2.48269	-1.01426	0.00965
Biosynthetic process	GO:0008610~lipid biosynthetic process	ENSMUSG00000026811	protein_coding	St6galnac6	2:32599708-32620806	22.9959	11.3764	-1.01534	0.0008
Biosynthetic process	GO:0018130~heterocycle biosynthetic process	ENSMUSG00000015536	protein_coding	Mocs2	13:114818235-114832275	47.0501	23.2326	-1.01805	5e-05
Biosynthetic process	GO:0044271~nitrogen compound biosynthetic process	ENSMUSG00000015536	protein_coding	Mocs2	13:114818235-114832275	47.0501	23.2326	-1.01805	5e-05
Biosynthetic process	GO:0051188~cofactor biosynthetic process	ENSMUSG00000015536	protein_coding	Mocs2	13:114818235-114832275	47.0501	23.2326	-1.01805	5e-05
Biosynthetic process	GO:0009108~coenzyme biosynthetic process	ENSMUSG00000015536	protein_coding	Mocs2	13:114818235-114832275	47.0501	23.2326	-1.01805	5e-05
Biosynthetic process	GO:0019438~aromatic compound biosynthetic process	ENSMUSG00000015536	protein_coding	Mocs2	13:114818235-114832275	47.0501	23.2326	-1.01805	5e-05
Biosynthetic process	GO:0042559~pteridine and derivative biosynthetic process	ENSMUSG00000015536	protein_coding	Mocs2	13:114818235-114832275	47.0501	23.2326	-1.01805	5e-05
Biosynthetic process	GO:0008610~lipid biosynthetic process	ENSMUSG00000046027	protein_coding	Stard5	7:83631958-83745726	21.4104	10.5452	-1.02173	0.0002
Biosynthetic process	GO:0006694~steroid biosynthetic process	ENSMUSG00000046027	protein_coding	Stard5	7:83631958-83745726	21.4104	10.5452	-1.02173	0.0002
Biosynthetic process	GO:0044271~nitrogen compound biosynthetic process	ENSMUSG00000025781	protein_coding	Atp5c1	2:10056015-10080510	134.966	65.6535	-1.03965	5e-05
Biosynthetic process	GO:0009165~nucleotide biosynthetic process	ENSMUSG00000025781	protein_coding	Atp5c1	2:10056015-10080510	134.966	65.6535	-1.03965	5e-05
Biosynthetic process	GO:0034404~nucleobase, nucleoside and nucleotide biosynthetic process	ENSMUSG00000025781	protein_coding	Atp5c1	2:10056015-10080510	134.966	65.6535	-1.03965	5e-05
Biosynthetic process	GO:0034654~nucleobase, nucleoside, nucleotide and nucleic acid biosynthetic process	ENSMUSG00000025781	protein_coding	Atp5c1	2:10056015-10080510	134.966	65.6535	-1.03965	5e-05
Biosynthetic process	GO:0009142~nucleoside triphosphate biosynthetic process	ENSMUSG00000025781	protein_coding	Atp5c1	2:10056015-10080510	134.966	65.6535	-1.03965	5e-05
Biosynthetic process	GO:0006164~purine nucleotide biosynthetic process	ENSMUSG00000025781	protein_coding	Atp5c1	2:10056015-10080510	134.966	65.6535	-1.03965	5e-05
Biosynthetic process	GO:0009260~ribonucleotide biosynthetic process	ENSMUSG00000025781	protein_coding	Atp5c1	2:10056015-10080510	134.966	65.6535	-1.03965	5e-05
Biosynthetic process	GO:0009201~ribonucleoside triphosphate biosynthetic process	ENSMUSG00000025781	protein_coding	Atp5c1	2:10056015-10080510	134.966	65.6535	-1.03965	5e-05
Biosynthetic process	GO:0009206~purine ribonucleoside triphosphate biosynthetic process	ENSMUSG00000025781	protein_coding	Atp5c1	2:10056015-10080510	134.966	65.6535	-1.03965	5e-05
Biosynthetic process	GO:0009145~purine nucleoside triphosphate biosynthetic process	ENSMUSG00000025781	protein_coding	Atp5c1	2:10056015-10080510	134.966	65.6535	-1.03965	5e-05
Biosynthetic process	GO:0044271~nitrogen compound biosynthetic process	ENSMUSG00000020528	protein_coding	Prpsap2	11:61729649-61762088	4.26731	2.07098	-1.04301	0.00345
Biosynthetic process	GO:0009165~nucleotide biosynthetic process	ENSMUSG00000020528	protein_coding	Prpsap2	11:61729649-61762088	4.26731	2.07098	-1.04301	0.00345
Biosynthetic process	GO:0034404~nucleobase, nucleoside and nucleotide biosynthetic process	ENSMUSG00000020528	protein_coding	Prpsap2	11:61729649-61762088	4.26731	2.07098	-1.04301	0.00345
Biosynthetic process	GO:0034654~nucleobase, nucleoside, nucleotide and nucleic acid biosynthetic process	ENSMUSG00000020528	protein_coding	Prpsap2	11:61729649-61762088	4.26731	2.07098	-1.04301	0.00345
Biosynthetic process	GO:0044271~nitrogen compound biosynthetic process	ENSMUSG00000034957	protein_coding	Cebpa	7:35119292-35121926	62.8674	30.4138	-1.04759	5e-05
Biosynthetic process	GO:0044271~nitrogen compound biosynthetic process	ENSMUSG00000025747	protein_coding	Tyms	5:30058201-30073617	4.04766	1.92361	-1.07328	0.01265
Biosynthetic process	GO:0009165~nucleotide biosynthetic process	ENSMUSG00000025747	protein_coding	Tyms	5:30058201-30073617	4.04766	1.92361	-1.07328	0.01265
Biosynthetic process	GO:0034404~nucleobase, nucleoside and nucleotide biosynthetic process	ENSMUSG00000025747	protein_coding	Tyms	5:30058201-30073617	4.04766	1.92361	-1.07328	0.01265
Biosynthetic process	GO:0034654~nucleobase, nucleoside, nucleotide and nucleic acid biosynthetic process	ENSMUSG00000025747	protein_coding	Tyms	5:30058201-30073617	4.04766	1.92361	-1.07328	0.01265
Biosynthetic process	GO:0016051~carbohydrate biosynthetic process	ENSMUSG00000033400	protein_coding	Agl	3:116739998-116808166	6.74499	3.2035	-1.07417	5e-05
Biosynthetic process	GO:0034637~cellular carbohydrate biosynthetic process	ENSMUSG00000033400	protein_coding	Agl	3:116739998-116808166	6.74499	3.2035	-1.07417	5e-05
Biosynthetic process	GO:0008610~lipid biosynthetic process	ENSMUSG00000024978	protein_coding	Gpam	19:55069733-55099451	27.9077	13.251	-1.07456	5e-05
Biosynthetic process	GO:0008654~phospholipid biosynthetic process	ENSMUSG00000024978	protein_coding	Gpam	19:55069733-55099451	27.9077	13.251	-1.07456	5e-05
Biosynthetic process	GO:0044271~nitrogen compound biosynthetic process	ENSMUSG00000038690	protein_coding	Atp5j2	5:145183697-145192062	128.828	60.878	-1.08145	5e-05
Biosynthetic process	GO:0009165~nucleotide biosynthetic process	ENSMUSG00000038690	protein_coding	Atp5j2	5:145183697-145192062	128.828	60.878	-1.08145	5e-05
Biosynthetic process	GO:0034404~nucleobase, nucleoside and nucleotide biosynthetic process	ENSMUSG00000038690	protein_coding	Atp5j2	5:145183697-145192062	128.828	60.878	-1.08145	5e-05
Biosynthetic process	GO:0034654~nucleobase, nucleoside, nucleotide and nucleic acid biosynthetic process	ENSMUSG00000038690	protein_coding	Atp5j2	5:145183697-145192062	128.828	60.878	-1.08145	5e-05
Biosynthetic process	GO:0009142~nucleoside triphosphate biosynthetic process	ENSMUSG00000038690	protein_coding	Atp5j2	5:145183697-145192062	128.828	60.878	-1.08145	5e-05
Biosynthetic process	GO:0006164~purine nucleotide biosynthetic process	ENSMUSG00000038690	protein_coding	Atp5j2	5:145183697-145192062	128.828	60.878	-1.08145	5e-05
Biosynthetic process	GO:0009260~ribonucleotide biosynthetic process	ENSMUSG00000038690	protein_coding	Atp5j2	5:145183697-145192062	128.828	60.878	-1.08145	5e-05
Biosynthetic process	GO:0009201~ribonucleoside triphosphate biosynthetic process	ENSMUSG00000038690	protein_coding	Atp5j2	5:145183697-145192062	128.828	60.878	-1.08145	5e-05
Biosynthetic process	GO:0009206~purine ribonucleoside triphosphate biosynthetic process	ENSMUSG00000038690	protein_coding	Atp5j2	5:145183697-145192062	128.828	60.878	-1.08145	5e-05
Biosynthetic process	GO:0009145~purine nucleoside triphosphate biosynthetic process	ENSMUSG00000038690	protein_coding	Atp5j2	5:145183697-145192062	128.828	60.878	-1.08145	5e-05
Biosynthetic process	GO:0044271~nitrogen compound biosynthetic process	ENSMUSG00000031659	protein_coding	Adcy7	8:88272402-88329962	1.21724	0.574666	-1.08282	0.00025
Biosynthetic process	GO:0009165~nucleotide biosynthetic process	ENSMUSG00000031659	protein_coding	Adcy7	8:88272402-88329962	1.21724	0.574666	-1.08282	0.00025
Biosynthetic process	GO:0034404~nucleobase, nucleoside and nucleotide biosynthetic process	ENSMUSG00000031659	protein_coding	Adcy7	8:88272402-88329962	1.21724	0.574666	-1.08282	0.00025
Biosynthetic process	GO:0034654~nucleobase, nucleoside, nucleotide and nucleic acid biosynthetic process	ENSMUSG00000031659	protein_coding	Adcy7	8:88272402-88329962	1.21724	0.574666	-1.08282	0.00025
Biosynthetic process	GO:0006164~purine nucleotide biosynthetic process	ENSMUSG00000031659	protein_coding	Adcy7	8:88272402-88329962	1.21724	0.574666	-1.08282	0.00025
Biosynthetic process	GO:0008610~lipid biosynthetic process	ENSMUSG00000031844	protein_coding	Hsd17b2	8:117701945-117759029	81.2783	37.8939	-1.10091	5e-05
Biosynthetic process	GO:0006694~steroid biosynthetic process	ENSMUSG00000031844	protein_coding	Hsd17b2	8:117701945-117759029	81.2783	37.8939	-1.10091	5e-05
Biosynthetic process	GO:0051188~cofactor biosynthetic process	ENSMUSG00000001755	protein_coding	Coasy	11:101082564-101086619	31.7178	14.6429	-1.11509	5e-05
Biosynthetic process	GO:0009108~coenzyme biosynthetic process	ENSMUSG00000001755	protein_coding	Coasy	11:101082564-101086619	31.7178	14.6429	-1.11509	5e-05
Biosynthetic process	GO:0044271~nitrogen compound biosynthetic process	ENSMUSG00000028179	protein_coding	Cth	3:157894247-157925077	97.9129	45.0024	-1.1215	0.00125
Biosynthetic process	GO:0016053~organic acid biosynthetic process	ENSMUSG00000028179	protein_coding	Cth	3:157894247-157925077	97.9129	45.0024	-1.1215	0.00125
Biosynthetic process	GO:0046394~carboxylic acid biosynthetic process	ENSMUSG00000028179	protein_coding	Cth	3:157894247-157925077	97.9129	45.0024	-1.1215	0.00125
Biosynthetic process	GO:0008652~cellular amino acid biosynthetic process	ENSMUSG00000028179	protein_coding	Cth	3:157894247-157925077	97.9129	45.0024	-1.1215	0.00125
Biosynthetic process	GO:0009309~amine biosynthetic process	ENSMUSG00000028179	protein_coding	Cth	3:157894247-157925077	97.9129	45.0024	-1.1215	0.00125
Biosynthetic process	GO:0009070~serine family amino acid biosynthetic process	ENSMUSG00000028179	protein_coding	Cth	3:157894247-157925077	97.9129	45.0024	-1.1215	0.00125
Biosynthetic process	GO:0000097~sulfur amino acid biosynthetic process	ENSMUSG00000028179	protein_coding	Cth	3:157894247-157925077	97.9129	45.0024	-1.1215	0.00125
Biosynthetic process	GO:0016053~organic acid biosynthetic process	ENSMUSG00000025068	protein_coding	Gsto1	19:47737560-47919299	44.4119	20.1525	-1.13999	5e-05
Biosynthetic process	GO:0046394~carboxylic acid biosynthetic process	ENSMUSG00000025068	protein_coding	Gsto1	19:47737560-47919299	44.4119	20.1525	-1.13999	5e-05
Biosynthetic process	GO:0009110~vitamin biosynthetic process	ENSMUSG00000025068	protein_coding	Gsto1	19:47737560-47919299	44.4119	20.1525	-1.13999	5e-05
Biosynthetic process	GO:0042364~water-soluble vitamin biosynthetic process	ENSMUSG00000025068	protein_coding	Gsto1	19:47737560-47919299	44.4119	20.1525	-1.13999	5e-05
Biosynthetic process	GO:0044271~nitrogen compound biosynthetic process	ENSMUSG00000022220	protein_coding	Adcy4	14:55769057-55784042	1.56162	0.70844	-1.14033	0.0007
Biosynthetic process	GO:0009165~nucleotide biosynthetic process	ENSMUSG00000022220	protein_coding	Adcy4	14:55769057-55784042	1.56162	0.70844	-1.14033	0.0007
Biosynthetic process	GO:0034404~nucleobase, nucleoside and nucleotide biosynthetic process	ENSMUSG00000022220	protein_coding	Adcy4	14:55769057-55784042	1.56162	0.70844	-1.14033	0.0007
Biosynthetic process	GO:0034654~nucleobase, nucleoside, nucleotide and nucleic acid biosynthetic process	ENSMUSG00000022220	protein_coding	Adcy4	14:55769057-55784042	1.56162	0.70844	-1.14033	0.0007
Biosynthetic process	GO:0006164~purine nucleotide biosynthetic process	ENSMUSG00000022220	protein_coding	Adcy4	14:55769057-55784042	1.56162	0.70844	-1.14033	0.0007
Biosynthetic process	GO:0044271~nitrogen compound biosynthetic process	ENSMUSG00000037685	protein_coding	Atp8a1	5:67607882-67909013	2.15988	0.969801	-1.15519	0.0014
Biosynthetic process	GO:0009165~nucleotide biosynthetic process	ENSMUSG00000037685	protein_coding	Atp8a1	5:67607882-67909013	2.15988	0.969801	-1.15519	0.0014
Biosynthetic process	GO:0034404~nucleobase, nucleoside and nucleotide biosynthetic process	ENSMUSG00000037685	protein_coding	Atp8a1	5:67607882-67909013	2.15988	0.969801	-1.15519	0.0014
Biosynthetic process	GO:0034654~nucleobase, nucleoside, nucleotide and nucleic acid biosynthetic process	ENSMUSG00000037685	protein_coding	Atp8a1	5:67607882-67909013	2.15988	0.969801	-1.15519	0.0014
Biosynthetic process	GO:0009142~nucleoside triphosphate biosynthetic process	ENSMUSG00000037685	protein_coding	Atp8a1	5:67607882-67909013	2.15988	0.969801	-1.15519	0.0014
Biosynthetic process	GO:0006164~purine nucleotide biosynthetic process	ENSMUSG00000037685	protein_coding	Atp8a1	5:67607882-67909013	2.15988	0.969801	-1.15519	0.0014
Biosynthetic process	GO:0009260~ribonucleotide biosynthetic process	ENSMUSG00000037685	protein_coding	Atp8a1	5:67607882-67909013	2.15988	0.969801	-1.15519	0.0014
Biosynthetic process	GO:0009201~ribonucleoside triphosphate biosynthetic process	ENSMUSG00000037685	protein_coding	Atp8a1	5:67607882-67909013	2.15988	0.969801	-1.15519	0.0014
Biosynthetic process	GO:0009206~purine ribonucleoside triphosphate biosynthetic process	ENSMUSG00000037685	protein_coding	Atp8a1	5:67607882-67909013	2.15988	0.969801	-1.15519	0.0014
Biosynthetic process	GO:0009145~purine nucleoside triphosphate biosynthetic process	ENSMUSG00000037685	protein_coding	Atp8a1	5:67607882-67909013	2.15988	0.969801	-1.15519	0.0014
Biosynthetic process	GO:0008610~lipid biosynthetic process	ENSMUSG00000043162	protein_coding	PYURF,Pyurf	6:57684738-57692078	4.41238	1.97523	-1.15953	0.0001
Biosynthetic process	GO:0008654~phospholipid biosynthetic process	ENSMUSG00000043162	protein_coding	PYURF,Pyurf	6:57684738-57692078	4.41238	1.97523	-1.15953	0.0001
Biosynthetic process	GO:0034637~cellular carbohydrate biosynthetic process	ENSMUSG00000078650	protein_coding	G6pc	11:101367560-101377903	88.9641	39.7813	-1.16113	0.0007
Biosynthetic process	GO:0016051~carbohydrate biosynthetic process	ENSMUSG00000078650	protein_coding	G6pc	11:101367560-101377903	88.9641	39.7813	-1.16113	0.0007
Biosynthetic process	GO:0046165~alcohol biosynthetic process	ENSMUSG00000078650	protein_coding	G6pc	11:101367560-101377903	88.9641	39.7813	-1.16113	0.0007
Biosynthetic process	GO:0044271~nitrogen compound biosynthetic process	ENSMUSG00000033308	protein_coding	Dpyd	3:118562128-119432918	77.8597	34.6877	-1.16645	5e-05
Biosynthetic process	GO:0009165~nucleotide biosynthetic process	ENSMUSG00000033308	protein_coding	Dpyd	3:118562128-119432918	77.8597	34.6877	-1.16645	5e-05
Biosynthetic process	GO:0034404~nucleobase, nucleoside and nucleotide biosynthetic process	ENSMUSG00000033308	protein_coding	Dpyd	3:118562128-119432918	77.8597	34.6877	-1.16645	5e-05
Biosynthetic process	GO:0034654~nucleobase, nucleoside, nucleotide and nucleic acid biosynthetic process	ENSMUSG00000033308	protein_coding	Dpyd	3:118562128-119432918	77.8597	34.6877	-1.16645	5e-05
Biosynthetic process	GO:0009260~ribonucleotide biosynthetic process	ENSMUSG00000033308	protein_coding	Dpyd	3:118562128-119432918	77.8597	34.6877	-1.16645	5e-05
Biosynthetic process	GO:0044271~nitrogen compound biosynthetic process	ENSMUSG00000021496	protein_coding	Pcbd2	13:55727367-55784505	12.7002	5.65375	-1.16757	0.0008
Biosynthetic process	GO:0018130~heterocycle biosynthetic process	ENSMUSG00000021496	protein_coding	Pcbd2	13:55727367-55784505	12.7002	5.65375	-1.16757	0.0008
Biosynthetic process	GO:0019438~aromatic compound biosynthetic process	ENSMUSG00000021496	protein_coding	Pcbd2	13:55727367-55784505	12.7002	5.65375	-1.16757	0.0008
Biosynthetic process	GO:0042559~pteridine and derivative biosynthetic process	ENSMUSG00000021496	protein_coding	Pcbd2	13:55727367-55784505	12.7002	5.65375	-1.16757	0.0008
Biosynthetic process	GO:0006729~tetrahydrobiopterin biosynthetic process	ENSMUSG00000021496	protein_coding	Pcbd2	13:55727367-55784505	12.7002	5.65375	-1.16757	0.0008
Biosynthetic process	GO:0008610~lipid biosynthetic process	ENSMUSG00000034308	protein_coding	Sdr42e1	8:117661398-117673689	35.9733	15.9976	-1.16907	5e-05
Biosynthetic process	GO:0006694~steroid biosynthetic process	ENSMUSG00000034308	protein_coding	Sdr42e1	8:117661398-117673689	35.9733	15.9976	-1.16907	5e-05
Biosynthetic process	GO:0044271~nitrogen compound biosynthetic process	ENSMUSG00000037458	protein_coding	Azin1	15:38487429-38519266	22.9716	10.2106	-1.16979	0.00015
Biosynthetic process	GO:0009309~amine biosynthetic process	ENSMUSG00000037458	protein_coding	Azin1	15:38487429-38519266	22.9716	10.2106	-1.16979	0.00015
Biosynthetic process	GO:0034637~cellular carbohydrate biosynthetic process	ENSMUSG00000024990	protein_coding	Rbp4	19:38116619-38125321	558.351	247.948	-1.17113	5e-05
Biosynthetic process	GO:0016051~carbohydrate biosynthetic process	ENSMUSG00000024990	protein_coding	Rbp4	19:38116619-38125321	558.351	247.948	-1.17113	5e-05
Biosynthetic process	GO:0046165~alcohol biosynthetic process	ENSMUSG00000024990	protein_coding	Rbp4	19:38116619-38125321	558.351	247.948	-1.17113	5e-05
Biosynthetic process	GO:0008610~lipid biosynthetic process	ENSMUSG00000018042	protein_coding	Cyb5r3	15:83153493-83172592	85.9463	38.0764	-1.17454	5e-05
Biosynthetic process	GO:0006694~steroid biosynthetic process	ENSMUSG00000018042	protein_coding	Cyb5r3	15:83153493-83172592	85.9463	38.0764	-1.17454	5e-05
Biosynthetic process	GO:0016053~organic acid biosynthetic process	ENSMUSG00000032018	protein_coding	Sc5d	9:42254176-42264300	144.727	63.2851	-1.1934	5e-05
Biosynthetic process	GO:0046394~carboxylic acid biosynthetic process	ENSMUSG00000032018	protein_coding	Sc5d	9:42254176-42264300	144.727	63.2851	-1.1934	5e-05
Biosynthetic process	GO:0008610~lipid biosynthetic process	ENSMUSG00000032018	protein_coding	Sc5d	9:42254176-42264300	144.727	63.2851	-1.1934	5e-05
Biosynthetic process	GO:0006694~steroid biosynthetic process	ENSMUSG00000032018	protein_coding	Sc5d	9:42254176-42264300	144.727	63.2851	-1.1934	5e-05
Biosynthetic process	GO:0006694~steroid biosynthetic process	ENSMUSG00000036078	protein_coding	Sigmar1	4:41699988-41774247	30.9739	13.5022	-1.19786	0.0023
Biosynthetic process	GO:0008610~lipid biosynthetic process	ENSMUSG00000036078	protein_coding	Sigmar1	4:41699988-41774247	30.9739	13.5022	-1.19786	0.0023
Biosynthetic process	GO:0034637~cellular carbohydrate biosynthetic process	ENSMUSG00000026827	protein_coding	Gpd2	2:57236226-57370719	6.99632	3.04289	-1.20115	0.0012
Biosynthetic process	GO:0016051~carbohydrate biosynthetic process	ENSMUSG00000026827	protein_coding	Gpd2	2:57236226-57370719	6.99632	3.04289	-1.20115	0.0012
Biosynthetic process	GO:0046165~alcohol biosynthetic process	ENSMUSG00000026827	protein_coding	Gpd2	2:57236226-57370719	6.99632	3.04289	-1.20115	0.0012
Biosynthetic process	GO:0044271~nitrogen compound biosynthetic process	ENSMUSG00000025742	protein_coding	Prps2	X:167346321-167382749	4.4459	1.92451	-1.20798	0.0001
Biosynthetic process	GO:0009165~nucleotide biosynthetic process	ENSMUSG00000025742	protein_coding	Prps2	X:167346321-167382749	4.4459	1.92451	-1.20798	0.0001
Biosynthetic process	GO:0034404~nucleobase, nucleoside and nucleotide biosynthetic process	ENSMUSG00000025742	protein_coding	Prps2	X:167346321-167382749	4.4459	1.92451	-1.20798	0.0001
Biosynthetic process	GO:0034654~nucleobase, nucleoside, nucleotide and nucleic acid biosynthetic process	ENSMUSG00000025742	protein_coding	Prps2	X:167346321-167382749	4.4459	1.92451	-1.20798	0.0001
Biosynthetic process	GO:0009260~ribonucleotide biosynthetic process	ENSMUSG00000025742	protein_coding	Prps2	X:167346321-167382749	4.4459	1.92451	-1.20798	0.0001
Biosynthetic process	GO:0044271~nitrogen compound biosynthetic process	ENSMUSG00000015970	protein_coding	Chdh	14:30009022-30527056	17.8581	7.71001	-1.21177	0.00015
Biosynthetic process	GO:0009309~amine biosynthetic process	ENSMUSG00000015970	protein_coding	Chdh	14:30009022-30527056	17.8581	7.71001	-1.21177	0.00015
Biosynthetic process	GO:0051188~cofactor biosynthetic process	ENSMUSG00000020917	protein_coding	Acly	11:100476352-100528000	55.8767	24.0513	-1.21613	5e-05
Biosynthetic process	GO:0008610~lipid biosynthetic process	ENSMUSG00000020917	protein_coding	Acly	11:100476352-100528000	55.8767	24.0513	-1.21613	5e-05
Biosynthetic process	GO:0009108~coenzyme biosynthetic process	ENSMUSG00000020917	protein_coding	Acly	11:100476352-100528000	55.8767	24.0513	-1.21613	5e-05
Biosynthetic process	GO:0006085~acetyl-CoA biosynthetic process	ENSMUSG00000020917	protein_coding	Acly	11:100476352-100528000	55.8767	24.0513	-1.21613	5e-05
Biosynthetic process	GO:0008610~lipid biosynthetic process	ENSMUSG00000028479	protein_coding	Gne	4:44034074-44084177	64.5604	27.3312	-1.2401	5e-05
Biosynthetic process	GO:0034637~cellular carbohydrate biosynthetic process	ENSMUSG00000028479	protein_coding	Gne	4:44034074-44084177	64.5604	27.3312	-1.2401	5e-05
Biosynthetic process	GO:0016051~carbohydrate biosynthetic process	ENSMUSG00000028479	protein_coding	Gne	4:44034074-44084177	64.5604	27.3312	-1.2401	5e-05
Biosynthetic process	GO:0008610~lipid biosynthetic process	ENSMUSG00000034926	protein_coding	Dhcr24	4:106561037-106589113	112.438	47.4059	-1.246	5e-05
Biosynthetic process	GO:0006694~steroid biosynthetic process	ENSMUSG00000034926	protein_coding	Dhcr24	4:106561037-106589113	112.438	47.4059	-1.246	5e-05
Biosynthetic process	GO:0008610~lipid biosynthetic process	ENSMUSG00000027875	protein_coding	Hmgcs2	3:98280434-98310738	265.268	110.972	-1.25726	5e-05
Biosynthetic process	GO:0006694~steroid biosynthetic process	ENSMUSG00000027875	protein_coding	Hmgcs2	3:98280434-98310738	265.268	110.972	-1.25726	5e-05
Biosynthetic process	GO:0019438~aromatic compound biosynthetic process	ENSMUSG00000032067	protein_coding	Pts	9:50521617-50528641	13.7743	5.73967	-1.26294	5e-05
Biosynthetic process	GO:0042559~pteridine and derivative biosynthetic process	ENSMUSG00000032067	protein_coding	Pts	9:50521617-50528641	13.7743	5.73967	-1.26294	5e-05
Biosynthetic process	GO:0006729~tetrahydrobiopterin biosynthetic process	ENSMUSG00000032067	protein_coding	Pts	9:50521617-50528641	13.7743	5.73967	-1.26294	5e-05
Biosynthetic process	GO:0044271~nitrogen compound biosynthetic process	ENSMUSG00000032067	protein_coding	Pts	9:50521617-50528641	13.7743	5.73967	-1.26294	5e-05
Biosynthetic process	GO:0018130~heterocycle biosynthetic process	ENSMUSG00000032067	protein_coding	Pts	9:50521617-50528641	13.7743	5.73967	-1.26294	5e-05
Biosynthetic process	GO:0016053~organic acid biosynthetic process	ENSMUSG00000042010	protein_coding	Acacb	5:114146534-114250761	4.71246	1.94499	-1.27672	0.0001
Biosynthetic process	GO:0046394~carboxylic acid biosynthetic process	ENSMUSG00000042010	protein_coding	Acacb	5:114146534-114250761	4.71246	1.94499	-1.27672	0.0001
Biosynthetic process	GO:0008610~lipid biosynthetic process	ENSMUSG00000042010	protein_coding	Acacb	5:114146534-114250761	4.71246	1.94499	-1.27672	0.0001
Biosynthetic process	GO:0044271~nitrogen compound biosynthetic process	ENSMUSG00000047454	protein_coding	Gphn	12:78226654-78684767	12.2237	5.01146	-1.28638	5e-05
Biosynthetic process	GO:0051188~cofactor biosynthetic process	ENSMUSG00000047454	protein_coding	Gphn	12:78226654-78684767	12.2237	5.01146	-1.28638	5e-05
Biosynthetic process	GO:0009108~coenzyme biosynthetic process	ENSMUSG00000047454	protein_coding	Gphn	12:78226654-78684767	12.2237	5.01146	-1.28638	5e-05
Biosynthetic process	GO:0018130~heterocycle biosynthetic process	ENSMUSG00000047454	protein_coding	Gphn	12:78226654-78684767	12.2237	5.01146	-1.28638	5e-05
Biosynthetic process	GO:0019438~aromatic compound biosynthetic process	ENSMUSG00000047454	protein_coding	Gphn	12:78226654-78684767	12.2237	5.01146	-1.28638	5e-05
Biosynthetic process	GO:0042559~pteridine and derivative biosynthetic process	ENSMUSG00000047454	protein_coding	Gphn	12:78226654-78684767	12.2237	5.01146	-1.28638	5e-05
Biosynthetic process	GO:0044271~nitrogen compound biosynthetic process	ENSMUSG00000022571	protein_coding	Pycrl	15:75916462-75921560	8.27314	3.37563	-1.29328	0.0002
Biosynthetic process	GO:0016053~organic acid biosynthetic process	ENSMUSG00000022571	protein_coding	Pycrl	15:75916462-75921560	8.27314	3.37563	-1.29328	0.0002
Biosynthetic process	GO:0046394~carboxylic acid biosynthetic process	ENSMUSG00000022571	protein_coding	Pycrl	15:75916462-75921560	8.27314	3.37563	-1.29328	0.0002
Biosynthetic process	GO:0008652~cellular amino acid biosynthetic process	ENSMUSG00000022571	protein_coding	Pycrl	15:75916462-75921560	8.27314	3.37563	-1.29328	0.0002
Biosynthetic process	GO:0009309~amine biosynthetic process	ENSMUSG00000022571	protein_coding	Pycrl	15:75916462-75921560	8.27314	3.37563	-1.29328	0.0002
Biosynthetic process	GO:0018130~heterocycle biosynthetic process	ENSMUSG00000022571	protein_coding	Pycrl	15:75916462-75921560	8.27314	3.37563	-1.29328	0.0002
Biosynthetic process	GO:0009084~glutamine family amino acid biosynthetic process	ENSMUSG00000022571	protein_coding	Pycrl	15:75916462-75921560	8.27314	3.37563	-1.29328	0.0002
Biosynthetic process	GO:0044271~nitrogen compound biosynthetic process	ENSMUSG00000071708	protein_coding	Sms	X:157443854-157492287	1.77428	0.721841	-1.29748	0.029
Biosynthetic process	GO:0009309~amine biosynthetic process	ENSMUSG00000071708	protein_coding	Sms	X:157443854-157492287	1.77428	0.721841	-1.29748	0.029
Biosynthetic process	GO:0044271~nitrogen compound biosynthetic process	ENSMUSG00000027931	protein_coding	Npr1	3:90450590-90465866	2.93567	1.19431	-1.29752	0.00065
Biosynthetic process	GO:0009165~nucleotide biosynthetic process	ENSMUSG00000027931	protein_coding	Npr1	3:90450590-90465866	2.93567	1.19431	-1.29752	0.00065
Biosynthetic process	GO:0034404~nucleobase, nucleoside and nucleotide biosynthetic process	ENSMUSG00000027931	protein_coding	Npr1	3:90450590-90465866	2.93567	1.19431	-1.29752	0.00065
Biosynthetic process	GO:0034654~nucleobase, nucleoside, nucleotide and nucleic acid biosynthetic process	ENSMUSG00000027931	protein_coding	Npr1	3:90450590-90465866	2.93567	1.19431	-1.29752	0.00065
Biosynthetic process	GO:0006164~purine nucleotide biosynthetic process	ENSMUSG00000027931	protein_coding	Npr1	3:90450590-90465866	2.93567	1.19431	-1.29752	0.00065
Biosynthetic process	GO:0051188~cofactor biosynthetic process	ENSMUSG00000009566	protein_coding	Fpgs	2:32621757-32704137	45.1932	18.2247	-1.31021	0.00145
Biosynthetic process	GO:0009108~coenzyme biosynthetic process	ENSMUSG00000009566	protein_coding	Fpgs	2:32621757-32704137	45.1932	18.2247	-1.31021	0.00145
Biosynthetic process	GO:0016053~organic acid biosynthetic process	ENSMUSG00000010663	protein_coding	Fads1	19:10182887-10196870	64.0147	25.3191	-1.33818	5e-05
Biosynthetic process	GO:0046394~carboxylic acid biosynthetic process	ENSMUSG00000010663	protein_coding	Fads1	19:10182887-10196870	64.0147	25.3191	-1.33818	5e-05
Biosynthetic process	GO:0008610~lipid biosynthetic process	ENSMUSG00000010663	protein_coding	Fads1	19:10182887-10196870	64.0147	25.3191	-1.33818	5e-05
Biosynthetic process	GO:0044271~nitrogen compound biosynthetic process	ENSMUSG00000039783	protein_coding	Kmo	1:175600373-175662116	71.6872	28.1883	-1.34662	0.0019
Biosynthetic process	GO:0051188~cofactor biosynthetic process	ENSMUSG00000039783	protein_coding	Kmo	1:175600373-175662116	71.6872	28.1883	-1.34662	0.0019
Biosynthetic process	GO:0009110~vitamin biosynthetic process	ENSMUSG00000039783	protein_coding	Kmo	1:175600373-175662116	71.6872	28.1883	-1.34662	0.0019
Biosynthetic process	GO:0009108~coenzyme biosynthetic process	ENSMUSG00000039783	protein_coding	Kmo	1:175600373-175662116	71.6872	28.1883	-1.34662	0.0019
Biosynthetic process	GO:0009165~nucleotide biosynthetic process	ENSMUSG00000039783	protein_coding	Kmo	1:175600373-175662116	71.6872	28.1883	-1.34662	0.0019
Biosynthetic process	GO:0042364~water-soluble vitamin biosynthetic process	ENSMUSG00000039783	protein_coding	Kmo	1:175600373-175662116	71.6872	28.1883	-1.34662	0.0019
Biosynthetic process	GO:0034404~nucleobase, nucleoside and nucleotide biosynthetic process	ENSMUSG00000039783	protein_coding	Kmo	1:175600373-175662116	71.6872	28.1883	-1.34662	0.0019
Biosynthetic process	GO:0034654~nucleobase, nucleoside, nucleotide and nucleic acid biosynthetic process	ENSMUSG00000039783	protein_coding	Kmo	1:175600373-175662116	71.6872	28.1883	-1.34662	0.0019
Biosynthetic process	GO:0019363~pyridine nucleotide biosynthetic process	ENSMUSG00000039783	protein_coding	Kmo	1:175600373-175662116	71.6872	28.1883	-1.34662	0.0019
Biosynthetic process	GO:0044271~nitrogen compound biosynthetic process	ENSMUSG00000076441	protein_coding	Ass1	2:31470206-31520672	1016.46	398.242	-1.35184	0.0015
Biosynthetic process	GO:0016053~organic acid biosynthetic process	ENSMUSG00000076441	protein_coding	Ass1	2:31470206-31520672	1016.46	398.242	-1.35184	0.0015
Biosynthetic process	GO:0046394~carboxylic acid biosynthetic process	ENSMUSG00000076441	protein_coding	Ass1	2:31470206-31520672	1016.46	398.242	-1.35184	0.0015
Biosynthetic process	GO:0008652~cellular amino acid biosynthetic process	ENSMUSG00000076441	protein_coding	Ass1	2:31470206-31520672	1016.46	398.242	-1.35184	0.0015
Biosynthetic process	GO:0009309~amine biosynthetic process	ENSMUSG00000076441	protein_coding	Ass1	2:31470206-31520672	1016.46	398.242	-1.35184	0.0015
Biosynthetic process	GO:0009084~glutamine family amino acid biosynthetic process	ENSMUSG00000076441	protein_coding	Ass1	2:31470206-31520672	1016.46	398.242	-1.35184	0.0015
Biosynthetic process	GO:0044271~nitrogen compound biosynthetic process	ENSMUSG00000020629	protein_coding	Adi1	12:28675230-28682175	27.6562	10.6165	-1.38129	5e-05
Biosynthetic process	GO:0016053~organic acid biosynthetic process	ENSMUSG00000020629	protein_coding	Adi1	12:28675230-28682175	27.6562	10.6165	-1.38129	5e-05
Biosynthetic process	GO:0046394~carboxylic acid biosynthetic process	ENSMUSG00000020629	protein_coding	Adi1	12:28675230-28682175	27.6562	10.6165	-1.38129	5e-05
Biosynthetic process	GO:0008652~cellular amino acid biosynthetic process	ENSMUSG00000020629	protein_coding	Adi1	12:28675230-28682175	27.6562	10.6165	-1.38129	5e-05
Biosynthetic process	GO:0009309~amine biosynthetic process	ENSMUSG00000020629	protein_coding	Adi1	12:28675230-28682175	27.6562	10.6165	-1.38129	5e-05
Biosynthetic process	GO:0009067~aspartate family amino acid biosynthetic process	ENSMUSG00000020629	protein_coding	Adi1	12:28675230-28682175	27.6562	10.6165	-1.38129	5e-05
Biosynthetic process	GO:0000097~sulfur amino acid biosynthetic process	ENSMUSG00000020629	protein_coding	Adi1	12:28675230-28682175	27.6562	10.6165	-1.38129	5e-05
Biosynthetic process	GO:0034637~cellular carbohydrate biosynthetic process	ENSMUSG00000023019	protein_coding	Gpd1	15:99715542-99725005	65.4283	24.9745	-1.38946	5e-05
Biosynthetic process	GO:0016051~carbohydrate biosynthetic process	ENSMUSG00000023019	protein_coding	Gpd1	15:99715542-99725005	65.4283	24.9745	-1.38946	5e-05
Biosynthetic process	GO:0046165~alcohol biosynthetic process	ENSMUSG00000023019	protein_coding	Gpd1	15:99715542-99725005	65.4283	24.9745	-1.38946	5e-05
Biosynthetic process	GO:0008610~lipid biosynthetic process	ENSMUSG00000024799	protein_coding	Tm7sf2	19:6062820-6084944	42.5697	15.7999	-1.42991	5e-05
Biosynthetic process	GO:0006694~steroid biosynthetic process	ENSMUSG00000024799	protein_coding	Tm7sf2	19:6062820-6084944	42.5697	15.7999	-1.42991	5e-05
Biosynthetic process	GO:0044271~nitrogen compound biosynthetic process	ENSMUSG00000026463	protein_coding	Atp2b4	1:133702673-133801041	1.35535	0.497272	-1.44656	0.0001
Biosynthetic process	GO:0009165~nucleotide biosynthetic process	ENSMUSG00000026463	protein_coding	Atp2b4	1:133702673-133801041	1.35535	0.497272	-1.44656	0.0001
Biosynthetic process	GO:0034404~nucleobase, nucleoside and nucleotide biosynthetic process	ENSMUSG00000026463	protein_coding	Atp2b4	1:133702673-133801041	1.35535	0.497272	-1.44656	0.0001
Biosynthetic process	GO:0034654~nucleobase, nucleoside, nucleotide and nucleic acid biosynthetic process	ENSMUSG00000026463	protein_coding	Atp2b4	1:133702673-133801041	1.35535	0.497272	-1.44656	0.0001
Biosynthetic process	GO:0009142~nucleoside triphosphate biosynthetic process	ENSMUSG00000026463	protein_coding	Atp2b4	1:133702673-133801041	1.35535	0.497272	-1.44656	0.0001
Biosynthetic process	GO:0006164~purine nucleotide biosynthetic process	ENSMUSG00000026463	protein_coding	Atp2b4	1:133702673-133801041	1.35535	0.497272	-1.44656	0.0001
Biosynthetic process	GO:0009260~ribonucleotide biosynthetic process	ENSMUSG00000026463	protein_coding	Atp2b4	1:133702673-133801041	1.35535	0.497272	-1.44656	0.0001
Biosynthetic process	GO:0009201~ribonucleoside triphosphate biosynthetic process	ENSMUSG00000026463	protein_coding	Atp2b4	1:133702673-133801041	1.35535	0.497272	-1.44656	0.0001
Biosynthetic process	GO:0009206~purine ribonucleoside triphosphate biosynthetic process	ENSMUSG00000026463	protein_coding	Atp2b4	1:133702673-133801041	1.35535	0.497272	-1.44656	0.0001
Biosynthetic process	GO:0009145~purine nucleoside triphosphate biosynthetic process	ENSMUSG00000026463	protein_coding	Atp2b4	1:133702673-133801041	1.35535	0.497272	-1.44656	0.0001
Biosynthetic process	GO:0044271~nitrogen compound biosynthetic process	ENSMUSG00000038704	protein_coding	Aspdh	7:44465390-44467757	50.7532	18.2896	-1.47248	5e-05
Biosynthetic process	GO:0051188~cofactor biosynthetic process	ENSMUSG00000038704	protein_coding	Aspdh	7:44465390-44467757	50.7532	18.2896	-1.47248	5e-05
Biosynthetic process	GO:0009110~vitamin biosynthetic process	ENSMUSG00000038704	protein_coding	Aspdh	7:44465390-44467757	50.7532	18.2896	-1.47248	5e-05
Biosynthetic process	GO:0009108~coenzyme biosynthetic process	ENSMUSG00000038704	protein_coding	Aspdh	7:44465390-44467757	50.7532	18.2896	-1.47248	5e-05
Biosynthetic process	GO:0009165~nucleotide biosynthetic process	ENSMUSG00000038704	protein_coding	Aspdh	7:44465390-44467757	50.7532	18.2896	-1.47248	5e-05
Biosynthetic process	GO:0042364~water-soluble vitamin biosynthetic process	ENSMUSG00000038704	protein_coding	Aspdh	7:44465390-44467757	50.7532	18.2896	-1.47248	5e-05
Biosynthetic process	GO:0034404~nucleobase, nucleoside and nucleotide biosynthetic process	ENSMUSG00000038704	protein_coding	Aspdh	7:44465390-44467757	50.7532	18.2896	-1.47248	5e-05
Biosynthetic process	GO:0034654~nucleobase, nucleoside, nucleotide and nucleic acid biosynthetic process	ENSMUSG00000038704	protein_coding	Aspdh	7:44465390-44467757	50.7532	18.2896	-1.47248	5e-05
Biosynthetic process	GO:0019363~pyridine nucleotide biosynthetic process	ENSMUSG00000038704	protein_coding	Aspdh	7:44465390-44467757	50.7532	18.2896	-1.47248	5e-05
Biosynthetic process	GO:0009435~NAD biosynthetic process	ENSMUSG00000038704	protein_coding	Aspdh	7:44465390-44467757	50.7532	18.2896	-1.47248	5e-05
Biosynthetic process	GO:0019359~nicotinamide nucleotide biosynthetic process	ENSMUSG00000038704	protein_coding	Aspdh	7:44465390-44467757	50.7532	18.2896	-1.47248	5e-05
Biosynthetic process	GO:0044271~nitrogen compound biosynthetic process	ENSMUSG00000028469	protein_coding	Npr2	4:43631424-43651244	7.91182	2.82583	-1.48534	5e-05
Biosynthetic process	GO:0009165~nucleotide biosynthetic process	ENSMUSG00000028469	protein_coding	Npr2	4:43631424-43651244	7.91182	2.82583	-1.48534	5e-05
Biosynthetic process	GO:0034404~nucleobase, nucleoside and nucleotide biosynthetic process	ENSMUSG00000028469	protein_coding	Npr2	4:43631424-43651244	7.91182	2.82583	-1.48534	5e-05
Biosynthetic process	GO:0034654~nucleobase, nucleoside, nucleotide and nucleic acid biosynthetic process	ENSMUSG00000028469	protein_coding	Npr2	4:43631424-43651244	7.91182	2.82583	-1.48534	5e-05
Biosynthetic process	GO:0006164~purine nucleotide biosynthetic process	ENSMUSG00000028469	protein_coding	Npr2	4:43631424-43651244	7.91182	2.82583	-1.48534	5e-05
Biosynthetic process	GO:0009110~vitamin biosynthetic process	ENSMUSG00000037542	protein_coding	Aldh8a1	10:21377290-21396585	101.205	35.7407	-1.50164	5e-05
Biosynthetic process	GO:0008610~lipid biosynthetic process	ENSMUSG00000037542	protein_coding	Aldh8a1	10:21377290-21396585	101.205	35.7407	-1.50164	5e-05
Biosynthetic process	GO:0035238~vitamin A biosynthetic process	ENSMUSG00000037542	protein_coding	Aldh8a1	10:21377290-21396585	101.205	35.7407	-1.50164	5e-05
Biosynthetic process	GO:0042904~9-cis-retinoic acid biosynthetic process	ENSMUSG00000037542	protein_coding	Aldh8a1	10:21377290-21396585	101.205	35.7407	-1.50164	5e-05
Biosynthetic process	GO:0016053~organic acid biosynthetic process	ENSMUSG00000001323	protein_coding	Srr	11:74898070-75164448	20.9061	7.37281	-1.50363	0.0025
Biosynthetic process	GO:0046394~carboxylic acid biosynthetic process	ENSMUSG00000001323	protein_coding	Srr	11:74898070-75164448	20.9061	7.37281	-1.50363	0.0025
Biosynthetic process	GO:0008652~cellular amino acid biosynthetic process	ENSMUSG00000001323	protein_coding	Srr	11:74898070-75164448	20.9061	7.37281	-1.50363	0.0025
Biosynthetic process	GO:0009309~amine biosynthetic process	ENSMUSG00000001323	protein_coding	Srr	11:74898070-75164448	20.9061	7.37281	-1.50363	0.0025
Biosynthetic process	GO:0044271~nitrogen compound biosynthetic process	ENSMUSG00000001323	protein_coding	Srr	11:74898070-75164448	20.9061	7.37281	-1.50363	0.0025
Biosynthetic process	GO:0009070~serine family amino acid biosynthetic process	ENSMUSG00000001323	protein_coding	Srr	11:74898070-75164448	20.9061	7.37281	-1.50363	0.0025
Biosynthetic process	GO:0044271~nitrogen compound biosynthetic process	ENSMUSG00000026272	protein_coding	Agxt	1:93135244-93145407	73.3927	25.7962	-1.50848	5e-05
Biosynthetic process	GO:0016053~organic acid biosynthetic process	ENSMUSG00000026272	protein_coding	Agxt	1:93135244-93145407	73.3927	25.7962	-1.50848	5e-05
Biosynthetic process	GO:0046394~carboxylic acid biosynthetic process	ENSMUSG00000026272	protein_coding	Agxt	1:93135244-93145407	73.3927	25.7962	-1.50848	5e-05
Biosynthetic process	GO:0008652~cellular amino acid biosynthetic process	ENSMUSG00000026272	protein_coding	Agxt	1:93135244-93145407	73.3927	25.7962	-1.50848	5e-05
Biosynthetic process	GO:0009309~amine biosynthetic process	ENSMUSG00000026272	protein_coding	Agxt	1:93135244-93145407	73.3927	25.7962	-1.50848	5e-05
Biosynthetic process	GO:0009070~serine family amino acid biosynthetic process	ENSMUSG00000026272	protein_coding	Agxt	1:93135244-93145407	73.3927	25.7962	-1.50848	5e-05
Biosynthetic process	GO:0044271~nitrogen compound biosynthetic process	ENSMUSG00000020649	protein_coding	Rrm2	12:24708240-24714146	2.44758	0.857976	-1.51235	0.0005
Biosynthetic process	GO:0009165~nucleotide biosynthetic process	ENSMUSG00000020649	protein_coding	Rrm2	12:24708240-24714146	2.44758	0.857976	-1.51235	0.0005
Biosynthetic process	GO:0034404~nucleobase, nucleoside and nucleotide biosynthetic process	ENSMUSG00000020649	protein_coding	Rrm2	12:24708240-24714146	2.44758	0.857976	-1.51235	0.0005
Biosynthetic process	GO:0034654~nucleobase, nucleoside, nucleotide and nucleic acid biosynthetic process	ENSMUSG00000020649	protein_coding	Rrm2	12:24708240-24714146	2.44758	0.857976	-1.51235	0.0005
Biosynthetic process	GO:0044271~nitrogen compound biosynthetic process	ENSMUSG00000042118	protein_coding	Bhmt2	13:93655719-93674302	49.2683	17.2117	-1.51727	5e-05
Biosynthetic process	GO:0016053~organic acid biosynthetic process	ENSMUSG00000042118	protein_coding	Bhmt2	13:93655719-93674302	49.2683	17.2117	-1.51727	5e-05
Biosynthetic process	GO:0046394~carboxylic acid biosynthetic process	ENSMUSG00000042118	protein_coding	Bhmt2	13:93655719-93674302	49.2683	17.2117	-1.51727	5e-05
Biosynthetic process	GO:0008652~cellular amino acid biosynthetic process	ENSMUSG00000042118	protein_coding	Bhmt2	13:93655719-93674302	49.2683	17.2117	-1.51727	5e-05
Biosynthetic process	GO:0009309~amine biosynthetic process	ENSMUSG00000042118	protein_coding	Bhmt2	13:93655719-93674302	49.2683	17.2117	-1.51727	5e-05
Biosynthetic process	GO:0009067~aspartate family amino acid biosynthetic process	ENSMUSG00000042118	protein_coding	Bhmt2	13:93655719-93674302	49.2683	17.2117	-1.51727	5e-05
Biosynthetic process	GO:0000097~sulfur amino acid biosynthetic process	ENSMUSG00000042118	protein_coding	Bhmt2	13:93655719-93674302	49.2683	17.2117	-1.51727	5e-05
Biosynthetic process	GO:0016053~organic acid biosynthetic process	ENSMUSG00000024665	protein_coding	Fads2	19:10064163-10101503	78.6615	27.361	-1.52354	5e-05
Biosynthetic process	GO:0046394~carboxylic acid biosynthetic process	ENSMUSG00000024665	protein_coding	Fads2	19:10064163-10101503	78.6615	27.361	-1.52354	5e-05
Biosynthetic process	GO:0008610~lipid biosynthetic process	ENSMUSG00000024665	protein_coding	Fads2	19:10064163-10101503	78.6615	27.361	-1.52354	5e-05
Biosynthetic process	GO:0044271~nitrogen compound biosynthetic process	ENSMUSG00000030302	protein_coding	Atp2b2	6:113745668-114052108	1.35539	0.4698	-1.52859	0.0001
Biosynthetic process	GO:0009165~nucleotide biosynthetic process	ENSMUSG00000030302	protein_coding	Atp2b2	6:113745668-114052108	1.35539	0.4698	-1.52859	0.0001
Biosynthetic process	GO:0034404~nucleobase, nucleoside and nucleotide biosynthetic process	ENSMUSG00000030302	protein_coding	Atp2b2	6:113745668-114052108	1.35539	0.4698	-1.52859	0.0001
Biosynthetic process	GO:0034654~nucleobase, nucleoside, nucleotide and nucleic acid biosynthetic process	ENSMUSG00000030302	protein_coding	Atp2b2	6:113745668-114052108	1.35539	0.4698	-1.52859	0.0001
Biosynthetic process	GO:0009142~nucleoside triphosphate biosynthetic process	ENSMUSG00000030302	protein_coding	Atp2b2	6:113745668-114052108	1.35539	0.4698	-1.52859	0.0001
Biosynthetic process	GO:0006164~purine nucleotide biosynthetic process	ENSMUSG00000030302	protein_coding	Atp2b2	6:113745668-114052108	1.35539	0.4698	-1.52859	0.0001
Biosynthetic process	GO:0009260~ribonucleotide biosynthetic process	ENSMUSG00000030302	protein_coding	Atp2b2	6:113745668-114052108	1.35539	0.4698	-1.52859	0.0001
Biosynthetic process	GO:0009201~ribonucleoside triphosphate biosynthetic process	ENSMUSG00000030302	protein_coding	Atp2b2	6:113745668-114052108	1.35539	0.4698	-1.52859	0.0001
Biosynthetic process	GO:0009206~purine ribonucleoside triphosphate biosynthetic process	ENSMUSG00000030302	protein_coding	Atp2b2	6:113745668-114052108	1.35539	0.4698	-1.52859	0.0001
Biosynthetic process	GO:0009145~purine nucleoside triphosphate biosynthetic process	ENSMUSG00000030302	protein_coding	Atp2b2	6:113745668-114052108	1.35539	0.4698	-1.52859	0.0001
Biosynthetic process	GO:0009110~vitamin biosynthetic process	ENSMUSG00000032788	protein_coding	Pdxk	10:78436743-78464975	6.51454	2.25671	-1.52944	5e-05
Biosynthetic process	GO:0042364~water-soluble vitamin biosynthetic process	ENSMUSG00000032788	protein_coding	Pdxk	10:78436743-78464975	6.51454	2.25671	-1.52944	5e-05
Biosynthetic process	GO:0044271~nitrogen compound biosynthetic process	ENSMUSG00000024039	protein_coding	Cbs	17:31612622-31637199	191.36	64.8216	-1.56174	5e-05
Biosynthetic process	GO:0016053~organic acid biosynthetic process	ENSMUSG00000024039	protein_coding	Cbs	17:31612622-31637199	191.36	64.8216	-1.56174	5e-05
Biosynthetic process	GO:0046394~carboxylic acid biosynthetic process	ENSMUSG00000024039	protein_coding	Cbs	17:31612622-31637199	191.36	64.8216	-1.56174	5e-05
Biosynthetic process	GO:0008652~cellular amino acid biosynthetic process	ENSMUSG00000024039	protein_coding	Cbs	17:31612622-31637199	191.36	64.8216	-1.56174	5e-05
Biosynthetic process	GO:0009309~amine biosynthetic process	ENSMUSG00000024039	protein_coding	Cbs	17:31612622-31637199	191.36	64.8216	-1.56174	5e-05
Biosynthetic process	GO:0009070~serine family amino acid biosynthetic process	ENSMUSG00000024039	protein_coding	Cbs	17:31612622-31637199	191.36	64.8216	-1.56174	5e-05
Biosynthetic process	GO:0000097~sulfur amino acid biosynthetic process	ENSMUSG00000024039	protein_coding	Cbs	17:31612622-31637199	191.36	64.8216	-1.56174	5e-05
Biosynthetic process	GO:0044271~nitrogen compound biosynthetic process	ENSMUSG00000050856	protein_coding	Atp5k	5:108433243-108434448	250.521	84.8224	-1.56242	5e-05
Biosynthetic process	GO:0009165~nucleotide biosynthetic process	ENSMUSG00000050856	protein_coding	Atp5k	5:108433243-108434448	250.521	84.8224	-1.56242	5e-05
Biosynthetic process	GO:0034404~nucleobase, nucleoside and nucleotide biosynthetic process	ENSMUSG00000050856	protein_coding	Atp5k	5:108433243-108434448	250.521	84.8224	-1.56242	5e-05
Biosynthetic process	GO:0034654~nucleobase, nucleoside, nucleotide and nucleic acid biosynthetic process	ENSMUSG00000050856	protein_coding	Atp5k	5:108433243-108434448	250.521	84.8224	-1.56242	5e-05
Biosynthetic process	GO:0009142~nucleoside triphosphate biosynthetic process	ENSMUSG00000050856	protein_coding	Atp5k	5:108433243-108434448	250.521	84.8224	-1.56242	5e-05
Biosynthetic process	GO:0006164~purine nucleotide biosynthetic process	ENSMUSG00000050856	protein_coding	Atp5k	5:108433243-108434448	250.521	84.8224	-1.56242	5e-05
Biosynthetic process	GO:0009260~ribonucleotide biosynthetic process	ENSMUSG00000050856	protein_coding	Atp5k	5:108433243-108434448	250.521	84.8224	-1.56242	5e-05
Biosynthetic process	GO:0009201~ribonucleoside triphosphate biosynthetic process	ENSMUSG00000050856	protein_coding	Atp5k	5:108433243-108434448	250.521	84.8224	-1.56242	5e-05
Biosynthetic process	GO:0009206~purine ribonucleoside triphosphate biosynthetic process	ENSMUSG00000050856	protein_coding	Atp5k	5:108433243-108434448	250.521	84.8224	-1.56242	5e-05
Biosynthetic process	GO:0009145~purine nucleoside triphosphate biosynthetic process	ENSMUSG00000050856	protein_coding	Atp5k	5:108433243-108434448	250.521	84.8224	-1.56242	5e-05
Biosynthetic process	GO:0044271~nitrogen compound biosynthetic process	ENSMUSG00000003526	protein_coding	Prodh	16:18052859-18090203	47.3536	16.0282	-1.56286	5e-05
Biosynthetic process	GO:0016053~organic acid biosynthetic process	ENSMUSG00000003526	protein_coding	Prodh	16:18052859-18090203	47.3536	16.0282	-1.56286	5e-05
Biosynthetic process	GO:0046394~carboxylic acid biosynthetic process	ENSMUSG00000003526	protein_coding	Prodh	16:18052859-18090203	47.3536	16.0282	-1.56286	5e-05
Biosynthetic process	GO:0008652~cellular amino acid biosynthetic process	ENSMUSG00000003526	protein_coding	Prodh	16:18052859-18090203	47.3536	16.0282	-1.56286	5e-05
Biosynthetic process	GO:0009309~amine biosynthetic process	ENSMUSG00000003526	protein_coding	Prodh	16:18052859-18090203	47.3536	16.0282	-1.56286	5e-05
Biosynthetic process	GO:0009084~glutamine family amino acid biosynthetic process	ENSMUSG00000003526	protein_coding	Prodh	16:18052859-18090203	47.3536	16.0282	-1.56286	5e-05
Biosynthetic process	GO:0044271~nitrogen compound biosynthetic process	ENSMUSG00000020098	protein_coding	Pcbd1	10:61089342-61094328	154.617	52.1695	-1.56742	5e-05
Biosynthetic process	GO:0018130~heterocycle biosynthetic process	ENSMUSG00000020098	protein_coding	Pcbd1	10:61089342-61094328	154.617	52.1695	-1.56742	5e-05
Biosynthetic process	GO:0019438~aromatic compound biosynthetic process	ENSMUSG00000020098	protein_coding	Pcbd1	10:61089342-61094328	154.617	52.1695	-1.56742	5e-05
Biosynthetic process	GO:0042559~pteridine and derivative biosynthetic process	ENSMUSG00000020098	protein_coding	Pcbd1	10:61089342-61094328	154.617	52.1695	-1.56742	5e-05
Biosynthetic process	GO:0006729~tetrahydrobiopterin biosynthetic process	ENSMUSG00000020098	protein_coding	Pcbd1	10:61089342-61094328	154.617	52.1695	-1.56742	5e-05
Biosynthetic process	GO:0016053~organic acid biosynthetic process	ENSMUSG00000022244	protein_coding	Amacr	15:10981755-10996624	34.9593	11.7844	-1.5688	5e-05
Biosynthetic process	GO:0046394~carboxylic acid biosynthetic process	ENSMUSG00000022244	protein_coding	Amacr	15:10981755-10996624	34.9593	11.7844	-1.5688	5e-05
Biosynthetic process	GO:0008610~lipid biosynthetic process	ENSMUSG00000022244	protein_coding	Amacr	15:10981755-10996624	34.9593	11.7844	-1.5688	5e-05
Biosynthetic process	GO:0006694~steroid biosynthetic process	ENSMUSG00000022244	protein_coding	Amacr	15:10981755-10996624	34.9593	11.7844	-1.5688	5e-05
Biosynthetic process	GO:0016053~organic acid biosynthetic process	ENSMUSG00000025153	protein_coding	Fasn	11:120805939-120824178	67.8392	22.4993	-1.59224	5e-05
Biosynthetic process	GO:0046394~carboxylic acid biosynthetic process	ENSMUSG00000025153	protein_coding	Fasn	11:120805939-120824178	67.8392	22.4993	-1.59224	5e-05
Biosynthetic process	GO:0008610~lipid biosynthetic process	ENSMUSG00000025153	protein_coding	Fasn	11:120805939-120824178	67.8392	22.4993	-1.59224	5e-05
Biosynthetic process	GO:0046148~pigment biosynthetic process	ENSMUSG00000001666	protein_coding	Ddt	10:75771229-75781414	188.774	61.7938	-1.61112	5e-05
Biosynthetic process	GO:0044271~nitrogen compound biosynthetic process	ENSMUSG00000021707	protein_coding	Dhfr	13:92211880-92389053	5.13515	1.67237	-1.61851	5e-05
Biosynthetic process	GO:0016053~organic acid biosynthetic process	ENSMUSG00000021707	protein_coding	Dhfr	13:92211880-92389053	5.13515	1.67237	-1.61851	5e-05
Biosynthetic process	GO:0046394~carboxylic acid biosynthetic process	ENSMUSG00000021707	protein_coding	Dhfr	13:92211880-92389053	5.13515	1.67237	-1.61851	5e-05
Biosynthetic process	GO:0008652~cellular amino acid biosynthetic process	ENSMUSG00000021707	protein_coding	Dhfr	13:92211880-92389053	5.13515	1.67237	-1.61851	5e-05
Biosynthetic process	GO:0009309~amine biosynthetic process	ENSMUSG00000021707	protein_coding	Dhfr	13:92211880-92389053	5.13515	1.67237	-1.61851	5e-05
Biosynthetic process	GO:0009165~nucleotide biosynthetic process	ENSMUSG00000021707	protein_coding	Dhfr	13:92211880-92389053	5.13515	1.67237	-1.61851	5e-05
Biosynthetic process	GO:0034404~nucleobase, nucleoside and nucleotide biosynthetic process	ENSMUSG00000021707	protein_coding	Dhfr	13:92211880-92389053	5.13515	1.67237	-1.61851	5e-05
Biosynthetic process	GO:0034654~nucleobase, nucleoside, nucleotide and nucleic acid biosynthetic process	ENSMUSG00000021707	protein_coding	Dhfr	13:92211880-92389053	5.13515	1.67237	-1.61851	5e-05
Biosynthetic process	GO:0009070~serine family amino acid biosynthetic process	ENSMUSG00000021707	protein_coding	Dhfr	13:92211880-92389053	5.13515	1.67237	-1.61851	5e-05
Biosynthetic process	GO:0016053~organic acid biosynthetic process	ENSMUSG00000020532	protein_coding	Acaca	11:84129671-84401651	21.2562	6.59668	-1.68807	5e-05
Biosynthetic process	GO:0046394~carboxylic acid biosynthetic process	ENSMUSG00000020532	protein_coding	Acaca	11:84129671-84401651	21.2562	6.59668	-1.68807	5e-05
Biosynthetic process	GO:0008610~lipid biosynthetic process	ENSMUSG00000020532	protein_coding	Acaca	11:84129671-84401651	21.2562	6.59668	-1.68807	5e-05
Biosynthetic process	GO:0016053~organic acid biosynthetic process	ENSMUSG00000024610	protein_coding	Cd74	18:60803847-60812646	93.4693	28.537	-1.71166	5e-05
Biosynthetic process	GO:0046394~carboxylic acid biosynthetic process	ENSMUSG00000024610	protein_coding	Cd74	18:60803847-60812646	93.4693	28.537	-1.71166	5e-05
Biosynthetic process	GO:0008610~lipid biosynthetic process	ENSMUSG00000024610	protein_coding	Cd74	18:60803847-60812646	93.4693	28.537	-1.71166	5e-05
Biosynthetic process	GO:0016053~organic acid biosynthetic process	ENSMUSG00000033533	protein_coding	Acsm1	7:119607025-119662515	106.108	32.3233	-1.71489	5e-05
Biosynthetic process	GO:0046394~carboxylic acid biosynthetic process	ENSMUSG00000033533	protein_coding	Acsm1	7:119607025-119662515	106.108	32.3233	-1.71489	5e-05
Biosynthetic process	GO:0008610~lipid biosynthetic process	ENSMUSG00000033533	protein_coding	Acsm1	7:119607025-119662515	106.108	32.3233	-1.71489	5e-05
Biosynthetic process	GO:0016053~organic acid biosynthetic process	ENSMUSG00000030935	protein_coding	Acsm3	7:119760922-119848943	17.124	5.21628	-1.71492	5e-05
Biosynthetic process	GO:0046394~carboxylic acid biosynthetic process	ENSMUSG00000030935	protein_coding	Acsm3	7:119760922-119848943	17.124	5.21628	-1.71492	5e-05
Biosynthetic process	GO:0008610~lipid biosynthetic process	ENSMUSG00000030935	protein_coding	Acsm3	7:119760922-119848943	17.124	5.21628	-1.71492	5e-05
Biosynthetic process	GO:0044271~nitrogen compound biosynthetic process	ENSMUSG00000030979	protein_coding	Uros	7:133686242-133881532	8.21423	2.40804	-1.77026	0.0141
Biosynthetic process	GO:0051188~cofactor biosynthetic process	ENSMUSG00000030979	protein_coding	Uros	7:133686242-133881532	8.21423	2.40804	-1.77026	0.0141
Biosynthetic process	GO:0018130~heterocycle biosynthetic process	ENSMUSG00000030979	protein_coding	Uros	7:133686242-133881532	8.21423	2.40804	-1.77026	0.0141
Biosynthetic process	GO:0006783~heme biosynthetic process	ENSMUSG00000030979	protein_coding	Uros	7:133686242-133881532	8.21423	2.40804	-1.77026	0.0141
Biosynthetic process	GO:0006779~porphyrin biosynthetic process	ENSMUSG00000030979	protein_coding	Uros	7:133686242-133881532	8.21423	2.40804	-1.77026	0.0141
Biosynthetic process	GO:0033014~tetrapyrrole biosynthetic process	ENSMUSG00000030979	protein_coding	Uros	7:133686242-133881532	8.21423	2.40804	-1.77026	0.0141
Biosynthetic process	GO:0046148~pigment biosynthetic process	ENSMUSG00000030979	protein_coding	Uros	7:133686242-133881532	8.21423	2.40804	-1.77026	0.0141
Biosynthetic process	GO:0044271~nitrogen compound biosynthetic process	ENSMUSG00000026866	protein_coding	Kynu	2:43555328-43682715	51.398	15.0312	-1.77376	5e-05
Biosynthetic process	GO:0051188~cofactor biosynthetic process	ENSMUSG00000026866	protein_coding	Kynu	2:43555328-43682715	51.398	15.0312	-1.77376	5e-05
Biosynthetic process	GO:0009110~vitamin biosynthetic process	ENSMUSG00000026866	protein_coding	Kynu	2:43555328-43682715	51.398	15.0312	-1.77376	5e-05
Biosynthetic process	GO:0009108~coenzyme biosynthetic process	ENSMUSG00000026866	protein_coding	Kynu	2:43555328-43682715	51.398	15.0312	-1.77376	5e-05
Biosynthetic process	GO:0009165~nucleotide biosynthetic process	ENSMUSG00000026866	protein_coding	Kynu	2:43555328-43682715	51.398	15.0312	-1.77376	5e-05
Biosynthetic process	GO:0042364~water-soluble vitamin biosynthetic process	ENSMUSG00000026866	protein_coding	Kynu	2:43555328-43682715	51.398	15.0312	-1.77376	5e-05
Biosynthetic process	GO:0034404~nucleobase, nucleoside and nucleotide biosynthetic process	ENSMUSG00000026866	protein_coding	Kynu	2:43555328-43682715	51.398	15.0312	-1.77376	5e-05
Biosynthetic process	GO:0034654~nucleobase, nucleoside, nucleotide and nucleic acid biosynthetic process	ENSMUSG00000026866	protein_coding	Kynu	2:43555328-43682715	51.398	15.0312	-1.77376	5e-05
Biosynthetic process	GO:0019363~pyridine nucleotide biosynthetic process	ENSMUSG00000026866	protein_coding	Kynu	2:43555328-43682715	51.398	15.0312	-1.77376	5e-05
Biosynthetic process	GO:0009435~NAD biosynthetic process	ENSMUSG00000026866	protein_coding	Kynu	2:43555328-43682715	51.398	15.0312	-1.77376	5e-05
Biosynthetic process	GO:0019359~nicotinamide nucleotide biosynthetic process	ENSMUSG00000026866	protein_coding	Kynu	2:43555328-43682715	51.398	15.0312	-1.77376	5e-05
Biosynthetic process	GO:0044271~nitrogen compound biosynthetic process	ENSMUSG00000037847	protein_coding	Nmrk1	19:18631949-18652194	9.29935	2.68972	-1.78968	5e-05
Biosynthetic process	GO:0051188~cofactor biosynthetic process	ENSMUSG00000037847	protein_coding	Nmrk1	19:18631949-18652194	9.29935	2.68972	-1.78968	5e-05
Biosynthetic process	GO:0009110~vitamin biosynthetic process	ENSMUSG00000037847	protein_coding	Nmrk1	19:18631949-18652194	9.29935	2.68972	-1.78968	5e-05
Biosynthetic process	GO:0009108~coenzyme biosynthetic process	ENSMUSG00000037847	protein_coding	Nmrk1	19:18631949-18652194	9.29935	2.68972	-1.78968	5e-05
Biosynthetic process	GO:0009165~nucleotide biosynthetic process	ENSMUSG00000037847	protein_coding	Nmrk1	19:18631949-18652194	9.29935	2.68972	-1.78968	5e-05
Biosynthetic process	GO:0042364~water-soluble vitamin biosynthetic process	ENSMUSG00000037847	protein_coding	Nmrk1	19:18631949-18652194	9.29935	2.68972	-1.78968	5e-05
Biosynthetic process	GO:0034404~nucleobase, nucleoside and nucleotide biosynthetic process	ENSMUSG00000037847	protein_coding	Nmrk1	19:18631949-18652194	9.29935	2.68972	-1.78968	5e-05
Biosynthetic process	GO:0034654~nucleobase, nucleoside, nucleotide and nucleic acid biosynthetic process	ENSMUSG00000037847	protein_coding	Nmrk1	19:18631949-18652194	9.29935	2.68972	-1.78968	5e-05
Biosynthetic process	GO:0019363~pyridine nucleotide biosynthetic process	ENSMUSG00000037847	protein_coding	Nmrk1	19:18631949-18652194	9.29935	2.68972	-1.78968	5e-05
Biosynthetic process	GO:0044271~nitrogen compound biosynthetic process	ENSMUSG00000005580	protein_coding	Adcy9	16:4287528-4420498	3.89219	1.10889	-1.81147	5e-05
Biosynthetic process	GO:0009165~nucleotide biosynthetic process	ENSMUSG00000005580	protein_coding	Adcy9	16:4287528-4420498	3.89219	1.10889	-1.81147	5e-05
Biosynthetic process	GO:0034404~nucleobase, nucleoside and nucleotide biosynthetic process	ENSMUSG00000005580	protein_coding	Adcy9	16:4287528-4420498	3.89219	1.10889	-1.81147	5e-05
Biosynthetic process	GO:0034654~nucleobase, nucleoside, nucleotide and nucleic acid biosynthetic process	ENSMUSG00000005580	protein_coding	Adcy9	16:4287528-4420498	3.89219	1.10889	-1.81147	5e-05
Biosynthetic process	GO:0006164~purine nucleotide biosynthetic process	ENSMUSG00000005580	protein_coding	Adcy9	16:4287528-4420498	3.89219	1.10889	-1.81147	5e-05
Biosynthetic process	GO:0008610~lipid biosynthetic process	ENSMUSG00000042289	protein_coding	Hsd3b7	7:127776669-127803802	148.82	42.3369	-1.81358	5e-05
Biosynthetic process	GO:0006694~steroid biosynthetic process	ENSMUSG00000042289	protein_coding	Hsd3b7	7:127776669-127803802	148.82	42.3369	-1.81358	5e-05
Biosynthetic process	GO:0044271~nitrogen compound biosynthetic process	ENSMUSG00000020182	protein_coding	Ddc	11:11814100-11898144	11.7706	3.31562	-1.82784	5e-05
Biosynthetic process	GO:0009309~amine biosynthetic process	ENSMUSG00000020182	protein_coding	Ddc	11:11814100-11898144	11.7706	3.31562	-1.82784	5e-05
Biosynthetic process	GO:0044271~nitrogen compound biosynthetic process	ENSMUSG00000015806	protein_coding	Qdpr	5:45434031-45450235	97.7715	27.1631	-1.84776	5e-05
Biosynthetic process	GO:0018130~heterocycle biosynthetic process	ENSMUSG00000015806	protein_coding	Qdpr	5:45434031-45450235	97.7715	27.1631	-1.84776	5e-05
Biosynthetic process	GO:0019438~aromatic compound biosynthetic process	ENSMUSG00000015806	protein_coding	Qdpr	5:45434031-45450235	97.7715	27.1631	-1.84776	5e-05
Biosynthetic process	GO:0042559~pteridine and derivative biosynthetic process	ENSMUSG00000015806	protein_coding	Qdpr	5:45434031-45450235	97.7715	27.1631	-1.84776	5e-05
Biosynthetic process	GO:0006729~tetrahydrobiopterin biosynthetic process	ENSMUSG00000015806	protein_coding	Qdpr	5:45434031-45450235	97.7715	27.1631	-1.84776	5e-05
Biosynthetic process	GO:0044271~nitrogen compound biosynthetic process	ENSMUSG00000073435	protein_coding	Nme3	17:24886642-24936977	12.9385	3.57212	-1.85682	0.0397
Biosynthetic process	GO:0009165~nucleotide biosynthetic process	ENSMUSG00000073435	protein_coding	Nme3	17:24886642-24936977	12.9385	3.57212	-1.85682	0.0397
Biosynthetic process	GO:0034404~nucleobase, nucleoside and nucleotide biosynthetic process	ENSMUSG00000073435	protein_coding	Nme3	17:24886642-24936977	12.9385	3.57212	-1.85682	0.0397
Biosynthetic process	GO:0034654~nucleobase, nucleoside, nucleotide and nucleic acid biosynthetic process	ENSMUSG00000073435	protein_coding	Nme3	17:24886642-24936977	12.9385	3.57212	-1.85682	0.0397
Biosynthetic process	GO:0009142~nucleoside triphosphate biosynthetic process	ENSMUSG00000073435	protein_coding	Nme3	17:24886642-24936977	12.9385	3.57212	-1.85682	0.0397
Biosynthetic process	GO:0006164~purine nucleotide biosynthetic process	ENSMUSG00000073435	protein_coding	Nme3	17:24886642-24936977	12.9385	3.57212	-1.85682	0.0397
Biosynthetic process	GO:0009260~ribonucleotide biosynthetic process	ENSMUSG00000073435	protein_coding	Nme3	17:24886642-24936977	12.9385	3.57212	-1.85682	0.0397
Biosynthetic process	GO:0009201~ribonucleoside triphosphate biosynthetic process	ENSMUSG00000073435	protein_coding	Nme3	17:24886642-24936977	12.9385	3.57212	-1.85682	0.0397
Biosynthetic process	GO:0009206~purine ribonucleoside triphosphate biosynthetic process	ENSMUSG00000073435	protein_coding	Nme3	17:24886642-24936977	12.9385	3.57212	-1.85682	0.0397
Biosynthetic process	GO:0009145~purine nucleoside triphosphate biosynthetic process	ENSMUSG00000073435	protein_coding	Nme3	17:24886642-24936977	12.9385	3.57212	-1.85682	0.0397
Biosynthetic process	GO:0044271~nitrogen compound biosynthetic process	ENSMUSG00000028393	protein_coding	Alad	4:62509168-62519918	45.3662	12.2582	-1.88787	5e-05
Biosynthetic process	GO:0051188~cofactor biosynthetic process	ENSMUSG00000028393	protein_coding	Alad	4:62509168-62519918	45.3662	12.2582	-1.88787	5e-05
Biosynthetic process	GO:0018130~heterocycle biosynthetic process	ENSMUSG00000028393	protein_coding	Alad	4:62509168-62519918	45.3662	12.2582	-1.88787	5e-05
Biosynthetic process	GO:0006783~heme biosynthetic process	ENSMUSG00000028393	protein_coding	Alad	4:62509168-62519918	45.3662	12.2582	-1.88787	5e-05
Biosynthetic process	GO:0006779~porphyrin biosynthetic process	ENSMUSG00000028393	protein_coding	Alad	4:62509168-62519918	45.3662	12.2582	-1.88787	5e-05
Biosynthetic process	GO:0033014~tetrapyrrole biosynthetic process	ENSMUSG00000028393	protein_coding	Alad	4:62509168-62519918	45.3662	12.2582	-1.88787	5e-05
Biosynthetic process	GO:0046148~pigment biosynthetic process	ENSMUSG00000028393	protein_coding	Alad	4:62509168-62519918	45.3662	12.2582	-1.88787	5e-05
Biosynthetic process	GO:0016053~organic acid biosynthetic process	ENSMUSG00000015090	protein_coding	Ptgds	2:25466708-25470046	30.4123	8.03931	-1.91951	5e-05
Biosynthetic process	GO:0046394~carboxylic acid biosynthetic process	ENSMUSG00000015090	protein_coding	Ptgds	2:25466708-25470046	30.4123	8.03931	-1.91951	5e-05
Biosynthetic process	GO:0008610~lipid biosynthetic process	ENSMUSG00000015090	protein_coding	Ptgds	2:25466708-25470046	30.4123	8.03931	-1.91951	5e-05
Biosynthetic process	GO:0044271~nitrogen compound biosynthetic process	ENSMUSG00000070644	protein_coding	Etnk2	1:133363571-133380336	126.315	32.4506	-1.96071	5e-05
Biosynthetic process	GO:0008610~lipid biosynthetic process	ENSMUSG00000070644	protein_coding	Etnk2	1:133363571-133380336	126.315	32.4506	-1.96071	5e-05
Biosynthetic process	GO:0009309~amine biosynthetic process	ENSMUSG00000070644	protein_coding	Etnk2	1:133363571-133380336	126.315	32.4506	-1.96071	5e-05
Biosynthetic process	GO:0008654~phospholipid biosynthetic process	ENSMUSG00000070644	protein_coding	Etnk2	1:133363571-133380336	126.315	32.4506	-1.96071	5e-05
Biosynthetic process	GO:0044271~nitrogen compound biosynthetic process	ENSMUSG00000036813	protein_coding	Entpd8	2:25080303-25095149	29.5396	7.22039	-2.0325	5e-05
Biosynthetic process	GO:0009165~nucleotide biosynthetic process	ENSMUSG00000036813	protein_coding	Entpd8	2:25080303-25095149	29.5396	7.22039	-2.0325	5e-05
Biosynthetic process	GO:0034404~nucleobase, nucleoside and nucleotide biosynthetic process	ENSMUSG00000036813	protein_coding	Entpd8	2:25080303-25095149	29.5396	7.22039	-2.0325	5e-05
Biosynthetic process	GO:0034654~nucleobase, nucleoside, nucleotide and nucleic acid biosynthetic process	ENSMUSG00000036813	protein_coding	Entpd8	2:25080303-25095149	29.5396	7.22039	-2.0325	5e-05
Biosynthetic process	GO:0034637~cellular carbohydrate biosynthetic process	ENSMUSG00000067279	protein_coding	Ppp1r3c	19:36731736-36736653	8.85617	2.15395	-2.0397	5e-05
Biosynthetic process	GO:0016051~carbohydrate biosynthetic process	ENSMUSG00000067279	protein_coding	Ppp1r3c	19:36731736-36736653	8.85617	2.15395	-2.0397	5e-05
Biosynthetic process	GO:0016053~organic acid biosynthetic process	ENSMUSG00000021364	protein_coding	Elovl2	13:41182494-41220405	55.9163	13.4321	-2.05758	5e-05
Biosynthetic process	GO:0046394~carboxylic acid biosynthetic process	ENSMUSG00000021364	protein_coding	Elovl2	13:41182494-41220405	55.9163	13.4321	-2.05758	5e-05
Biosynthetic process	GO:0008610~lipid biosynthetic process	ENSMUSG00000021364	protein_coding	Elovl2	13:41182494-41220405	55.9163	13.4321	-2.05758	5e-05
Biosynthetic process	GO:0008610~lipid biosynthetic process	ENSMUSG00000038541	protein_coding	Srd5a2	17:74017705-74047916	1.28089	0.298191	-2.10284	0.0197
Biosynthetic process	GO:0006694~steroid biosynthetic process	ENSMUSG00000038541	protein_coding	Srd5a2	17:74017705-74047916	1.28089	0.298191	-2.10284	0.0197
Biosynthetic process	GO:0044271~nitrogen compound biosynthetic process	ENSMUSG00000036892	protein_coding	Prodh2	7:30493621-30513402	47.9601	10.8736	-2.14101	5e-05
Biosynthetic process	GO:0016053~organic acid biosynthetic process	ENSMUSG00000036892	protein_coding	Prodh2	7:30493621-30513402	47.9601	10.8736	-2.14101	5e-05
Biosynthetic process	GO:0046394~carboxylic acid biosynthetic process	ENSMUSG00000036892	protein_coding	Prodh2	7:30493621-30513402	47.9601	10.8736	-2.14101	5e-05
Biosynthetic process	GO:0008652~cellular amino acid biosynthetic process	ENSMUSG00000036892	protein_coding	Prodh2	7:30493621-30513402	47.9601	10.8736	-2.14101	5e-05
Biosynthetic process	GO:0009309~amine biosynthetic process	ENSMUSG00000036892	protein_coding	Prodh2	7:30493621-30513402	47.9601	10.8736	-2.14101	5e-05
Biosynthetic process	GO:0009084~glutamine family amino acid biosynthetic process	ENSMUSG00000036892	protein_coding	Prodh2	7:30493621-30513402	47.9601	10.8736	-2.14101	5e-05
Biosynthetic process	GO:0051188~cofactor biosynthetic process	ENSMUSG00000033610	protein_coding	Pank1	19:34810893-34879455	72.4134	15.6147	-2.21336	5e-05
Biosynthetic process	GO:0009108~coenzyme biosynthetic process	ENSMUSG00000033610	protein_coding	Pank1	19:34810893-34879455	72.4134	15.6147	-2.21336	5e-05
Biosynthetic process	GO:0044271~nitrogen compound biosynthetic process	ENSMUSG00000040706	protein_coding	Agmat	4:141746671-141759263	41.2332	8.48221	-2.28129	5e-05
Biosynthetic process	GO:0009309~amine biosynthetic process	ENSMUSG00000040706	protein_coding	Agmat	4:141746671-141759263	41.2332	8.48221	-2.28129	5e-05
Biosynthetic process	GO:0016053~organic acid biosynthetic process	ENSMUSG00000034450	protein_coding	Gulo	14:65986786-66009210	89.222	18.2808	-2.28707	5e-05
Biosynthetic process	GO:0046394~carboxylic acid biosynthetic process	ENSMUSG00000034450	protein_coding	Gulo	14:65986786-66009210	89.222	18.2808	-2.28707	5e-05
Biosynthetic process	GO:0009110~vitamin biosynthetic process	ENSMUSG00000034450	protein_coding	Gulo	14:65986786-66009210	89.222	18.2808	-2.28707	5e-05
Biosynthetic process	GO:0042364~water-soluble vitamin biosynthetic process	ENSMUSG00000034450	protein_coding	Gulo	14:65986786-66009210	89.222	18.2808	-2.28707	5e-05
Biosynthetic process	GO:0016053~organic acid biosynthetic process	ENSMUSG00000050103	protein_coding	Agmo	12:37241640-37582202	27.1174	5.5493	-2.28884	5e-05
Biosynthetic process	GO:0046394~carboxylic acid biosynthetic process	ENSMUSG00000050103	protein_coding	Agmo	12:37241640-37582202	27.1174	5.5493	-2.28884	5e-05
Biosynthetic process	GO:0008610~lipid biosynthetic process	ENSMUSG00000050103	protein_coding	Agmo	12:37241640-37582202	27.1174	5.5493	-2.28884	5e-05
Biosynthetic process	GO:0044271~nitrogen compound biosynthetic process	ENSMUSG00000069324	protein_coding	Gm5096	18:87756285-87758143	4.29549	0.852257	-2.33346	5e-05
Biosynthetic process	GO:0016053~organic acid biosynthetic process	ENSMUSG00000069324	protein_coding	Gm5096	18:87756285-87758143	4.29549	0.852257	-2.33346	5e-05
Biosynthetic process	GO:0046394~carboxylic acid biosynthetic process	ENSMUSG00000069324	protein_coding	Gm5096	18:87756285-87758143	4.29549	0.852257	-2.33346	5e-05
Biosynthetic process	GO:0008652~cellular amino acid biosynthetic process	ENSMUSG00000069324	protein_coding	Gm5096	18:87756285-87758143	4.29549	0.852257	-2.33346	5e-05
Biosynthetic process	GO:0009309~amine biosynthetic process	ENSMUSG00000069324	protein_coding	Gm5096	18:87756285-87758143	4.29549	0.852257	-2.33346	5e-05
Biosynthetic process	GO:0009067~aspartate family amino acid biosynthetic process	ENSMUSG00000069324	protein_coding	Gm5096	18:87756285-87758143	4.29549	0.852257	-2.33346	5e-05
Biosynthetic process	GO:0000097~sulfur amino acid biosynthetic process	ENSMUSG00000069324	protein_coding	Gm5096	18:87756285-87758143	4.29549	0.852257	-2.33346	5e-05
Biosynthetic process	GO:0044271~nitrogen compound biosynthetic process	ENSMUSG00000025270	protein_coding	Alas2	X:150519518-150643878	6.07168	1.19397	-2.34633	0.0123
Biosynthetic process	GO:0051188~cofactor biosynthetic process	ENSMUSG00000025270	protein_coding	Alas2	X:150519518-150643878	6.07168	1.19397	-2.34633	0.0123
Biosynthetic process	GO:0018130~heterocycle biosynthetic process	ENSMUSG00000025270	protein_coding	Alas2	X:150519518-150643878	6.07168	1.19397	-2.34633	0.0123
Biosynthetic process	GO:0006783~heme biosynthetic process	ENSMUSG00000025270	protein_coding	Alas2	X:150519518-150643878	6.07168	1.19397	-2.34633	0.0123
Biosynthetic process	GO:0006779~porphyrin biosynthetic process	ENSMUSG00000025270	protein_coding	Alas2	X:150519518-150643878	6.07168	1.19397	-2.34633	0.0123
Biosynthetic process	GO:0033014~tetrapyrrole biosynthetic process	ENSMUSG00000025270	protein_coding	Alas2	X:150519518-150643878	6.07168	1.19397	-2.34633	0.0123
Biosynthetic process	GO:0046148~pigment biosynthetic process	ENSMUSG00000025270	protein_coding	Alas2	X:150519518-150643878	6.07168	1.19397	-2.34633	0.0123
Biosynthetic process	GO:0044271~nitrogen compound biosynthetic process	ENSMUSG00000000673	protein_coding	Haao	17:83831355-83846790	173.541	33.8876	-2.35644	5e-05
Biosynthetic process	GO:0051188~cofactor biosynthetic process	ENSMUSG00000000673	protein_coding	Haao	17:83831355-83846790	173.541	33.8876	-2.35644	5e-05
Biosynthetic process	GO:0009110~vitamin biosynthetic process	ENSMUSG00000000673	protein_coding	Haao	17:83831355-83846790	173.541	33.8876	-2.35644	5e-05
Biosynthetic process	GO:0009108~coenzyme biosynthetic process	ENSMUSG00000000673	protein_coding	Haao	17:83831355-83846790	173.541	33.8876	-2.35644	5e-05
Biosynthetic process	GO:0009165~nucleotide biosynthetic process	ENSMUSG00000000673	protein_coding	Haao	17:83831355-83846790	173.541	33.8876	-2.35644	5e-05
Biosynthetic process	GO:0042364~water-soluble vitamin biosynthetic process	ENSMUSG00000000673	protein_coding	Haao	17:83831355-83846790	173.541	33.8876	-2.35644	5e-05
Biosynthetic process	GO:0034404~nucleobase, nucleoside and nucleotide biosynthetic process	ENSMUSG00000000673	protein_coding	Haao	17:83831355-83846790	173.541	33.8876	-2.35644	5e-05
Biosynthetic process	GO:0034654~nucleobase, nucleoside, nucleotide and nucleic acid biosynthetic process	ENSMUSG00000000673	protein_coding	Haao	17:83831355-83846790	173.541	33.8876	-2.35644	5e-05
Biosynthetic process	GO:0019363~pyridine nucleotide biosynthetic process	ENSMUSG00000000673	protein_coding	Haao	17:83831355-83846790	173.541	33.8876	-2.35644	5e-05
Biosynthetic process	GO:0044271~nitrogen compound biosynthetic process	ENSMUSG00000021048	protein_coding	Mthfd1	12:76255231-76319820	45.264	8.83467	-2.35712	5e-05
Biosynthetic process	GO:0051188~cofactor biosynthetic process	ENSMUSG00000021048	protein_coding	Mthfd1	12:76255231-76319820	45.264	8.83467	-2.35712	5e-05
Biosynthetic process	GO:0016053~organic acid biosynthetic process	ENSMUSG00000021048	protein_coding	Mthfd1	12:76255231-76319820	45.264	8.83467	-2.35712	5e-05
Biosynthetic process	GO:0046394~carboxylic acid biosynthetic process	ENSMUSG00000021048	protein_coding	Mthfd1	12:76255231-76319820	45.264	8.83467	-2.35712	5e-05
Biosynthetic process	GO:0008652~cellular amino acid biosynthetic process	ENSMUSG00000021048	protein_coding	Mthfd1	12:76255231-76319820	45.264	8.83467	-2.35712	5e-05
Biosynthetic process	GO:0009108~coenzyme biosynthetic process	ENSMUSG00000021048	protein_coding	Mthfd1	12:76255231-76319820	45.264	8.83467	-2.35712	5e-05
Biosynthetic process	GO:0009309~amine biosynthetic process	ENSMUSG00000021048	protein_coding	Mthfd1	12:76255231-76319820	45.264	8.83467	-2.35712	5e-05
Biosynthetic process	GO:0009165~nucleotide biosynthetic process	ENSMUSG00000021048	protein_coding	Mthfd1	12:76255231-76319820	45.264	8.83467	-2.35712	5e-05
Biosynthetic process	GO:0034404~nucleobase, nucleoside and nucleotide biosynthetic process	ENSMUSG00000021048	protein_coding	Mthfd1	12:76255231-76319820	45.264	8.83467	-2.35712	5e-05
Biosynthetic process	GO:0034654~nucleobase, nucleoside, nucleotide and nucleic acid biosynthetic process	ENSMUSG00000021048	protein_coding	Mthfd1	12:76255231-76319820	45.264	8.83467	-2.35712	5e-05
Biosynthetic process	GO:0018130~heterocycle biosynthetic process	ENSMUSG00000021048	protein_coding	Mthfd1	12:76255231-76319820	45.264	8.83467	-2.35712	5e-05
Biosynthetic process	GO:0009067~aspartate family amino acid biosynthetic process	ENSMUSG00000021048	protein_coding	Mthfd1	12:76255231-76319820	45.264	8.83467	-2.35712	5e-05
Biosynthetic process	GO:0000097~sulfur amino acid biosynthetic process	ENSMUSG00000021048	protein_coding	Mthfd1	12:76255231-76319820	45.264	8.83467	-2.35712	5e-05
Biosynthetic process	GO:0006164~purine nucleotide biosynthetic process	ENSMUSG00000021048	protein_coding	Mthfd1	12:76255231-76319820	45.264	8.83467	-2.35712	5e-05
Biosynthetic process	GO:0009067~aspartate family amino acid biosynthetic process	ENSMUSG00000074768	protein_coding	Bhmt	13:93616890-93637961	1152.08	216.483	-2.41191	5e-05
Biosynthetic process	GO:0000097~sulfur amino acid biosynthetic process	ENSMUSG00000074768	protein_coding	Bhmt	13:93616890-93637961	1152.08	216.483	-2.41191	5e-05
Biosynthetic process	GO:0044271~nitrogen compound biosynthetic process	ENSMUSG00000074768	protein_coding	Bhmt	13:93616890-93637961	1152.08	216.483	-2.41191	5e-05
Biosynthetic process	GO:0016053~organic acid biosynthetic process	ENSMUSG00000074768	protein_coding	Bhmt	13:93616890-93637961	1152.08	216.483	-2.41191	5e-05
Biosynthetic process	GO:0046394~carboxylic acid biosynthetic process	ENSMUSG00000074768	protein_coding	Bhmt	13:93616890-93637961	1152.08	216.483	-2.41191	5e-05
Biosynthetic process	GO:0008652~cellular amino acid biosynthetic process	ENSMUSG00000074768	protein_coding	Bhmt	13:93616890-93637961	1152.08	216.483	-2.41191	5e-05
Biosynthetic process	GO:0009309~amine biosynthetic process	ENSMUSG00000074768	protein_coding	Bhmt	13:93616890-93637961	1152.08	216.483	-2.41191	5e-05
Biosynthetic process	GO:0044271~nitrogen compound biosynthetic process	ENSMUSG00000020051	protein_coding	Pah	10:87521794-87584136	270.205	48.5846	-2.47548	5e-05
Biosynthetic process	GO:0016053~organic acid biosynthetic process	ENSMUSG00000020051	protein_coding	Pah	10:87521794-87584136	270.205	48.5846	-2.47548	5e-05
Biosynthetic process	GO:0046394~carboxylic acid biosynthetic process	ENSMUSG00000020051	protein_coding	Pah	10:87521794-87584136	270.205	48.5846	-2.47548	5e-05
Biosynthetic process	GO:0008652~cellular amino acid biosynthetic process	ENSMUSG00000020051	protein_coding	Pah	10:87521794-87584136	270.205	48.5846	-2.47548	5e-05
Biosynthetic process	GO:0009309~amine biosynthetic process	ENSMUSG00000020051	protein_coding	Pah	10:87521794-87584136	270.205	48.5846	-2.47548	5e-05
Biosynthetic process	GO:0019438~aromatic compound biosynthetic process	ENSMUSG00000020051	protein_coding	Pah	10:87521794-87584136	270.205	48.5846	-2.47548	5e-05
Biosynthetic process	GO:0016053~organic acid biosynthetic process	ENSMUSG00000041220	protein_coding	Elovl6	3:129532385-129638495	15.7089	2.77332	-2.5019	5e-05
Biosynthetic process	GO:0046394~carboxylic acid biosynthetic process	ENSMUSG00000041220	protein_coding	Elovl6	3:129532385-129638495	15.7089	2.77332	-2.5019	5e-05
Biosynthetic process	GO:0008610~lipid biosynthetic process	ENSMUSG00000041220	protein_coding	Elovl6	3:129532385-129638495	15.7089	2.77332	-2.5019	5e-05
Biosynthetic process	GO:0044271~nitrogen compound biosynthetic process	ENSMUSG00000028737	protein_coding	Aldh4a1	4:139530547-139670280	45.6837	7.99701	-2.51415	5e-05
Biosynthetic process	GO:0016053~organic acid biosynthetic process	ENSMUSG00000028737	protein_coding	Aldh4a1	4:139530547-139670280	45.6837	7.99701	-2.51415	5e-05
Biosynthetic process	GO:0046394~carboxylic acid biosynthetic process	ENSMUSG00000028737	protein_coding	Aldh4a1	4:139530547-139670280	45.6837	7.99701	-2.51415	5e-05
Biosynthetic process	GO:0008652~cellular amino acid biosynthetic process	ENSMUSG00000028737	protein_coding	Aldh4a1	4:139530547-139670280	45.6837	7.99701	-2.51415	5e-05
Biosynthetic process	GO:0009309~amine biosynthetic process	ENSMUSG00000028737	protein_coding	Aldh4a1	4:139530547-139670280	45.6837	7.99701	-2.51415	5e-05
Biosynthetic process	GO:0018130~heterocycle biosynthetic process	ENSMUSG00000028737	protein_coding	Aldh4a1	4:139530547-139670280	45.6837	7.99701	-2.51415	5e-05
Biosynthetic process	GO:0009084~glutamine family amino acid biosynthetic process	ENSMUSG00000028737	protein_coding	Aldh4a1	4:139530547-139670280	45.6837	7.99701	-2.51415	5e-05
Biosynthetic process	GO:0051188~cofactor biosynthetic process	ENSMUSG00000027605	protein_coding	Acss2	2:155490378-155594955	35.2809	5.76712	-2.61297	0.00015
Biosynthetic process	GO:0009108~coenzyme biosynthetic process	ENSMUSG00000027605	protein_coding	Acss2	2:155490378-155594955	35.2809	5.76712	-2.61297	0.00015
Biosynthetic process	GO:0006085~acetyl-CoA biosynthetic process	ENSMUSG00000027605	protein_coding	Acss2	2:155490378-155594955	35.2809	5.76712	-2.61297	0.00015
Biosynthetic process	GO:0044271~nitrogen compound biosynthetic process	ENSMUSG00000041660	protein_coding	Bbox1	2:110262696-110314560	47.9909	6.98632	-2.78016	5e-05
Biosynthetic process	GO:0009309~amine biosynthetic process	ENSMUSG00000041660	protein_coding	Bbox1	2:110262696-110314560	47.9909	6.98632	-2.78016	5e-05
Biosynthetic process	GO:0009110~vitamin biosynthetic process	ENSMUSG00000069456	protein_coding	Rdh16	10:127801151-127846565	10.329	1.40041	-2.88279	5e-05
Biosynthetic process	GO:0008610~lipid biosynthetic process	ENSMUSG00000069456	protein_coding	Rdh16	10:127801151-127846565	10.329	1.40041	-2.88279	5e-05
Biosynthetic process	GO:0035238~vitamin A biosynthetic process	ENSMUSG00000069456	protein_coding	Rdh16	10:127801151-127846565	10.329	1.40041	-2.88279	5e-05
Biosynthetic process	GO:0042904~9-cis-retinoic acid biosynthetic process	ENSMUSG00000069456	protein_coding	Rdh16	10:127801151-127846565	10.329	1.40041	-2.88279	5e-05
Biosynthetic process	GO:0008610~lipid biosynthetic process	ENSMUSG00000063730	protein_coding	Hsd3b2	3:98709254-98724576	5.03193	0.584228	-3.10651	5e-05
Biosynthetic process	GO:0006694~steroid biosynthetic process	ENSMUSG00000063730	protein_coding	Hsd3b2	3:98709254-98724576	5.03193	0.584228	-3.10651	5e-05
Biosynthetic process	GO:0016053~organic acid biosynthetic process	ENSMUSG00000026189	protein_coding	Pecr	1:72236464-72284314	62.1682	7.1619	-3.11776	0.01955
Biosynthetic process	GO:0046394~carboxylic acid biosynthetic process	ENSMUSG00000026189	protein_coding	Pecr	1:72236464-72284314	62.1682	7.1619	-3.11776	0.01955
Biosynthetic process	GO:0008610~lipid biosynthetic process	ENSMUSG00000026189	protein_coding	Pecr	1:72236464-72284314	62.1682	7.1619	-3.11776	0.01955
Biosynthetic process	GO:0035238~vitamin A biosynthetic process	ENSMUSG00000053279	protein_coding	Aldh1a1	19:20601960-20643462	224.121	24.9712	-3.16594	5e-05
Biosynthetic process	GO:0042904~9-cis-retinoic acid biosynthetic process	ENSMUSG00000053279	protein_coding	Aldh1a1	19:20601960-20643462	224.121	24.9712	-3.16594	5e-05
Biosynthetic process	GO:0009110~vitamin biosynthetic process	ENSMUSG00000053279	protein_coding	Aldh1a1	19:20601960-20643462	224.121	24.9712	-3.16594	5e-05
Biosynthetic process	GO:0008610~lipid biosynthetic process	ENSMUSG00000053279	protein_coding	Aldh1a1	19:20601960-20643462	224.121	24.9712	-3.16594	5e-05
Biosynthetic process	GO:0016053~organic acid biosynthetic process	ENSMUSG00000038641	protein_coding	Akr1d1	6:37530172-37568815	60.3012	6.48826	-3.21628	5e-05
Biosynthetic process	GO:0046394~carboxylic acid biosynthetic process	ENSMUSG00000038641	protein_coding	Akr1d1	6:37530172-37568815	60.3012	6.48826	-3.21628	5e-05
Biosynthetic process	GO:0008610~lipid biosynthetic process	ENSMUSG00000038641	protein_coding	Akr1d1	6:37530172-37568815	60.3012	6.48826	-3.21628	5e-05
Biosynthetic process	GO:0006694~steroid biosynthetic process	ENSMUSG00000038641	protein_coding	Akr1d1	6:37530172-37568815	60.3012	6.48826	-3.21628	5e-05
Biosynthetic process	GO:0016053~organic acid biosynthetic process	ENSMUSG00000037071	protein_coding	Scd1	19:44394450-44407709	496.29	51.7952	-3.26029	5e-05
Biosynthetic process	GO:0046394~carboxylic acid biosynthetic process	ENSMUSG00000037071	protein_coding	Scd1	19:44394450-44407709	496.29	51.7952	-3.26029	5e-05
Biosynthetic process	GO:0008610~lipid biosynthetic process	ENSMUSG00000037071	protein_coding	Scd1	19:44394450-44407709	496.29	51.7952	-3.26029	5e-05
Biosynthetic process	GO:0044271~nitrogen compound biosynthetic process	ENSMUSG00000028194	protein_coding	Ddah1	3:145758674-145894277	35.3158	2.96597	-3.57374	5e-05
Biosynthetic process	GO:0008610~lipid biosynthetic process	ENSMUSG00000054757	protein_coding	Akr1c20	13:4486971-4523344	41.6024	3.44504	-3.59408	5e-05
Biosynthetic process	GO:0006694~steroid biosynthetic process	ENSMUSG00000054757	protein_coding	Akr1c20	13:4486971-4523344	41.6024	3.44504	-3.59408	5e-05
Biosynthetic process	GO:0044271~nitrogen compound biosynthetic process	ENSMUSG00000031173	protein_coding	Otc	X:10252304-10321024	108.103	8.03479	-3.75	5e-05
Biosynthetic process	GO:0016053~organic acid biosynthetic process	ENSMUSG00000031173	protein_coding	Otc	X:10252304-10321024	108.103	8.03479	-3.75	5e-05
Biosynthetic process	GO:0046394~carboxylic acid biosynthetic process	ENSMUSG00000031173	protein_coding	Otc	X:10252304-10321024	108.103	8.03479	-3.75	5e-05
Biosynthetic process	GO:0008652~cellular amino acid biosynthetic process	ENSMUSG00000031173	protein_coding	Otc	X:10252304-10321024	108.103	8.03479	-3.75	5e-05
Biosynthetic process	GO:0009309~amine biosynthetic process	ENSMUSG00000031173	protein_coding	Otc	X:10252304-10321024	108.103	8.03479	-3.75	5e-05
Biosynthetic process	GO:0009084~glutamine family amino acid biosynthetic process	ENSMUSG00000031173	protein_coding	Otc	X:10252304-10321024	108.103	8.03479	-3.75	5e-05
Biosynthetic process	GO:0008610~lipid biosynthetic process	ENSMUSG00000021594	protein_coding	Srd5a1	13:69497958-69635780	11.2782	0.699228	-4.01164	0.00155
Biosynthetic process	GO:0006694~steroid biosynthetic process	ENSMUSG00000021594	protein_coding	Srd5a1	13:69497958-69635780	11.2782	0.699228	-4.01164	0.00155
Biosynthetic process	GO:0034637~cellular carbohydrate biosynthetic process	ENSMUSG00000025317	protein_coding	Car5a	8:119910359-124345724	18.7552	0.963677	-4.2826	0.0118
Biosynthetic process	GO:0016051~carbohydrate biosynthetic process	ENSMUSG00000025317	protein_coding	Car5a	8:119910359-124345724	18.7552	0.963677	-4.2826	0.0118
Biosynthetic process	GO:0046165~alcohol biosynthetic process	ENSMUSG00000025317	protein_coding	Car5a	8:119910359-124345724	18.7552	0.963677	-4.2826	0.0118
Biosynthetic process	GO:0046148~pigment biosynthetic process	ENSMUSG00000022129	protein_coding	Dct	14:118012791-118052246	3.758	0.11039	-5.08929	0.0001
Biosynthetic process	GO:0008610~lipid biosynthetic process	ENSMUSG00000062410	protein_coding	Hsd3b3	3:98741523-98763128	42.715	1.20647	-5.14588	5e-05
Biosynthetic process	GO:0006694~steroid biosynthetic process	ENSMUSG00000062410	protein_coding	Hsd3b3	3:98741523-98763128	42.715	1.20647	-5.14588	5e-05
Biosynthetic process	GO:0016053~organic acid biosynthetic process	ENSMUSG00000038768	protein_coding	9130409I23Rik	1:181051236-181060667	2.3372	0.0591612	-5.30398	0.0027
Biosynthetic process	GO:0046394~carboxylic acid biosynthetic process	ENSMUSG00000038768	protein_coding	9130409I23Rik	1:181051236-181060667	2.3372	0.0591612	-5.30398	0.0027
Biosynthetic process	GO:0008610~lipid biosynthetic process	ENSMUSG00000038768	protein_coding	9130409I23Rik	1:181051236-181060667	2.3372	0.0591612	-5.30398	0.0027
Biosynthetic process	GO:0008610~lipid biosynthetic process	ENSMUSG00000021210	protein_coding	Akr1c6	13:4434305-4457530	418.946	8.10021	-5.69266	5e-05
Biosynthetic process	GO:0006694~steroid biosynthetic process	ENSMUSG00000021210	protein_coding	Akr1c6	13:4434305-4457530	418.946	8.10021	-5.69266	5e-05
Biosynthetic process	GO:0008610~lipid biosynthetic process	ENSMUSG00000038092	protein_coding	Hsd3b5	3:98618635-98630309	4.8987	0.00855833	-9.16085	0.0039
Biosynthetic process	GO:0006694~steroid biosynthetic process	ENSMUSG00000038092	protein_coding	Hsd3b5	3:98618635-98630309	4.8987	0.00855833	-9.16085	0.0039
Metabolic process	GO:0000096~sulfur amino acid metabolic process	ENSMUSG00000002769	protein_coding	Gnmt	519.592	207.473	-1.32445	0.01215
Metabolic process	GO:0000096~sulfur amino acid metabolic process	ENSMUSG00000020629	protein_coding	Adi1	27.6562	10.6165	-1.38129	5e-05
Metabolic process	GO:0000096~sulfur amino acid metabolic process	ENSMUSG00000021048	protein_coding	Mthfd1	45.264	8.83467	-2.35712	5e-05
Metabolic process	GO:0000096~sulfur amino acid metabolic process	ENSMUSG00000023044	protein_coding	Csad	137.386	34.5053	-1.99334	5e-05
Metabolic process	GO:0000096~sulfur amino acid metabolic process	ENSMUSG00000024039	protein_coding	Cbs	191.36	64.8216	-1.56174	5e-05
Metabolic process	GO:0000096~sulfur amino acid metabolic process	ENSMUSG00000027618	protein_coding	Nfs1	20.5001	11.1732	-0.87559	0.0148
Metabolic process	GO:0000096~sulfur amino acid metabolic process	ENSMUSG00000028124	protein_coding	Gclm	59.0486	33.5006	-0.817719	0.032
Metabolic process	GO:0000096~sulfur amino acid metabolic process	ENSMUSG00000028179	protein_coding	Cth	97.9129	45.0024	-1.1215	0.00125
Metabolic process	GO:0000096~sulfur amino acid metabolic process	ENSMUSG00000033022	protein_coding	Cdo1	335.468	571.4	0.768326	0.0017
Metabolic process	GO:0000096~sulfur amino acid metabolic process	ENSMUSG00000042118	protein_coding	Bhmt2	49.2683	17.2117	-1.51727	5e-05
Metabolic process	GO:0000096~sulfur amino acid metabolic process	ENSMUSG00000053907	protein_coding	Mat2a	9.92819	17.4717	0.815421	0.0002
Metabolic process	GO:0000096~sulfur amino acid metabolic process	ENSMUSG00000069324	protein_coding	Gm5096	4.29549	0.852257	-2.33346	5e-05
Metabolic process	GO:0000096~sulfur amino acid metabolic process	ENSMUSG00000074768	protein_coding	Bhmt	1152.08	216.483	-2.41191	5e-05
Metabolic process	GO:0001523~retinoid metabolic process	ENSMUSG00000022210	protein_coding	Dhrs4	35.6965	17.7776	-1.00572	5e-05
Metabolic process	GO:0001523~retinoid metabolic process	ENSMUSG00000024747	protein_coding	Aldh1a7	46.9212	13.6416	-1.78223	5e-05
Metabolic process	GO:0001523~retinoid metabolic process	ENSMUSG00000024987	protein_coding	Cyp26a1	9.49782	2.07536	-2.19424	5e-05
Metabolic process	GO:0001523~retinoid metabolic process	ENSMUSG00000024990	protein_coding	Rbp4	558.351	247.948	-1.17113	5e-05
Metabolic process	GO:0001523~retinoid metabolic process	ENSMUSG00000025921	protein_coding	Rdh10	6.15991	2.42968	-1.34214	5e-05
Metabolic process	GO:0001523~retinoid metabolic process	ENSMUSG00000027068	protein_coding	Dhrs9	0.604925	1.38715	1.19729	0.00065
Metabolic process	GO:0001523~retinoid metabolic process	ENSMUSG00000028138	protein_coding	Adh5	128.247	71.2565	-0.847831	0.00045
Metabolic process	GO:0001523~retinoid metabolic process	ENSMUSG00000032066	protein_coding	Bco2	6.2197	0.880117	-2.82108	5e-05
Metabolic process	GO:0001523~retinoid metabolic process	ENSMUSG00000037542	protein_coding	Aldh8a1	101.205	35.7407	-1.50164	5e-05
Metabolic process	GO:0001523~retinoid metabolic process	ENSMUSG00000053279	protein_coding	Aldh1a1	224.121	24.9712	-3.16594	5e-05
Metabolic process	GO:0001523~retinoid metabolic process	ENSMUSG00000055301	protein_coding	Adh7	1.54517	4.55981	1.56121	0.0006
Metabolic process	GO:0001523~retinoid metabolic process	ENSMUSG00000056148	protein_coding	Rdh9	15.8253	8.81675	-0.843917	0.00045
Metabolic process	GO:0001523~retinoid metabolic process	ENSMUSG00000056666	protein_coding	Retsat	109.856	31.0379	-1.82351	5e-05
Metabolic process	GO:0001523~retinoid metabolic process	ENSMUSG00000063415	protein_coding	Cyp26b1	0.199929	1.12078	2.48694	5e-05
Metabolic process	GO:0001523~retinoid metabolic process	ENSMUSG00000069456	protein_coding	Rdh16	10.329	1.40041	-2.88279	5e-05
Metabolic process	GO:0001523~retinoid metabolic process	ENSMUSG00000074207	protein_coding	Adh1	682.342	117.618	-2.53638	5e-05
Metabolic process	GO:0005976~polysaccharide metabolic process	ENSMUSG00000002769	protein_coding	Gnmt	519.592	207.473	-1.32445	0.01215
Metabolic process	GO:0005976~polysaccharide metabolic process	ENSMUSG00000006522	protein_coding	Itih3	342.511	2106.92	2.62091	5e-05
Metabolic process	GO:0005976~polysaccharide metabolic process	ENSMUSG00000019528	protein_coding	Gyg	1.87389	2.91175	0.63585	0.03485
Metabolic process	GO:0005976~polysaccharide metabolic process	ENSMUSG00000019929	protein_coding	Dcn	82.6568	115.802	0.48646	0.03755
Metabolic process	GO:0005976~polysaccharide metabolic process	ENSMUSG00000021069	protein_coding	Pygl	131.152	31.1168	-2.07547	5e-05
Metabolic process	GO:0005976~polysaccharide metabolic process	ENSMUSG00000021322	protein_coding	Aoah	1.02593	1.72888	0.752907	0.0187
Metabolic process	GO:0005976~polysaccharide metabolic process	ENSMUSG00000021476	protein_coding	Habp4	17.3898	6.41338	-1.43909	5e-05
Metabolic process	GO:0005976~polysaccharide metabolic process	ENSMUSG00000021665	protein_coding	Hexb	6.90402	3.69567	-0.901599	0.039
Metabolic process	GO:0005976~polysaccharide metabolic process	ENSMUSG00000021756	protein_coding	Il6st	36.1713	56.3033	0.638375	0.01165
Metabolic process	GO:0005976~polysaccharide metabolic process	ENSMUSG00000021922	protein_coding	Itih4	920.967	3710.42	2.01036	0.0012
Metabolic process	GO:0005976~polysaccharide metabolic process	ENSMUSG00000022707	protein_coding	Gbe1	36.7309	21.9583	-0.742228	0.0018
Metabolic process	GO:0005976~polysaccharide metabolic process	ENSMUSG00000024440	protein_coding	Pcdh12	2.31653	0.377421	-2.61772	5e-05
Metabolic process	GO:0005976~polysaccharide metabolic process	ENSMUSG00000025232	protein_coding	Hexa	21.1682	12.7653	-0.729671	0.0012
Metabolic process	GO:0005976~polysaccharide metabolic process	ENSMUSG00000028479	protein_coding	Gne	64.5604	27.3312	-1.2401	5e-05
Metabolic process	GO:0005976~polysaccharide metabolic process	ENSMUSG00000030244	protein_coding	Gys2	51.568	29.2182	-0.81961	0.0024
Metabolic process	GO:0005976~polysaccharide metabolic process	ENSMUSG00000030787	protein_coding	Lyve1	5.83405	28.5266	2.28974	5e-05
Metabolic process	GO:0005976~polysaccharide metabolic process	ENSMUSG00000031295	protein_coding	Phka2	4.58524	2.77272	-0.725698	0.03785
Metabolic process	GO:0005976~polysaccharide metabolic process	ENSMUSG00000032114	protein_coding	Slc37a4	58.1191	33.0847	-0.812846	0.01025
Metabolic process	GO:0005976~polysaccharide metabolic process	ENSMUSG00000033207	protein_coding	Mamdc2	0.998471	0.53434	-0.901964	0.0158
Metabolic process	GO:0005976~polysaccharide metabolic process	ENSMUSG00000033400	protein_coding	Agl	6.74499	3.2035	-1.07417	5e-05
Metabolic process	GO:0005976~polysaccharide metabolic process	ENSMUSG00000034807	protein_coding	Colgalt1	11.0205	24.8698	1.1742	5e-05
Metabolic process	GO:0005976~polysaccharide metabolic process	ENSMUSG00000036879	protein_coding	Phkb	4.37913	2.33196	-0.909098	0.01235
Metabolic process	GO:0005976~polysaccharide metabolic process	ENSMUSG00000037254	protein_coding	Itih2	336.363	701.294	1.06	0.00055
Metabolic process	GO:0005976~polysaccharide metabolic process	ENSMUSG00000046794	protein_coding	Ppp1r3b	28.0811	4.13073	-2.76513	5e-05
Metabolic process	GO:0005976~polysaccharide metabolic process	ENSMUSG00000050796	protein_coding	B3galt6	0.561894	1.04394	0.893672	0.01095
Metabolic process	GO:0005976~polysaccharide metabolic process	ENSMUSG00000055493	protein_coding	Epm2a	1.31347	0.326437	-2.0085	0.0001
Metabolic process	GO:0005976~polysaccharide metabolic process	ENSMUSG00000064246	protein_coding	Chi3l1	1.09459	8.69619	2.99	5e-05
Metabolic process	GO:0005976~polysaccharide metabolic process	ENSMUSG00000066324	protein_coding	Impad1	8.72971	12.3485	0.500334	0.0311
Metabolic process	GO:0005976~polysaccharide metabolic process	ENSMUSG00000067279	protein_coding	Ppp1r3c	8.85617	2.15395	-2.0397	5e-05
Metabolic process	GO:0005976~polysaccharide metabolic process	ENSMUSG00000078650	protein_coding	G6pc	88.9641	39.7813	-1.16113	0.0007
Metabolic process	GO:0005976~polysaccharide metabolic process	ENSMUSG00000079563	protein_coding	Pglyrp2	38.0757	54.7439	0.523829	0.02595
Metabolic process	GO:0005977~glycogen metabolic process	ENSMUSG00000002769	protein_coding	Gnmt	519.592	207.473	-1.32445	0.01215
Metabolic process	GO:0005977~glycogen metabolic process	ENSMUSG00000019528	protein_coding	Gyg	1.87389	2.91175	0.63585	0.03485
Metabolic process	GO:0005977~glycogen metabolic process	ENSMUSG00000021069	protein_coding	Pygl	131.152	31.1168	-2.07547	5e-05
Metabolic process	GO:0005977~glycogen metabolic process	ENSMUSG00000021756	protein_coding	Il6st	36.1713	56.3033	0.638375	0.01165
Metabolic process	GO:0005977~glycogen metabolic process	ENSMUSG00000022707	protein_coding	Gbe1	36.7309	21.9583	-0.742228	0.0018
Metabolic process	GO:0005977~glycogen metabolic process	ENSMUSG00000024440	protein_coding	Pcdh12	2.31653	0.377421	-2.61772	5e-05
Metabolic process	GO:0005977~glycogen metabolic process	ENSMUSG00000030244	protein_coding	Gys2	51.568	29.2182	-0.81961	0.0024
Metabolic process	GO:0005977~glycogen metabolic process	ENSMUSG00000031295	protein_coding	Phka2	4.58524	2.77272	-0.725698	0.03785
Metabolic process	GO:0005977~glycogen metabolic process	ENSMUSG00000032114	protein_coding	Slc37a4	58.1191	33.0847	-0.812846	0.01025
Metabolic process	GO:0005977~glycogen metabolic process	ENSMUSG00000033400	protein_coding	Agl	6.74499	3.2035	-1.07417	5e-05
Metabolic process	GO:0005977~glycogen metabolic process	ENSMUSG00000036879	protein_coding	Phkb	4.37913	2.33196	-0.909098	0.01235
Metabolic process	GO:0005977~glycogen metabolic process	ENSMUSG00000046794	protein_coding	Ppp1r3b	28.0811	4.13073	-2.76513	5e-05
Metabolic process	GO:0005977~glycogen metabolic process	ENSMUSG00000055493	protein_coding	Epm2a	1.31347	0.326437	-2.0085	0.0001
Metabolic process	GO:0005977~glycogen metabolic process	ENSMUSG00000067279	protein_coding	Ppp1r3c	8.85617	2.15395	-2.0397	5e-05
Metabolic process	GO:0005977~glycogen metabolic process	ENSMUSG00000078650	protein_coding	G6pc	88.9641	39.7813	-1.16113	0.0007
Metabolic process	GO:0005996~monosaccharide metabolic process	ENSMUSG00000000168	protein_coding	Dlat	15.0773	9.19102	-0.714078	0.0399
Metabolic process	GO:0005996~monosaccharide metabolic process	ENSMUSG00000000628	protein_coding	Hk2	0.593947	1.28459	1.11291	0.00305
Metabolic process	GO:0005996~monosaccharide metabolic process	ENSMUSG00000002769	protein_coding	Gnmt	519.592	207.473	-1.32445	0.01215
Metabolic process	GO:0005996~monosaccharide metabolic process	ENSMUSG00000005142	protein_coding	Man2b1	22.4834	15.667	-0.521129	0.02085
Metabolic process	GO:0005996~monosaccharide metabolic process	ENSMUSG00000006494	protein_coding	Pdk1	17.999	6.86417	-1.39076	0.0005
Metabolic process	GO:0005996~monosaccharide metabolic process	ENSMUSG00000016756	protein_coding	Cmah	12.6053	3.73885	-1.75337	5e-05
Metabolic process	GO:0005996~monosaccharide metabolic process	ENSMUSG00000017390	protein_coding	Aldoc	5.53595	1.77889	-1.63785	0.00065
Metabolic process	GO:0005996~monosaccharide metabolic process	ENSMUSG00000019528	protein_coding	Gyg	1.87389	2.91175	0.63585	0.03485
Metabolic process	GO:0005996~monosaccharide metabolic process	ENSMUSG00000019577	protein_coding	Pdk4	0.606178	9.29589	3.93878	5e-05
Metabolic process	GO:0005996~monosaccharide metabolic process	ENSMUSG00000020321	protein_coding	Mdh1	221.422	107.761	-1.03896	0.00165
Metabolic process	GO:0005996~monosaccharide metabolic process	ENSMUSG00000020766	protein_coding	Galk1	13.4212	8.7543	-0.61645	0.00905
Metabolic process	GO:0005996~monosaccharide metabolic process	ENSMUSG00000021069	protein_coding	Pygl	131.152	31.1168	-2.07547	5e-05
Metabolic process	GO:0005996~monosaccharide metabolic process	ENSMUSG00000021748	protein_coding	Pdhb	43.5007	18.9857	-1.19612	5e-05
Metabolic process	GO:0005996~monosaccharide metabolic process	ENSMUSG00000021756	protein_coding	Il6st	36.1713	56.3033	0.638375	0.01165
Metabolic process	GO:0005996~monosaccharide metabolic process	ENSMUSG00000022346	protein_coding	Myc	1.28901	10.9706	3.08931	5e-05
Metabolic process	GO:0005996~monosaccharide metabolic process	ENSMUSG00000022383	protein_coding	Ppara	33.7064	13.052	-1.36875	5e-05
Metabolic process	GO:0005996~monosaccharide metabolic process	ENSMUSG00000022707	protein_coding	Gbe1	36.7309	21.9583	-0.742228	0.0018
Metabolic process	GO:0005996~monosaccharide metabolic process	ENSMUSG00000023019	protein_coding	Gpd1	65.4283	24.9745	-1.38946	5e-05
Metabolic process	GO:0005996~monosaccharide metabolic process	ENSMUSG00000024085	protein_coding	Man2a1	26.4715	51.2173	0.952189	0.0001
Metabolic process	GO:0005996~monosaccharide metabolic process	ENSMUSG00000024440	protein_coding	Pcdh12	2.31653	0.377421	-2.61772	5e-05
Metabolic process	GO:0005996~monosaccharide metabolic process	ENSMUSG00000024892	protein_coding	Pcx	62.9205	107.409	0.771516	0.0024
Metabolic process	GO:0005996~monosaccharide metabolic process	ENSMUSG00000024990	protein_coding	Rbp4	558.351	247.948	-1.17113	5e-05
Metabolic process	GO:0005996~monosaccharide metabolic process	ENSMUSG00000025175	protein_coding	Fn3k	4.96027	0.250132	-4.30966	0.02715
Metabolic process	GO:0005996~monosaccharide metabolic process	ENSMUSG00000025317	protein_coding	Car5a	18.7552	0.963677	-4.2826	0.0118
Metabolic process	GO:0005996~monosaccharide metabolic process	ENSMUSG00000025503	protein_coding	Taldo1	50.293	26.7338	-0.911693	5e-05
Metabolic process	GO:0005996~monosaccharide metabolic process	ENSMUSG00000025791	protein_coding	Pgm2	51.9851	32.999	-0.655676	0.00445
Metabolic process	GO:0005996~monosaccharide metabolic process	ENSMUSG00000025815	protein_coding	Dhtkd1	9.97182	4.82336	-1.04782	0.0412
Metabolic process	GO:0005996~monosaccharide metabolic process	ENSMUSG00000025877	protein_coding	Hk3	2.40951	1.27371	-0.919697	0.01615
Metabolic process	GO:0005996~monosaccharide metabolic process	ENSMUSG00000026409	protein_coding	Pfkfb2	2.82557	4.75967	0.752318	0.01485
Metabolic process	GO:0005996~monosaccharide metabolic process	ENSMUSG00000026628	protein_coding	Atf3	0.817978	26.4876	5.01711	5e-05
Metabolic process	GO:0005996~monosaccharide metabolic process	ENSMUSG00000026773	protein_coding	Pfkfb3	3.20643	20.8827	2.70327	5e-05
Metabolic process	GO:0005996~monosaccharide metabolic process	ENSMUSG00000026827	protein_coding	Gpd2	6.99632	3.04289	-1.20115	0.0012
Metabolic process	GO:0005996~monosaccharide metabolic process	ENSMUSG00000027533	protein_coding	Fabp5	37.972	18.8471	-1.01059	5e-05
Metabolic process	GO:0005996~monosaccharide metabolic process	ENSMUSG00000027808	protein_coding	Serp1	93.131	156.997	0.753402	0.00285
Metabolic process	GO:0005996~monosaccharide metabolic process	ENSMUSG00000028307	protein_coding	Aldob	1085.62	617.849	-0.813191	0.0063
Metabolic process	GO:0005996~monosaccharide metabolic process	ENSMUSG00000028479	protein_coding	Gne	64.5604	27.3312	-1.2401	5e-05
Metabolic process	GO:0005996~monosaccharide metabolic process	ENSMUSG00000028961	protein_coding	Pgd	6.58491	13.9029	1.07815	5e-05
Metabolic process	GO:0005996~monosaccharide metabolic process	ENSMUSG00000028980	protein_coding	H6pd	53.5987	112.156	1.06524	5e-05
Metabolic process	GO:0005996~monosaccharide metabolic process	ENSMUSG00000029171	protein_coding	Pgm1	1.95835	5.26154	1.42584	5e-05
Metabolic process	GO:0005996~monosaccharide metabolic process	ENSMUSG00000029776	protein_coding	Hibadh	74.9163	18.7086	-2.00157	5e-05
Metabolic process	GO:0005996~monosaccharide metabolic process	ENSMUSG00000030244	protein_coding	Gys2	51.568	29.2182	-0.81961	0.0024
Metabolic process	GO:0005996~monosaccharide metabolic process	ENSMUSG00000030695	protein_coding	Aldoa	37.8689	79.0366	1.06151	5e-05
Metabolic process	GO:0005996~monosaccharide metabolic process	ENSMUSG00000031295	protein_coding	Phka2	4.58524	2.77272	-0.725698	0.03785
Metabolic process	GO:0005996~monosaccharide metabolic process	ENSMUSG00000032114	protein_coding	Slc37a4	58.1191	33.0847	-0.812846	0.01025
Metabolic process	GO:0005996~monosaccharide metabolic process	ENSMUSG00000032294	protein_coding	Pkm	10.9771	22.7881	1.05379	0.0001
Metabolic process	GO:0005996~monosaccharide metabolic process	ENSMUSG00000033065	protein_coding	Pfkm	3.32008	1.8233	-0.864667	0.03875
Metabolic process	GO:0005996~monosaccharide metabolic process	ENSMUSG00000033400	protein_coding	Agl	6.74499	3.2035	-1.07417	5e-05
Metabolic process	GO:0005996~monosaccharide metabolic process	ENSMUSG00000035232	protein_coding	Pdk3	0.458042	1.09538	1.25788	0.0145
Metabolic process	GO:0005996~monosaccharide metabolic process	ENSMUSG00000035473	protein_coding	Galm	30.2132	4.96803	-2.60444	5e-05
Metabolic process	GO:0005996~monosaccharide metabolic process	ENSMUSG00000035936	protein_coding	Aldh5a1	4.76865	1.30921	-1.86488	5e-05
Metabolic process	GO:0005996~monosaccharide metabolic process	ENSMUSG00000036879	protein_coding	Phkb	4.37913	2.33196	-0.909098	0.01235
Metabolic process	GO:0005996~monosaccharide metabolic process	ENSMUSG00000037622	protein_coding	Wdtc1	11.1306	6.02489	-0.88553	0.00165
Metabolic process	GO:0005996~monosaccharide metabolic process	ENSMUSG00000038967	protein_coding	Pdk2	9.62652	3.46001	-1.47624	5e-05
Metabolic process	GO:0005996~monosaccharide metabolic process	ENSMUSG00000039450	protein_coding	Dcxr	46.6488	19.2437	-1.27745	5e-05
Metabolic process	GO:0005996~monosaccharide metabolic process	ENSMUSG00000041237	protein_coding	Pklr	37.3871	11.2872	-1.72785	5e-05
Metabolic process	GO:0005996~monosaccharide metabolic process	ENSMUSG00000041798	protein_coding	Gck	25.6089	3.09319	-3.04948	5e-05
Metabolic process	GO:0005996~monosaccharide metabolic process	ENSMUSG00000042406	protein_coding	Atf4	25.2938	70.958	1.48818	5e-05
Metabolic process	GO:0005996~monosaccharide metabolic process	ENSMUSG00000043013	protein_coding	Onecut1	10.5903	1.47685	-2.84214	5e-05
Metabolic process	GO:0005996~monosaccharide metabolic process	ENSMUSG00000046794	protein_coding	Ppp1r3b	28.0811	4.13073	-2.76513	5e-05
Metabolic process	GO:0005996~monosaccharide metabolic process	ENSMUSG00000052102	protein_coding	Gnpda1	5.47699	2.91841	-0.908201	0.01995
Metabolic process	GO:0005996~monosaccharide metabolic process	ENSMUSG00000055493	protein_coding	Epm2a	1.31347	0.326437	-2.0085	0.0001
Metabolic process	GO:0005996~monosaccharide metabolic process	ENSMUSG00000063229	protein_coding	Ldha	255.763	481.085	0.911484	0.00095
Metabolic process	GO:0005996~monosaccharide metabolic process	ENSMUSG00000063524	protein_coding	Eno1	108.459	52.7343	-1.04034	5e-05
Metabolic process	GO:0005996~monosaccharide metabolic process	ENSMUSG00000067279	protein_coding	Ppp1r3c	8.85617	2.15395	-2.0397	5e-05
Metabolic process	GO:0005996~monosaccharide metabolic process	ENSMUSG00000078650	protein_coding	G6pc	88.9641	39.7813	-1.16113	0.0007
Metabolic process	GO:0005996~monosaccharide metabolic process	ENSMUSG00000078965	pseudogene	Gm12033	5.86965	9.32396	0.667668	0.018
Metabolic process	GO:0006006~glucose metabolic process	ENSMUSG00000000168	protein_coding	Dlat	15.0773	9.19102	-0.714078	0.0399
Metabolic process	GO:0006006~glucose metabolic process	ENSMUSG00000000628	protein_coding	Hk2	0.593947	1.28459	1.11291	0.00305
Metabolic process	GO:0006006~glucose metabolic process	ENSMUSG00000002769	protein_coding	Gnmt	519.592	207.473	-1.32445	0.01215
Metabolic process	GO:0006006~glucose metabolic process	ENSMUSG00000006494	protein_coding	Pdk1	17.999	6.86417	-1.39076	0.0005
Metabolic process	GO:0006006~glucose metabolic process	ENSMUSG00000017390	protein_coding	Aldoc	5.53595	1.77889	-1.63785	0.00065
Metabolic process	GO:0006006~glucose metabolic process	ENSMUSG00000019528	protein_coding	Gyg	1.87389	2.91175	0.63585	0.03485
Metabolic process	GO:0006006~glucose metabolic process	ENSMUSG00000019577	protein_coding	Pdk4	0.606178	9.29589	3.93878	5e-05
Metabolic process	GO:0006006~glucose metabolic process	ENSMUSG00000020321	protein_coding	Mdh1	221.422	107.761	-1.03896	0.00165
Metabolic process	GO:0006006~glucose metabolic process	ENSMUSG00000021069	protein_coding	Pygl	131.152	31.1168	-2.07547	5e-05
Metabolic process	GO:0006006~glucose metabolic process	ENSMUSG00000021748	protein_coding	Pdhb	43.5007	18.9857	-1.19612	5e-05
Metabolic process	GO:0006006~glucose metabolic process	ENSMUSG00000021756	protein_coding	Il6st	36.1713	56.3033	0.638375	0.01165
Metabolic process	GO:0006006~glucose metabolic process	ENSMUSG00000022346	protein_coding	Myc	1.28901	10.9706	3.08931	5e-05
Metabolic process	GO:0006006~glucose metabolic process	ENSMUSG00000022383	protein_coding	Ppara	33.7064	13.052	-1.36875	5e-05
Metabolic process	GO:0006006~glucose metabolic process	ENSMUSG00000022707	protein_coding	Gbe1	36.7309	21.9583	-0.742228	0.0018
Metabolic process	GO:0006006~glucose metabolic process	ENSMUSG00000023019	protein_coding	Gpd1	65.4283	24.9745	-1.38946	5e-05
Metabolic process	GO:0006006~glucose metabolic process	ENSMUSG00000024440	protein_coding	Pcdh12	2.31653	0.377421	-2.61772	5e-05
Metabolic process	GO:0006006~glucose metabolic process	ENSMUSG00000024892	protein_coding	Pcx	62.9205	107.409	0.771516	0.0024
Metabolic process	GO:0006006~glucose metabolic process	ENSMUSG00000024990	protein_coding	Rbp4	558.351	247.948	-1.17113	5e-05
Metabolic process	GO:0006006~glucose metabolic process	ENSMUSG00000025317	protein_coding	Car5a	18.7552	0.963677	-4.2826	0.0118
Metabolic process	GO:0006006~glucose metabolic process	ENSMUSG00000025503	protein_coding	Taldo1	50.293	26.7338	-0.911693	5e-05
Metabolic process	GO:0006006~glucose metabolic process	ENSMUSG00000025791	protein_coding	Pgm2	51.9851	32.999	-0.655676	0.00445
Metabolic process	GO:0006006~glucose metabolic process	ENSMUSG00000025815	protein_coding	Dhtkd1	9.97182	4.82336	-1.04782	0.0412
Metabolic process	GO:0006006~glucose metabolic process	ENSMUSG00000025877	protein_coding	Hk3	2.40951	1.27371	-0.919697	0.01615
Metabolic process	GO:0006006~glucose metabolic process	ENSMUSG00000026628	protein_coding	Atf3	0.817978	26.4876	5.01711	5e-05
Metabolic process	GO:0006006~glucose metabolic process	ENSMUSG00000026827	protein_coding	Gpd2	6.99632	3.04289	-1.20115	0.0012
Metabolic process	GO:0006006~glucose metabolic process	ENSMUSG00000027533	protein_coding	Fabp5	37.972	18.8471	-1.01059	5e-05
Metabolic process	GO:0006006~glucose metabolic process	ENSMUSG00000027808	protein_coding	Serp1	93.131	156.997	0.753402	0.00285
Metabolic process	GO:0006006~glucose metabolic process	ENSMUSG00000028307	protein_coding	Aldob	1085.62	617.849	-0.813191	0.0063
Metabolic process	GO:0006006~glucose metabolic process	ENSMUSG00000028961	protein_coding	Pgd	6.58491	13.9029	1.07815	5e-05
Metabolic process	GO:0006006~glucose metabolic process	ENSMUSG00000028980	protein_coding	H6pd	53.5987	112.156	1.06524	5e-05
Metabolic process	GO:0006006~glucose metabolic process	ENSMUSG00000029171	protein_coding	Pgm1	1.95835	5.26154	1.42584	5e-05
Metabolic process	GO:0006006~glucose metabolic process	ENSMUSG00000029776	protein_coding	Hibadh	74.9163	18.7086	-2.00157	5e-05
Metabolic process	GO:0006006~glucose metabolic process	ENSMUSG00000030244	protein_coding	Gys2	51.568	29.2182	-0.81961	0.0024
Metabolic process	GO:0006006~glucose metabolic process	ENSMUSG00000030695	protein_coding	Aldoa	37.8689	79.0366	1.06151	5e-05
Metabolic process	GO:0006006~glucose metabolic process	ENSMUSG00000031295	protein_coding	Phka2	4.58524	2.77272	-0.725698	0.03785
Metabolic process	GO:0006006~glucose metabolic process	ENSMUSG00000032114	protein_coding	Slc37a4	58.1191	33.0847	-0.812846	0.01025
Metabolic process	GO:0006006~glucose metabolic process	ENSMUSG00000032294	protein_coding	Pkm	10.9771	22.7881	1.05379	0.0001
Metabolic process	GO:0006006~glucose metabolic process	ENSMUSG00000033065	protein_coding	Pfkm	3.32008	1.8233	-0.864667	0.03875
Metabolic process	GO:0006006~glucose metabolic process	ENSMUSG00000033400	protein_coding	Agl	6.74499	3.2035	-1.07417	5e-05
Metabolic process	GO:0006006~glucose metabolic process	ENSMUSG00000035232	protein_coding	Pdk3	0.458042	1.09538	1.25788	0.0145
Metabolic process	GO:0006006~glucose metabolic process	ENSMUSG00000035936	protein_coding	Aldh5a1	4.76865	1.30921	-1.86488	5e-05
Metabolic process	GO:0006006~glucose metabolic process	ENSMUSG00000036879	protein_coding	Phkb	4.37913	2.33196	-0.909098	0.01235
Metabolic process	GO:0006006~glucose metabolic process	ENSMUSG00000037622	protein_coding	Wdtc1	11.1306	6.02489	-0.88553	0.00165
Metabolic process	GO:0006006~glucose metabolic process	ENSMUSG00000038967	protein_coding	Pdk2	9.62652	3.46001	-1.47624	5e-05
Metabolic process	GO:0006006~glucose metabolic process	ENSMUSG00000039450	protein_coding	Dcxr	46.6488	19.2437	-1.27745	5e-05
Metabolic process	GO:0006006~glucose metabolic process	ENSMUSG00000041237	protein_coding	Pklr	37.3871	11.2872	-1.72785	5e-05
Metabolic process	GO:0006006~glucose metabolic process	ENSMUSG00000041798	protein_coding	Gck	25.6089	3.09319	-3.04948	5e-05
Metabolic process	GO:0006006~glucose metabolic process	ENSMUSG00000042406	protein_coding	Atf4	25.2938	70.958	1.48818	5e-05
Metabolic process	GO:0006006~glucose metabolic process	ENSMUSG00000043013	protein_coding	Onecut1	10.5903	1.47685	-2.84214	5e-05
Metabolic process	GO:0006006~glucose metabolic process	ENSMUSG00000046794	protein_coding	Ppp1r3b	28.0811	4.13073	-2.76513	5e-05
Metabolic process	GO:0006006~glucose metabolic process	ENSMUSG00000055493	protein_coding	Epm2a	1.31347	0.326437	-2.0085	0.0001
Metabolic process	GO:0006006~glucose metabolic process	ENSMUSG00000063229	protein_coding	Ldha	255.763	481.085	0.911484	0.00095
Metabolic process	GO:0006006~glucose metabolic process	ENSMUSG00000063524	protein_coding	Eno1	108.459	52.7343	-1.04034	5e-05
Metabolic process	GO:0006006~glucose metabolic process	ENSMUSG00000067279	protein_coding	Ppp1r3c	8.85617	2.15395	-2.0397	5e-05
Metabolic process	GO:0006006~glucose metabolic process	ENSMUSG00000078650	protein_coding	G6pc	88.9641	39.7813	-1.16113	0.0007
Metabolic process	GO:0006006~glucose metabolic process	ENSMUSG00000078965	pseudogene	Gm12033	5.86965	9.32396	0.667668	0.018
Metabolic process	GO:0006067~ethanol metabolic process	ENSMUSG00000028138	protein_coding	Adh5	128.247	71.2565	-0.847831	0.00045
Metabolic process	GO:0006067~ethanol metabolic process	ENSMUSG00000037797	protein_coding	Adh4	60.3447	10.0135	-2.59128	5e-05
Metabolic process	GO:0006067~ethanol metabolic process	ENSMUSG00000055301	protein_coding	Adh7	1.54517	4.55981	1.56121	0.0006
Metabolic process	GO:0006067~ethanol metabolic process	ENSMUSG00000074207	protein_coding	Adh1	682.342	117.618	-2.53638	5e-05
Metabolic process	GO:0006073~cellular glucan metabolic process	ENSMUSG00000002769	protein_coding	Gnmt	519.592	207.473	-1.32445	0.01215
Metabolic process	GO:0006073~cellular glucan metabolic process	ENSMUSG00000019528	protein_coding	Gyg	1.87389	2.91175	0.63585	0.03485
Metabolic process	GO:0006073~cellular glucan metabolic process	ENSMUSG00000021069	protein_coding	Pygl	131.152	31.1168	-2.07547	5e-05
Metabolic process	GO:0006073~cellular glucan metabolic process	ENSMUSG00000021756	protein_coding	Il6st	36.1713	56.3033	0.638375	0.01165
Metabolic process	GO:0006073~cellular glucan metabolic process	ENSMUSG00000022707	protein_coding	Gbe1	36.7309	21.9583	-0.742228	0.0018
Metabolic process	GO:0006073~cellular glucan metabolic process	ENSMUSG00000024440	protein_coding	Pcdh12	2.31653	0.377421	-2.61772	5e-05
Metabolic process	GO:0006073~cellular glucan metabolic process	ENSMUSG00000030244	protein_coding	Gys2	51.568	29.2182	-0.81961	0.0024
Metabolic process	GO:0006073~cellular glucan metabolic process	ENSMUSG00000031295	protein_coding	Phka2	4.58524	2.77272	-0.725698	0.03785
Metabolic process	GO:0006073~cellular glucan metabolic process	ENSMUSG00000032114	protein_coding	Slc37a4	58.1191	33.0847	-0.812846	0.01025
Metabolic process	GO:0006073~cellular glucan metabolic process	ENSMUSG00000033400	protein_coding	Agl	6.74499	3.2035	-1.07417	5e-05
Metabolic process	GO:0006073~cellular glucan metabolic process	ENSMUSG00000036879	protein_coding	Phkb	4.37913	2.33196	-0.909098	0.01235
Metabolic process	GO:0006073~cellular glucan metabolic process	ENSMUSG00000046794	protein_coding	Ppp1r3b	28.0811	4.13073	-2.76513	5e-05
Metabolic process	GO:0006073~cellular glucan metabolic process	ENSMUSG00000055493	protein_coding	Epm2a	1.31347	0.326437	-2.0085	0.0001
Metabolic process	GO:0006073~cellular glucan metabolic process	ENSMUSG00000067279	protein_coding	Ppp1r3c	8.85617	2.15395	-2.0397	5e-05
Metabolic process	GO:0006073~cellular glucan metabolic process	ENSMUSG00000078650	protein_coding	G6pc	88.9641	39.7813	-1.16113	0.0007
Metabolic process	GO:0006081~cellular aldehyde metabolic process	ENSMUSG00000010025	protein_coding	Aldh3a2	69.8752	13.9163	-2.32801	5e-05
Metabolic process	GO:0006081~cellular aldehyde metabolic process	ENSMUSG00000022210	protein_coding	Dhrs4	35.6965	17.7776	-1.00572	5e-05
Metabolic process	GO:0006081~cellular aldehyde metabolic process	ENSMUSG00000024747	protein_coding	Aldh1a7	46.9212	13.6416	-1.78223	5e-05
Metabolic process	GO:0006081~cellular aldehyde metabolic process	ENSMUSG00000024990	protein_coding	Rbp4	558.351	247.948	-1.17113	5e-05
Metabolic process	GO:0006081~cellular aldehyde metabolic process	ENSMUSG00000025950	protein_coding	Idh1	152.237	45.2273	-1.75106	5e-05
Metabolic process	GO:0006081~cellular aldehyde metabolic process	ENSMUSG00000026272	protein_coding	Agxt	73.3927	25.7962	-1.50848	5e-05
Metabolic process	GO:0006081~cellular aldehyde metabolic process	ENSMUSG00000028138	protein_coding	Adh5	128.247	71.2565	-0.847831	0.00045
Metabolic process	GO:0006081~cellular aldehyde metabolic process	ENSMUSG00000030541	protein_coding	Idh2	29.4971	12.8968	-1.19356	5e-05
Metabolic process	GO:0006081~cellular aldehyde metabolic process	ENSMUSG00000032066	protein_coding	Bco2	6.2197	0.880117	-2.82108	5e-05
Metabolic process	GO:0006081~cellular aldehyde metabolic process	ENSMUSG00000037542	protein_coding	Aldh8a1	101.205	35.7407	-1.50164	5e-05
Metabolic process	GO:0006081~cellular aldehyde metabolic process	ENSMUSG00000037797	protein_coding	Adh4	60.3447	10.0135	-2.59128	5e-05
Metabolic process	GO:0006084~acetyl-CoA metabolic process	ENSMUSG00000000168	protein_coding	Dlat	15.0773	9.19102	-0.714078	0.0399
Metabolic process	GO:0006084~acetyl-CoA metabolic process	ENSMUSG00000000171	protein_coding	Sdhd	100.848	52.4723	-0.942553	5e-05
Metabolic process	GO:0006084~acetyl-CoA metabolic process	ENSMUSG00000002010	protein_coding	Idh3g	23.5205	16.5711	-0.505253	0.02675
Metabolic process	GO:0006084~acetyl-CoA metabolic process	ENSMUSG00000005683	protein_coding	Cs	18.827	13.1219	-0.520825	0.0164
Metabolic process	GO:0006084~acetyl-CoA metabolic process	ENSMUSG00000009863	protein_coding	Sdhb	87.5373	39.5882	-1.14483	5e-05
Metabolic process	GO:0006084~acetyl-CoA metabolic process	ENSMUSG00000010277	protein_coding	2610507B11Rik	14.7332	8.12141	-0.859272	0.00025
Metabolic process	GO:0006084~acetyl-CoA metabolic process	ENSMUSG00000019577	protein_coding	Pdk4	0.606178	9.29589	3.93878	5e-05
Metabolic process	GO:0006084~acetyl-CoA metabolic process	ENSMUSG00000020321	protein_coding	Mdh1	221.422	107.761	-1.03896	0.00165
Metabolic process	GO:0006084~acetyl-CoA metabolic process	ENSMUSG00000020917	protein_coding	Acly	55.8767	24.0513	-1.21613	5e-05
Metabolic process	GO:0006084~acetyl-CoA metabolic process	ENSMUSG00000021577	protein_coding	Sdha	73.3088	37.6346	-0.961924	5e-05
Metabolic process	GO:0006084~acetyl-CoA metabolic process	ENSMUSG00000021620	protein_coding	Acot12	28.9441	17.8925	-0.693921	0.0066
Metabolic process	GO:0006084~acetyl-CoA metabolic process	ENSMUSG00000022110	protein_coding	Sucla2	42.2379	23.4682	-0.847829	0.00025
Metabolic process	GO:0006084~acetyl-CoA metabolic process	ENSMUSG00000025950	protein_coding	Idh1	152.237	45.2273	-1.75106	5e-05
Metabolic process	GO:0006084~acetyl-CoA metabolic process	ENSMUSG00000027406	protein_coding	Idh3b	51.0396	29.863	-0.773258	0.00555
Metabolic process	GO:0006084~acetyl-CoA metabolic process	ENSMUSG00000027605	protein_coding	Acss2	35.2809	5.76712	-2.61297	0.00015
Metabolic process	GO:0006084~acetyl-CoA metabolic process	ENSMUSG00000028405	protein_coding	Aco1	36.4112	15.3047	-1.25041	5e-05
Metabolic process	GO:0006084~acetyl-CoA metabolic process	ENSMUSG00000030541	protein_coding	Idh2	29.4971	12.8968	-1.19356	5e-05
Metabolic process	GO:0006084~acetyl-CoA metabolic process	ENSMUSG00000031767	protein_coding	Nudt7	224.979	24.1665	-3.21871	5e-05
Metabolic process	GO:0006084~acetyl-CoA metabolic process	ENSMUSG00000052738	protein_coding	Suclg1	56.1455	22.3393	-1.32958	5e-05
Metabolic process	GO:0006084~acetyl-CoA metabolic process	ENSMUSG00000061838	protein_coding	Suclg2	68.1234	30.3983	-1.16416	5e-05
Metabolic process	GO:0006084~acetyl-CoA metabolic process	ENSMUSG00000074064	protein_coding	Mlycd	19.273	10.4012	-0.889839	5e-05
Metabolic process	GO:0006090~pyruvate metabolic process	ENSMUSG00000000168	protein_coding	Dlat	15.0773	9.19102	-0.714078	0.0399
Metabolic process	GO:0006090~pyruvate metabolic process	ENSMUSG00000019577	protein_coding	Pdk4	0.606178	9.29589	3.93878	5e-05
Metabolic process	GO:0006090~pyruvate metabolic process	ENSMUSG00000023019	protein_coding	Gpd1	65.4283	24.9745	-1.38946	5e-05
Metabolic process	GO:0006090~pyruvate metabolic process	ENSMUSG00000024892	protein_coding	Pcx	62.9205	107.409	0.771516	0.0024
Metabolic process	GO:0006090~pyruvate metabolic process	ENSMUSG00000024990	protein_coding	Rbp4	558.351	247.948	-1.17113	5e-05
Metabolic process	GO:0006090~pyruvate metabolic process	ENSMUSG00000025317	protein_coding	Car5a	18.7552	0.963677	-4.2826	0.0118
Metabolic process	GO:0006090~pyruvate metabolic process	ENSMUSG00000026272	protein_coding	Agxt	73.3927	25.7962	-1.50848	5e-05
Metabolic process	GO:0006090~pyruvate metabolic process	ENSMUSG00000026628	protein_coding	Atf3	0.817978	26.4876	5.01711	5e-05
Metabolic process	GO:0006090~pyruvate metabolic process	ENSMUSG00000026827	protein_coding	Gpd2	6.99632	3.04289	-1.20115	0.0012
Metabolic process	GO:0006090~pyruvate metabolic process	ENSMUSG00000028307	protein_coding	Aldob	1085.62	617.849	-0.813191	0.0063
Metabolic process	GO:0006090~pyruvate metabolic process	ENSMUSG00000042406	protein_coding	Atf4	25.2938	70.958	1.48818	5e-05
Metabolic process	GO:0006090~pyruvate metabolic process	ENSMUSG00000078650	protein_coding	G6pc	88.9641	39.7813	-1.16113	0.0007
Metabolic process	GO:0006107~oxaloacetate metabolic process	ENSMUSG00000020321	protein_coding	Mdh1	221.422	107.761	-1.03896	0.00165
Metabolic process	GO:0006107~oxaloacetate metabolic process	ENSMUSG00000020919	protein_coding	Stat5b	10.4125	5.89642	-0.820404	0.0017
Metabolic process	GO:0006107~oxaloacetate metabolic process	ENSMUSG00000024892	protein_coding	Pcx	62.9205	107.409	0.771516	0.0024
Metabolic process	GO:0006107~oxaloacetate metabolic process	ENSMUSG00000025190	protein_coding	Got1	55.6731	190.537	1.77502	5e-05
Metabolic process	GO:0006107~oxaloacetate metabolic process	ENSMUSG00000031672	protein_coding	Got2	78.2055	42.9737	-0.863817	0.00015
Metabolic process	GO:0006107~oxaloacetate metabolic process	ENSMUSG00000055737	protein_coding	Ghr	145.156	24.5814	-2.56196	5e-05
Metabolic process	GO:0006112~energy reserve metabolic process	ENSMUSG00000002769	protein_coding	Gnmt	519.592	207.473	-1.32445	0.01215
Metabolic process	GO:0006112~energy reserve metabolic process	ENSMUSG00000019528	protein_coding	Gyg	1.87389	2.91175	0.63585	0.03485
Metabolic process	GO:0006112~energy reserve metabolic process	ENSMUSG00000021069	protein_coding	Pygl	131.152	31.1168	-2.07547	5e-05
Metabolic process	GO:0006112~energy reserve metabolic process	ENSMUSG00000021756	protein_coding	Il6st	36.1713	56.3033	0.638375	0.01165
Metabolic process	GO:0006112~energy reserve metabolic process	ENSMUSG00000022707	protein_coding	Gbe1	36.7309	21.9583	-0.742228	0.0018
Metabolic process	GO:0006112~energy reserve metabolic process	ENSMUSG00000024440	protein_coding	Pcdh12	2.31653	0.377421	-2.61772	5e-05
Metabolic process	GO:0006112~energy reserve metabolic process	ENSMUSG00000030244	protein_coding	Gys2	51.568	29.2182	-0.81961	0.0024
Metabolic process	GO:0006112~energy reserve metabolic process	ENSMUSG00000031295	protein_coding	Phka2	4.58524	2.77272	-0.725698	0.03785
Metabolic process	GO:0006112~energy reserve metabolic process	ENSMUSG00000032114	protein_coding	Slc37a4	58.1191	33.0847	-0.812846	0.01025
Metabolic process	GO:0006112~energy reserve metabolic process	ENSMUSG00000033400	protein_coding	Agl	6.74499	3.2035	-1.07417	5e-05
Metabolic process	GO:0006112~energy reserve metabolic process	ENSMUSG00000036879	protein_coding	Phkb	4.37913	2.33196	-0.909098	0.01235
Metabolic process	GO:0006112~energy reserve metabolic process	ENSMUSG00000046794	protein_coding	Ppp1r3b	28.0811	4.13073	-2.76513	5e-05
Metabolic process	GO:0006112~energy reserve metabolic process	ENSMUSG00000055493	protein_coding	Epm2a	1.31347	0.326437	-2.0085	0.0001
Metabolic process	GO:0006112~energy reserve metabolic process	ENSMUSG00000067279	protein_coding	Ppp1r3c	8.85617	2.15395	-2.0397	5e-05
Metabolic process	GO:0006112~energy reserve metabolic process	ENSMUSG00000078650	protein_coding	G6pc	88.9641	39.7813	-1.16113	0.0007
Metabolic process	GO:0006163~purine nucleotide metabolic process	ENSMUSG00000000563	protein_coding	Atp5f1	119.229	73.9725	-0.688669	0.0059
Metabolic process	GO:0006163~purine nucleotide metabolic process	ENSMUSG00000002326	protein_coding	Gmpr2	3.60481	2.40176	-0.585832	0.04955
Metabolic process	GO:0006163~purine nucleotide metabolic process	ENSMUSG00000003072	protein_coding	Atp5d	74.3759	47.581	-0.64445	0.0216
Metabolic process	GO:0006163~purine nucleotide metabolic process	ENSMUSG00000005580	protein_coding	Adcy9	3.89219	1.10889	-1.81147	5e-05
Metabolic process	GO:0006163~purine nucleotide metabolic process	ENSMUSG00000006057	protein_coding	Atp5g1	159.684	94.6883	-0.753957	0.00135
Metabolic process	GO:0006163~purine nucleotide metabolic process	ENSMUSG00000006273	protein_coding	Atp6v1b2	10.3307	14.1518	0.454046	0.0427
Metabolic process	GO:0006163~purine nucleotide metabolic process	ENSMUSG00000006567	protein_coding	Atp7b	2.89539	1.68924	-0.777385	0.0025
Metabolic process	GO:0006163~purine nucleotide metabolic process	ENSMUSG00000015575	protein_coding	Atp6v0e	22.7837	36.6964	0.687635	0.0033
Metabolic process	GO:0006163~purine nucleotide metabolic process	ENSMUSG00000016252	protein_coding	Atp5e	168.691	88.491	-0.930785	0.0001
Metabolic process	GO:0006163~purine nucleotide metabolic process	ENSMUSG00000017697	protein_coding	Ada	1.3035	2.4459	0.90797	0.0232
Metabolic process	GO:0006163~purine nucleotide metabolic process	ENSMUSG00000019302	protein_coding	Atp6v0a1	8.59918	13.2532	0.624066	0.01715
Metabolic process	GO:0006163~purine nucleotide metabolic process	ENSMUSG00000020431	protein_coding	Adcy1	0.084351	3.77365	5.48341	0.00135
Metabolic process	GO:0006163~purine nucleotide metabolic process	ENSMUSG00000021048	protein_coding	Mthfd1	45.264	8.83467	-2.35712	5e-05
Metabolic process	GO:0006163~purine nucleotide metabolic process	ENSMUSG00000021699	protein_coding	Pde4d	1.32246	2.00424	0.599829	0.0326
Metabolic process	GO:0006163~purine nucleotide metabolic process	ENSMUSG00000021871	protein_coding	Pnp	37.0634	82.3171	1.1512	5e-05
Metabolic process	GO:0006163~purine nucleotide metabolic process	ENSMUSG00000022220	protein_coding	Adcy4	1.56162	0.70844	-1.14033	0.0007
Metabolic process	GO:0006163~purine nucleotide metabolic process	ENSMUSG00000024121	protein_coding	Atp6v0c	15.4356	24.8672	0.687979	0.0215
Metabolic process	GO:0006163~purine nucleotide metabolic process	ENSMUSG00000025393	protein_coding	Atp5b	416.732	264.542	-0.655622	0.01955
Metabolic process	GO:0006163~purine nucleotide metabolic process	ENSMUSG00000025428	protein_coding	Atp5a1	225.346	144.179	-0.644283	0.00835
Metabolic process	GO:0006163~purine nucleotide metabolic process	ENSMUSG00000025584	protein_coding	Pde8a	5.62036	3.95855	-0.505689	0.03595
Metabolic process	GO:0006163~purine nucleotide metabolic process	ENSMUSG00000025781	protein_coding	Atp5c1	134.966	65.6535	-1.03965	5e-05
Metabolic process	GO:0006163~purine nucleotide metabolic process	ENSMUSG00000025968	protein_coding	Ndufs1	27.7843	14.6	-0.928301	0.0024
Metabolic process	GO:0006163~purine nucleotide metabolic process	ENSMUSG00000026463	protein_coding	Atp2b4	1.35535	0.497272	-1.44656	0.0001
Metabolic process	GO:0006163~purine nucleotide metabolic process	ENSMUSG00000027259	protein_coding	Adal	3.64051	2.15671	-0.755305	0.0496
Metabolic process	GO:0006163~purine nucleotide metabolic process	ENSMUSG00000027931	protein_coding	Npr1	2.93567	1.19431	-1.29752	0.00065
Metabolic process	GO:0006163~purine nucleotide metabolic process	ENSMUSG00000028005	protein_coding	Gucy1b3	1.68991	0.857973	-0.977938	0.0026
Metabolic process	GO:0006163~purine nucleotide metabolic process	ENSMUSG00000028469	protein_coding	Npr2	7.91182	2.82583	-1.48534	5e-05
Metabolic process	GO:0006163~purine nucleotide metabolic process	ENSMUSG00000029467	protein_coding	Atp2a2	21.6335	60.4225	1.48182	5e-05
Metabolic process	GO:0006163~purine nucleotide metabolic process	ENSMUSG00000030302	protein_coding	Atp2b2	1.35539	0.4698	-1.52859	0.0001
Metabolic process	GO:0006163~purine nucleotide metabolic process	ENSMUSG00000030730	protein_coding	Atp2a1	0.0438149	6.52105	7.21754	0.01495
Metabolic process	GO:0006163~purine nucleotide metabolic process	ENSMUSG00000031441	protein_coding	Atp11a	3.76026	6.21942	0.725948	0.0154
Metabolic process	GO:0006163~purine nucleotide metabolic process	ENSMUSG00000031659	protein_coding	Adcy7	1.21724	0.574666	-1.08282	0.00025
Metabolic process	GO:0006163~purine nucleotide metabolic process	ENSMUSG00000032238	protein_coding	Rora	7.00807	13.2283	0.916544	0.0031
Metabolic process	GO:0006163~purine nucleotide metabolic process	ENSMUSG00000032412	protein_coding	Atp1b3	15.7025	21.4755	0.451697	0.04045
Metabolic process	GO:0006163~purine nucleotide metabolic process	ENSMUSG00000032478	protein_coding	Nme6	7.64496	11.7337	0.618079	0.0188
Metabolic process	GO:0006163~purine nucleotide metabolic process	ENSMUSG00000034566	protein_coding	Atp5h	187.984	117.835	-0.67384	0.00255
Metabolic process	GO:0006163~purine nucleotide metabolic process	ENSMUSG00000036639	protein_coding	Nudt1	9.17911	3.10121	-1.56552	5e-05
Metabolic process	GO:0006163~purine nucleotide metabolic process	ENSMUSG00000037400	protein_coding	Atp11b	5.55655	3.81405	-0.542866	0.0284
Metabolic process	GO:0006163~purine nucleotide metabolic process	ENSMUSG00000037685	protein_coding	Atp8a1	2.15988	0.969801	-1.15519	0.0014
Metabolic process	GO:0006163~purine nucleotide metabolic process	ENSMUSG00000038600	protein_coding	Atp6v0a4	0.210374	2.77668	3.72234	5e-05
Metabolic process	GO:0006163~purine nucleotide metabolic process	ENSMUSG00000038690	protein_coding	Atp5j2	128.828	60.878	-1.08145	5e-05
Metabolic process	GO:0006163~purine nucleotide metabolic process	ENSMUSG00000038717	protein_coding	Atp5l	165.592	114.751	-0.529123	0.0138
Metabolic process	GO:0006163~purine nucleotide metabolic process	ENSMUSG00000041168	protein_coding	Lonp1	24.662	18.2099	-0.437565	0.04085
Metabolic process	GO:0006163~purine nucleotide metabolic process	ENSMUSG00000042638	protein_coding	Gucy2c	0.0781789	1.44027	4.20342	5e-05
Metabolic process	GO:0006163~purine nucleotide metabolic process	ENSMUSG00000050856	protein_coding	Atp5k	250.521	84.8224	-1.56242	5e-05
Metabolic process	GO:0006163~purine nucleotide metabolic process	ENSMUSG00000060090	protein_coding	Rp2h	4.95613	3.1414	-0.657807	0.04455
Metabolic process	GO:0006163~purine nucleotide metabolic process	ENSMUSG00000062867	protein_coding	Impdh2	12.8813	18.2022	0.498834	0.0279
Metabolic process	GO:0006163~purine nucleotide metabolic process	ENSMUSG00000062949	protein_coding	Atp11c	30.1881	16.0065	-0.915321	0.00045
Metabolic process	GO:0006163~purine nucleotide metabolic process	ENSMUSG00000073435	protein_coding	Nme3	12.9385	3.57212	-1.85682	0.0397
Metabolic process	GO:0006399~tRNA metabolic process	ENSMUSG00000002825	protein_coding	Qtrt1	1.05519	2.3526	1.15675	0.00425
Metabolic process	GO:0006399~tRNA metabolic process	ENSMUSG00000003808	protein_coding	Farsa	4.47593	7.6969	0.782091	0.0041
Metabolic process	GO:0006399~tRNA metabolic process	ENSMUSG00000006005	protein_coding	Tpr	10.8389	18.9241	0.804001	0.0079
Metabolic process	GO:0006399~tRNA metabolic process	ENSMUSG00000006732	protein_coding	Mettl1	2.95054	7.47954	1.34197	5e-05
Metabolic process	GO:0006399~tRNA metabolic process	ENSMUSG00000007029	protein_coding	Vars	5.26202	11.441	1.12053	0.0041
Metabolic process	GO:0006399~tRNA metabolic process	ENSMUSG00000007670	protein_coding	Khsrp	3.21684	5.40315	0.748155	0.0013
Metabolic process	GO:0006399~tRNA metabolic process	ENSMUSG00000010755	protein_coding	Cars	5.98869	9.50756	0.666834	0.00445
Metabolic process	GO:0006399~tRNA metabolic process	ENSMUSG00000011254	protein_coding	Thg1l	0.58021	1.29936	1.16315	0.0063
Metabolic process	GO:0006399~tRNA metabolic process	ENSMUSG00000018848	protein_coding	Rars	11.4544	18.2036	0.668325	0.00295
Metabolic process	GO:0006399~tRNA metabolic process	ENSMUSG00000020718	protein_coding	Polg2	2.39188	0.781688	-1.61348	0.00545
Metabolic process	GO:0006399~tRNA metabolic process	ENSMUSG00000021266	protein_coding	Wars	5.07354	14.6459	1.52943	5e-05
Metabolic process	GO:0006399~tRNA metabolic process	ENSMUSG00000021420	protein_coding	Fars2	8.19531	4.02186	-1.02694	5e-05
Metabolic process	GO:0006399~tRNA metabolic process	ENSMUSG00000023938	protein_coding	Aars2	2.90191	1.43851	-1.01243	0.00015
Metabolic process	GO:0006399~tRNA metabolic process	ENSMUSG00000024493	protein_coding	Lars	6.5694	10.4293	0.66681	0.00235
Metabolic process	GO:0006399~tRNA metabolic process	ENSMUSG00000024587	protein_coding	Nars	23.2097	40.0094	0.785612	0.0004
Metabolic process	GO:0006399~tRNA metabolic process	ENSMUSG00000025086	protein_coding	Trub1	1.67	0.707068	-1.23993	0.00015
Metabolic process	GO:0006399~tRNA metabolic process	ENSMUSG00000025260	protein_coding	Hsd17b10	59.6251	27.4153	-1.12094	5e-05
Metabolic process	GO:0006399~tRNA metabolic process	ENSMUSG00000026356	protein_coding	Dars	26.1461	17.5103	-0.578393	0.0098
Metabolic process	GO:0006399~tRNA metabolic process	ENSMUSG00000026709	protein_coding	Dars2	6.21591	2.72984	-1.18715	0.0028
Metabolic process	GO:0006399~tRNA metabolic process	ENSMUSG00000027079	protein_coding	Clp1	5.58987	8.30291	0.570802	0.02455
Metabolic process	GO:0006399~tRNA metabolic process	ENSMUSG00000027487	protein_coding	Cdk5rap1	3.22896	1.84102	-0.810563	0.0133
Metabolic process	GO:0006399~tRNA metabolic process	ENSMUSG00000028107	protein_coding	Tars2	5.5434	3.16833	-0.807047	0.00265
Metabolic process	GO:0006399~tRNA metabolic process	ENSMUSG00000029777	protein_coding	Gars	12.3019	23.6688	0.944108	5e-05
Metabolic process	GO:0006399~tRNA metabolic process	ENSMUSG00000030515	protein_coding	Tarsl2	3.07645	1.19297	-1.36671	0.03
Metabolic process	GO:0006399~tRNA metabolic process	ENSMUSG00000031683	protein_coding	Lsm6	18.6457	10.5348	-0.823681	0.01905
Metabolic process	GO:0006399~tRNA metabolic process	ENSMUSG00000032342	protein_coding	Mto1	4.42483	2.60024	-0.766976	0.00435
Metabolic process	GO:0006399~tRNA metabolic process	ENSMUSG00000032604	protein_coding	Qars	11.1172	18.2292	0.713459	0.00235
Metabolic process	GO:0006399~tRNA metabolic process	ENSMUSG00000037376	protein_coding	Trmt6	2.8689	6.26619	1.12709	5e-05
Metabolic process	GO:0006399~tRNA metabolic process	ENSMUSG00000038888	protein_coding	Ctu1	0.883522	1.60353	0.859915	0.0195
Metabolic process	GO:0006399~tRNA metabolic process	ENSMUSG00000039826	protein_coding	Trub2	2.46018	4.67143	0.925099	0.0105
Metabolic process	GO:0006399~tRNA metabolic process	ENSMUSG00000053286	protein_coding	Trmt1l	4.94129	2.19084	-1.17341	5e-05
Metabolic process	GO:0006399~tRNA metabolic process	ENSMUSG00000060950	protein_coding	Trmt61a	0.986465	3.03639	1.62202	5e-05
Metabolic process	GO:0006399~tRNA metabolic process	ENSMUSG00000067369	protein_coding	Trmt2b	7.17452	3.54314	-1.01786	0.0002
Metabolic process	GO:0006399~tRNA metabolic process	ENSMUSG00000068739	protein_coding	Sars	16.3616	31.4441	0.942479	0.00065
Metabolic process	GO:0006399~tRNA metabolic process	ENSMUSG00000075528	protein_coding	Aarsd1	6.8378	3.44291	-0.989905	0.00545
Metabolic process	GO:0006518~peptide metabolic process	ENSMUSG00000001663	protein_coding	Gstt1	143.718	15.6197	-3.2018	5e-05
Metabolic process	GO:0006518~peptide metabolic process	ENSMUSG00000001665	protein_coding	Gstt3	17.6202	4.30979	-2.03154	0.01505
Metabolic process	GO:0006518~peptide metabolic process	ENSMUSG00000006818	protein_coding	Sod2	34.0728	121.027	1.82863	5e-05
Metabolic process	GO:0006518~peptide metabolic process	ENSMUSG00000008540	protein_coding	Mgst1	2566.24	1383.12	-0.89173	0.0043
Metabolic process	GO:0006518~peptide metabolic process	ENSMUSG00000018339	protein_coding	Gpx3	1.06895	11.0091	3.36443	5e-05
Metabolic process	GO:0006518~peptide metabolic process	ENSMUSG00000020681	protein_coding	Ace	0.311414	1.10994	1.83357	0.00065
Metabolic process	GO:0006518~peptide metabolic process	ENSMUSG00000022982	protein_coding	Sod1	525.411	345.699	-0.60393	0.0073
Metabolic process	GO:0006518~peptide metabolic process	ENSMUSG00000024308	protein_coding	Tapbp	28.3789	49.7183	0.808957	0.00355
Metabolic process	GO:0006518~peptide metabolic process	ENSMUSG00000024713	protein_coding	Pcsk5	1.73321	4.8171	1.47472	5e-05
Metabolic process	GO:0006518~peptide metabolic process	ENSMUSG00000025724	protein_coding	Sec11a	19.0702	27.623	0.534548	0.03305
Metabolic process	GO:0006518~peptide metabolic process	ENSMUSG00000025950	protein_coding	Idh1	152.237	45.2273	-1.75106	5e-05
Metabolic process	GO:0006518~peptide metabolic process	ENSMUSG00000028124	protein_coding	Gclm	59.0486	33.5006	-0.817719	0.032
Metabolic process	GO:0006518~peptide metabolic process	ENSMUSG00000029864	protein_coding	Gstk1	59.4613	13.8037	-2.10689	5e-05
Metabolic process	GO:0006518~peptide metabolic process	ENSMUSG00000031584	protein_coding	Gsr	22.0598	52.1975	1.24256	5e-05
Metabolic process	GO:0006518~peptide metabolic process	ENSMUSG00000033318	protein_coding	Gstt2	15.1376	6.27042	-1.27151	5e-05
Metabolic process	GO:0006518~peptide metabolic process	ENSMUSG00000035227	protein_coding	Spcs2	13.5238	25.3298	0.90534	5e-05
Metabolic process	GO:0006518~peptide metabolic process	ENSMUSG00000035936	protein_coding	Aldh5a1	4.76865	1.30921	-1.86488	5e-05
Metabolic process	GO:0006518~peptide metabolic process	ENSMUSG00000054408	protein_coding	Spcs3	15.7116	21.6129	0.460064	0.03605
Metabolic process	GO:0006518~peptide metabolic process	ENSMUSG00000060803	protein_coding	Gstp1	940.645	407.941	-1.20529	5e-05
Metabolic process	GO:0006534~cysteine metabolic process	ENSMUSG00000023044	protein_coding	Csad	137.386	34.5053	-1.99334	5e-05
Metabolic process	GO:0006534~cysteine metabolic process	ENSMUSG00000024039	protein_coding	Cbs	191.36	64.8216	-1.56174	5e-05
Metabolic process	GO:0006534~cysteine metabolic process	ENSMUSG00000027618	protein_coding	Nfs1	20.5001	11.1732	-0.87559	0.0148
Metabolic process	GO:0006534~cysteine metabolic process	ENSMUSG00000028124	protein_coding	Gclm	59.0486	33.5006	-0.817719	0.032
Metabolic process	GO:0006534~cysteine metabolic process	ENSMUSG00000028179	protein_coding	Cth	97.9129	45.0024	-1.1215	0.00125
Metabolic process	GO:0006534~cysteine metabolic process	ENSMUSG00000033022	protein_coding	Cdo1	335.468	571.4	0.768326	0.0017
Metabolic process	GO:0006536~glutamate metabolic process	ENSMUSG00000003526	protein_coding	Prodh	47.3536	16.0282	-1.56286	5e-05
Metabolic process	GO:0006536~glutamate metabolic process	ENSMUSG00000015890	protein_coding	Amdhd1	55.2494	14.3777	-1.94213	5e-05
Metabolic process	GO:0006536~glutamate metabolic process	ENSMUSG00000025190	protein_coding	Got1	55.6731	190.537	1.77502	5e-05
Metabolic process	GO:0006536~glutamate metabolic process	ENSMUSG00000028124	protein_coding	Gclm	59.0486	33.5006	-0.817719	0.032
Metabolic process	GO:0006536~glutamate metabolic process	ENSMUSG00000031672	protein_coding	Got2	78.2055	42.9737	-0.863817	0.00015
Metabolic process	GO:0006536~glutamate metabolic process	ENSMUSG00000035936	protein_coding	Aldh5a1	4.76865	1.30921	-1.86488	5e-05
Metabolic process	GO:0006536~glutamate metabolic process	ENSMUSG00000036892	protein_coding	Prodh2	47.9601	10.8736	-2.14101	5e-05
Metabolic process	GO:0006541~glutamine metabolic process	ENSMUSG00000025991	protein_coding	Cps1	392.623	209.151	-0.908598	0.0395
Metabolic process	GO:0006541~glutamine metabolic process	ENSMUSG00000026103	protein_coding	Gls	4.49101	7.74178	0.785626	0.0144
Metabolic process	GO:0006541~glutamine metabolic process	ENSMUSG00000026473	protein_coding	Glul	254.627	157.297	-0.694891	0.0132
Metabolic process	GO:0006541~glutamine metabolic process	ENSMUSG00000028633	protein_coding	Ctps	1.22356	3.60186	1.55765	5e-05
Metabolic process	GO:0006541~glutamine metabolic process	ENSMUSG00000029752	protein_coding	Asns	1.9745	16.1061	3.02805	5e-05
Metabolic process	GO:0006541~glutamine metabolic process	ENSMUSG00000029992	protein_coding	Gfpt1	2.76701	4.68763	0.76053	0.0031
Metabolic process	GO:0006541~glutamine metabolic process	ENSMUSG00000031360	protein_coding	Ctps2	5.07027	10.5103	1.05167	0.0007
Metabolic process	GO:0006541~glutamine metabolic process	ENSMUSG00000031393	protein_coding	Mecp2	2.61041	5.66059	1.11668	0.00715
Metabolic process	GO:0006541~glutamine metabolic process	ENSMUSG00000035936	protein_coding	Aldh5a1	4.76865	1.30921	-1.86488	5e-05
Metabolic process	GO:0006541~glutamine metabolic process	ENSMUSG00000044005	protein_coding	Gls2	86.9203	33.4523	-1.37759	0.00015
Metabolic process	GO:0006541~glutamine metabolic process	ENSMUSG00000073987	protein_coding	Ggh	5.16205	3.36048	-0.619277	0.01645
Metabolic process	GO:0006544~glycine metabolic process	ENSMUSG00000009614	protein_coding	Sardh	208.812	47.7521	-2.12857	5e-05
Metabolic process	GO:0006544~glycine metabolic process	ENSMUSG00000020534	protein_coding	Shmt1	64.4657	11.1469	-2.53188	0.0003
Metabolic process	GO:0006544~glycine metabolic process	ENSMUSG00000021707	protein_coding	Dhfr	5.13515	1.67237	-1.61851	5e-05
Metabolic process	GO:0006544~glycine metabolic process	ENSMUSG00000024827	protein_coding	Gldc	15.3754	10.9656	-0.487642	0.04395
Metabolic process	GO:0006544~glycine metabolic process	ENSMUSG00000025403	protein_coding	Shmt2	25.4538	10.7152	-1.24822	5e-05
Metabolic process	GO:0006544~glycine metabolic process	ENSMUSG00000026272	protein_coding	Agxt	73.3927	25.7962	-1.50848	5e-05
Metabolic process	GO:0006544~glycine metabolic process	ENSMUSG00000032607	protein_coding	Amt	25.2827	3.46198	-2.86848	5e-05
Metabolic process	GO:0006544~glycine metabolic process	ENSMUSG00000034424	protein_coding	Gcsh	46.3056	14.9436	-1.63166	5e-05
Metabolic process	GO:0006544~glycine metabolic process	ENSMUSG00000042102	protein_coding	Dmgdh	98.5119	33.1346	-1.57196	5e-05
Metabolic process	GO:0006558~L-phenylalanine metabolic process	ENSMUSG00000001670	protein_coding	Tat	300.633	1068.11	1.82898	5e-05
Metabolic process	GO:0006558~L-phenylalanine metabolic process	ENSMUSG00000020051	protein_coding	Pah	270.205	48.5846	-2.47548	5e-05
Metabolic process	GO:0006558~L-phenylalanine metabolic process	ENSMUSG00000021033	protein_coding	Gstz1	214.77	80.2319	-1.42054	5e-05
Metabolic process	GO:0006558~L-phenylalanine metabolic process	ENSMUSG00000022821	protein_coding	Hgd	150.919	35.1925	-2.10043	5e-05
Metabolic process	GO:0006558~L-phenylalanine metabolic process	ENSMUSG00000029445	protein_coding	Hpd	568.272	166.41	-1.77184	0.0018
Metabolic process	GO:0006558~L-phenylalanine metabolic process	ENSMUSG00000030630	protein_coding	Fah	216.628	124.356	-0.800743	0.00095
Metabolic process	GO:0006570~tyrosine metabolic process	ENSMUSG00000001670	protein_coding	Tat	300.633	1068.11	1.82898	5e-05
Metabolic process	GO:0006570~tyrosine metabolic process	ENSMUSG00000020051	protein_coding	Pah	270.205	48.5846	-2.47548	5e-05
Metabolic process	GO:0006570~tyrosine metabolic process	ENSMUSG00000021033	protein_coding	Gstz1	214.77	80.2319	-1.42054	5e-05
Metabolic process	GO:0006570~tyrosine metabolic process	ENSMUSG00000022129	protein_coding	Dct	3.758	0.11039	-5.08929	0.0001
Metabolic process	GO:0006570~tyrosine metabolic process	ENSMUSG00000022821	protein_coding	Hgd	150.919	35.1925	-2.10043	5e-05
Metabolic process	GO:0006570~tyrosine metabolic process	ENSMUSG00000029445	protein_coding	Hpd	568.272	166.41	-1.77184	0.0018
Metabolic process	GO:0006570~tyrosine metabolic process	ENSMUSG00000030630	protein_coding	Fah	216.628	124.356	-0.800743	0.00095
Metabolic process	GO:0006575~cellular amino acid derivative metabolic process	ENSMUSG00000000326	protein_coding	Comt	269.675	70.2301	-1.94106	5e-05
Metabolic process	GO:0006575~cellular amino acid derivative metabolic process	ENSMUSG00000001663	protein_coding	Gstt1	143.718	15.6197	-3.2018	5e-05
Metabolic process	GO:0006575~cellular amino acid derivative metabolic process	ENSMUSG00000001665	protein_coding	Gstt3	17.6202	4.30979	-2.03154	0.01505
Metabolic process	GO:0006575~cellular amino acid derivative metabolic process	ENSMUSG00000002769	protein_coding	Gnmt	519.592	207.473	-1.32445	0.01215
Metabolic process	GO:0006575~cellular amino acid derivative metabolic process	ENSMUSG00000005615	protein_coding	Pcyt1a	13.1103	8.71775	-0.588676	0.0189
Metabolic process	GO:0006575~cellular amino acid derivative metabolic process	ENSMUSG00000006442	protein_coding	Srm	6.09335	9.67483	0.667001	0.0099
Metabolic process	GO:0006575~cellular amino acid derivative metabolic process	ENSMUSG00000006818	protein_coding	Sod2	34.0728	121.027	1.82863	5e-05
Metabolic process	GO:0006575~cellular amino acid derivative metabolic process	ENSMUSG00000008540	protein_coding	Mgst1	2566.24	1383.12	-0.89173	0.0043
Metabolic process	GO:0006575~cellular amino acid derivative metabolic process	ENSMUSG00000011179	protein_coding	Odc1	11.8834	29.0884	1.2915	5e-05
Metabolic process	GO:0006575~cellular amino acid derivative metabolic process	ENSMUSG00000015970	protein_coding	Chdh	17.8581	7.71001	-1.21177	0.00015
Metabolic process	GO:0006575~cellular amino acid derivative metabolic process	ENSMUSG00000017718	protein_coding	Afmid	36.5231	4.17125	-3.13026	0.0036
Metabolic process	GO:0006575~cellular amino acid derivative metabolic process	ENSMUSG00000018339	protein_coding	Gpx3	1.06895	11.0091	3.36443	5e-05
Metabolic process	GO:0006575~cellular amino acid derivative metabolic process	ENSMUSG00000020010	protein_coding	Vnn3	33.2952	62.1039	0.89937	5e-05
Metabolic process	GO:0006575~cellular amino acid derivative metabolic process	ENSMUSG00000020150	protein_coding	Gamt	96.1948	1.69652	-5.82531	5e-05
Metabolic process	GO:0006575~cellular amino acid derivative metabolic process	ENSMUSG00000020182	protein_coding	Ddc	11.7706	3.31562	-1.82784	5e-05
Metabolic process	GO:0006575~cellular amino acid derivative metabolic process	ENSMUSG00000020919	protein_coding	Stat5b	10.4125	5.89642	-0.820404	0.0017
Metabolic process	GO:0006575~cellular amino acid derivative metabolic process	ENSMUSG00000022587	protein_coding	Ly6e	83.8428	30.8476	-1.44253	5e-05
Metabolic process	GO:0006575~cellular amino acid derivative metabolic process	ENSMUSG00000022982	protein_coding	Sod1	525.411	345.699	-0.60393	0.0073
Metabolic process	GO:0006575~cellular amino acid derivative metabolic process	ENSMUSG00000023044	protein_coding	Csad	137.386	34.5053	-1.99334	5e-05
Metabolic process	GO:0006575~cellular amino acid derivative metabolic process	ENSMUSG00000024140	protein_coding	Epas1	16.9991	25.2321	0.5698	0.0211
Metabolic process	GO:0006575~cellular amino acid derivative metabolic process	ENSMUSG00000024843	protein_coding	Chka	6.14193	36.1634	2.55777	5e-05
Metabolic process	GO:0006575~cellular amino acid derivative metabolic process	ENSMUSG00000025130	protein_coding	P4hb	289.828	524.039	0.854476	0.0016
Metabolic process	GO:0006575~cellular amino acid derivative metabolic process	ENSMUSG00000025283	protein_coding	Sat1	38.9436	125.914	1.69298	5e-05
Metabolic process	GO:0006575~cellular amino acid derivative metabolic process	ENSMUSG00000025464	protein_coding	Paox	11.5849	3.12797	-1.88895	5e-05
Metabolic process	GO:0006575~cellular amino acid derivative metabolic process	ENSMUSG00000025950	protein_coding	Idh1	152.237	45.2273	-1.75106	5e-05
Metabolic process	GO:0006575~cellular amino acid derivative metabolic process	ENSMUSG00000026687	protein_coding	Aldh9a1	37.8628	13.5739	-1.47994	5e-05
Metabolic process	GO:0006575~cellular amino acid derivative metabolic process	ENSMUSG00000026866	protein_coding	Kynu	51.398	15.0312	-1.77376	5e-05
Metabolic process	GO:0006575~cellular amino acid derivative metabolic process	ENSMUSG00000027199	protein_coding	Gatm	5.24067	0.565475	-3.21221	5e-05
Metabolic process	GO:0006575~cellular amino acid derivative metabolic process	ENSMUSG00000027333	protein_coding	Smox	1.08018	4.76791	2.14208	0.00455
Metabolic process	GO:0006575~cellular amino acid derivative metabolic process	ENSMUSG00000027360	protein_coding	Hdc	1.45896	5.42908	1.89577	5e-05
Metabolic process	GO:0006575~cellular amino acid derivative metabolic process	ENSMUSG00000027533	protein_coding	Fabp5	37.972	18.8471	-1.01059	5e-05
Metabolic process	GO:0006575~cellular amino acid derivative metabolic process	ENSMUSG00000027931	protein_coding	Npr1	2.93567	1.19431	-1.29752	0.00065
Metabolic process	GO:0006575~cellular amino acid derivative metabolic process	ENSMUSG00000028124	protein_coding	Gclm	59.0486	33.5006	-0.817719	0.032
Metabolic process	GO:0006575~cellular amino acid derivative metabolic process	ENSMUSG00000029864	protein_coding	Gstk1	59.4613	13.8037	-2.10689	5e-05
Metabolic process	GO:0006575~cellular amino acid derivative metabolic process	ENSMUSG00000029998	protein_coding	Pcyox1	32.5312	50.6404	0.638462	0.01715
Metabolic process	GO:0006575~cellular amino acid derivative metabolic process	ENSMUSG00000030122	protein_coding	Ptms	86.0839	33.2828	-1.37097	5e-05
Metabolic process	GO:0006575~cellular amino acid derivative metabolic process	ENSMUSG00000030302	protein_coding	Atp2b2	1.35539	0.4698	-1.52859	0.0001
Metabolic process	GO:0006575~cellular amino acid derivative metabolic process	ENSMUSG00000031393	protein_coding	Mecp2	2.61041	5.66059	1.11668	0.00715
Metabolic process	GO:0006575~cellular amino acid derivative metabolic process	ENSMUSG00000031549	protein_coding	Ido2	8.70184	1.22866	-2.82424	5e-05
Metabolic process	GO:0006575~cellular amino acid derivative metabolic process	ENSMUSG00000031584	protein_coding	Gsr	22.0598	52.1975	1.24256	5e-05
Metabolic process	GO:0006575~cellular amino acid derivative metabolic process	ENSMUSG00000032207	protein_coding	Lipc	46.4057	9.2412	-2.32815	5e-05
Metabolic process	GO:0006575~cellular amino acid derivative metabolic process	ENSMUSG00000033022	protein_coding	Cdo1	335.468	571.4	0.768326	0.0017
Metabolic process	GO:0006575~cellular amino acid derivative metabolic process	ENSMUSG00000033318	protein_coding	Gstt2	15.1376	6.27042	-1.27151	5e-05
Metabolic process	GO:0006575~cellular amino acid derivative metabolic process	ENSMUSG00000035936	protein_coding	Aldh5a1	4.76865	1.30921	-1.86488	5e-05
Metabolic process	GO:0006575~cellular amino acid derivative metabolic process	ENSMUSG00000037458	protein_coding	Azin1	22.9716	10.2106	-1.16979	0.00015
Metabolic process	GO:0006575~cellular amino acid derivative metabolic process	ENSMUSG00000040706	protein_coding	Agmat	41.2332	8.48221	-2.28129	5e-05
Metabolic process	GO:0006575~cellular amino acid derivative metabolic process	ENSMUSG00000041660	protein_coding	Bbox1	47.9909	6.98632	-2.78016	5e-05
Metabolic process	GO:0006575~cellular amino acid derivative metabolic process	ENSMUSG00000053907	protein_coding	Mat2a	9.92819	17.4717	0.815421	0.0002
Metabolic process	GO:0006575~cellular amino acid derivative metabolic process	ENSMUSG00000055737	protein_coding	Ghr	145.156	24.5814	-2.56196	5e-05
Metabolic process	GO:0006575~cellular amino acid derivative metabolic process	ENSMUSG00000057880	protein_coding	Abat	30.9889	6.13909	-2.33565	5e-05
Metabolic process	GO:0006575~cellular amino acid derivative metabolic process	ENSMUSG00000060002	protein_coding	Chpt1	42.9054	23.5093	-0.867926	0.0013
Metabolic process	GO:0006575~cellular amino acid derivative metabolic process	ENSMUSG00000060803	protein_coding	Gstp1	940.645	407.941	-1.20529	5e-05
Metabolic process	GO:0006575~cellular amino acid derivative metabolic process	ENSMUSG00000061740	protein_coding	Cyp2d22	20.9666	13.9181	-0.591131	0.01255
Metabolic process	GO:0006575~cellular amino acid derivative metabolic process	ENSMUSG00000062908	protein_coding	Acadm	95.28	46.6394	-1.03062	5e-05
Metabolic process	GO:0006575~cellular amino acid derivative metabolic process	ENSMUSG00000070644	protein_coding	Etnk2	126.315	32.4506	-1.96071	5e-05
Metabolic process	GO:0006575~cellular amino acid derivative metabolic process	ENSMUSG00000071708	protein_coding	Sms	1.77428	0.721841	-1.29748	0.029
Metabolic process	GO:0006576~biogenic amine metabolic process	ENSMUSG00000000326	protein_coding	Comt	269.675	70.2301	-1.94106	5e-05
Metabolic process	GO:0006576~biogenic amine metabolic process	ENSMUSG00000005615	protein_coding	Pcyt1a	13.1103	8.71775	-0.588676	0.0189
Metabolic process	GO:0006576~biogenic amine metabolic process	ENSMUSG00000006442	protein_coding	Srm	6.09335	9.67483	0.667001	0.0099
Metabolic process	GO:0006576~biogenic amine metabolic process	ENSMUSG00000011179	protein_coding	Odc1	11.8834	29.0884	1.2915	5e-05
Metabolic process	GO:0006576~biogenic amine metabolic process	ENSMUSG00000015970	protein_coding	Chdh	17.8581	7.71001	-1.21177	0.00015
Metabolic process	GO:0006576~biogenic amine metabolic process	ENSMUSG00000017718	protein_coding	Afmid	36.5231	4.17125	-3.13026	0.0036
Metabolic process	GO:0006576~biogenic amine metabolic process	ENSMUSG00000020182	protein_coding	Ddc	11.7706	3.31562	-1.82784	5e-05
Metabolic process	GO:0006576~biogenic amine metabolic process	ENSMUSG00000022587	protein_coding	Ly6e	83.8428	30.8476	-1.44253	5e-05
Metabolic process	GO:0006576~biogenic amine metabolic process	ENSMUSG00000024140	protein_coding	Epas1	16.9991	25.2321	0.5698	0.0211
Metabolic process	GO:0006576~biogenic amine metabolic process	ENSMUSG00000024843	protein_coding	Chka	6.14193	36.1634	2.55777	5e-05
Metabolic process	GO:0006576~biogenic amine metabolic process	ENSMUSG00000025283	protein_coding	Sat1	38.9436	125.914	1.69298	5e-05
Metabolic process	GO:0006576~biogenic amine metabolic process	ENSMUSG00000025464	protein_coding	Paox	11.5849	3.12797	-1.88895	5e-05
Metabolic process	GO:0006576~biogenic amine metabolic process	ENSMUSG00000026687	protein_coding	Aldh9a1	37.8628	13.5739	-1.47994	5e-05
Metabolic process	GO:0006576~biogenic amine metabolic process	ENSMUSG00000026866	protein_coding	Kynu	51.398	15.0312	-1.77376	5e-05
Metabolic process	GO:0006576~biogenic amine metabolic process	ENSMUSG00000027333	protein_coding	Smox	1.08018	4.76791	2.14208	0.00455
Metabolic process	GO:0006576~biogenic amine metabolic process	ENSMUSG00000027360	protein_coding	Hdc	1.45896	5.42908	1.89577	5e-05
Metabolic process	GO:0006576~biogenic amine metabolic process	ENSMUSG00000027533	protein_coding	Fabp5	37.972	18.8471	-1.01059	5e-05
Metabolic process	GO:0006576~biogenic amine metabolic process	ENSMUSG00000027931	protein_coding	Npr1	2.93567	1.19431	-1.29752	0.00065
Metabolic process	GO:0006576~biogenic amine metabolic process	ENSMUSG00000030302	protein_coding	Atp2b2	1.35539	0.4698	-1.52859	0.0001
Metabolic process	GO:0006576~biogenic amine metabolic process	ENSMUSG00000031393	protein_coding	Mecp2	2.61041	5.66059	1.11668	0.00715
Metabolic process	GO:0006576~biogenic amine metabolic process	ENSMUSG00000031549	protein_coding	Ido2	8.70184	1.22866	-2.82424	5e-05
Metabolic process	GO:0006576~biogenic amine metabolic process	ENSMUSG00000032207	protein_coding	Lipc	46.4057	9.2412	-2.32815	5e-05
Metabolic process	GO:0006576~biogenic amine metabolic process	ENSMUSG00000037458	protein_coding	Azin1	22.9716	10.2106	-1.16979	0.00015
Metabolic process	GO:0006576~biogenic amine metabolic process	ENSMUSG00000040706	protein_coding	Agmat	41.2332	8.48221	-2.28129	5e-05
Metabolic process	GO:0006576~biogenic amine metabolic process	ENSMUSG00000041660	protein_coding	Bbox1	47.9909	6.98632	-2.78016	5e-05
Metabolic process	GO:0006576~biogenic amine metabolic process	ENSMUSG00000060002	protein_coding	Chpt1	42.9054	23.5093	-0.867926	0.0013
Metabolic process	GO:0006576~biogenic amine metabolic process	ENSMUSG00000061740	protein_coding	Cyp2d22	20.9666	13.9181	-0.591131	0.01255
Metabolic process	GO:0006576~biogenic amine metabolic process	ENSMUSG00000062908	protein_coding	Acadm	95.28	46.6394	-1.03062	5e-05
Metabolic process	GO:0006576~biogenic amine metabolic process	ENSMUSG00000070644	protein_coding	Etnk2	126.315	32.4506	-1.96071	5e-05
Metabolic process	GO:0006576~biogenic amine metabolic process	ENSMUSG00000071708	protein_coding	Sms	1.77428	0.721841	-1.29748	0.029
Metabolic process	GO:0006631~fatty acid metabolic process	ENSMUSG00000003623	protein_coding	Crot	156.596	87.6355	-0.837456	0.00175
Metabolic process	GO:0006631~fatty acid metabolic process	ENSMUSG00000005681	protein_coding	Apoa2	6649.47	2827.65	-1.23364	0.0002
Metabolic process	GO:0006631~fatty acid metabolic process	ENSMUSG00000010651	protein_coding	Acaa1b	133.3	3.40284	-5.29179	5e-05
Metabolic process	GO:0006631~fatty acid metabolic process	ENSMUSG00000010663	protein_coding	Fads1	64.0147	25.3191	-1.33818	5e-05
Metabolic process	GO:0006631~fatty acid metabolic process	ENSMUSG00000015090	protein_coding	Ptgds	30.4123	8.03931	-1.91951	5e-05
Metabolic process	GO:0006631~fatty acid metabolic process	ENSMUSG00000018796	protein_coding	Acsl1	135.048	27.8939	-2.27545	5e-05
Metabolic process	GO:0006631~fatty acid metabolic process	ENSMUSG00000020003	protein_coding	Pex7	20.9932	13.2068	-0.668637	0.0059
Metabolic process	GO:0006631~fatty acid metabolic process	ENSMUSG00000020532	protein_coding	Acaca	21.2562	6.59668	-1.68807	5e-05
Metabolic process	GO:0006631~fatty acid metabolic process	ENSMUSG00000020919	protein_coding	Stat5b	10.4125	5.89642	-0.820404	0.0017
Metabolic process	GO:0006631~fatty acid metabolic process	ENSMUSG00000021228	protein_coding	Acot3	10.5989	2.09288	-2.34036	0.00675
Metabolic process	GO:0006631~fatty acid metabolic process	ENSMUSG00000021364	protein_coding	Elovl2	55.9163	13.4321	-2.05758	5e-05
Metabolic process	GO:0006631~fatty acid metabolic process	ENSMUSG00000021457	protein_coding	Syk	2.3393	3.39944	0.539222	0.0352
Metabolic process	GO:0006631~fatty acid metabolic process	ENSMUSG00000021458	protein_coding	2010111I01Rik	3.29008	5.87492	0.836444	0.0098
Metabolic process	GO:0006631~fatty acid metabolic process	ENSMUSG00000021620	protein_coding	Acot12	28.9441	17.8925	-0.693921	0.0066
Metabolic process	GO:0006631~fatty acid metabolic process	ENSMUSG00000021751	protein_coding	Acox2	48.0374	96.0099	0.999027	5e-05
Metabolic process	GO:0006631~fatty acid metabolic process	ENSMUSG00000021947	protein_coding	Cryl1	6.14435	1.83881	-1.74049	5e-05
Metabolic process	GO:0006631~fatty acid metabolic process	ENSMUSG00000022040	protein_coding	Ephx2	168.982	44.3635	-1.92942	5e-05
Metabolic process	GO:0006631~fatty acid metabolic process	ENSMUSG00000022383	protein_coding	Ppara	33.7064	13.052	-1.36875	5e-05
Metabolic process	GO:0006631~fatty acid metabolic process	ENSMUSG00000022853	protein_coding	Ehhadh	292.727	23.1153	-3.66264	5e-05
Metabolic process	GO:0006631~fatty acid metabolic process	ENSMUSG00000024132	protein_coding	Eci1	48.4919	13.7812	-1.81504	5e-05
Metabolic process	GO:0006631~fatty acid metabolic process	ENSMUSG00000024507	protein_coding	Hsd17b4	86.5275	35.5606	-1.28288	5e-05
Metabolic process	GO:0006631~fatty acid metabolic process	ENSMUSG00000024610	protein_coding	Cd74	93.4693	28.537	-1.71166	5e-05
Metabolic process	GO:0006631~fatty acid metabolic process	ENSMUSG00000024646	protein_coding	Cyb5	1016.04	326.93	-1.6359	5e-05
Metabolic process	GO:0006631~fatty acid metabolic process	ENSMUSG00000024665	protein_coding	Fads2	78.6615	27.361	-1.52354	5e-05
Metabolic process	GO:0006631~fatty acid metabolic process	ENSMUSG00000024978	protein_coding	Gpam	27.9077	13.251	-1.07456	5e-05
Metabolic process	GO:0006631~fatty acid metabolic process	ENSMUSG00000024981	protein_coding	Acsl5	69.9052	38.6111	-0.856385	0.0003
Metabolic process	GO:0006631~fatty acid metabolic process	ENSMUSG00000025153	protein_coding	Fasn	67.8392	22.4993	-1.59224	5e-05
Metabolic process	GO:0006631~fatty acid metabolic process	ENSMUSG00000025465	protein_coding	Echs1	82.2624	47.7988	-0.783259	0.0006
Metabolic process	GO:0006631~fatty acid metabolic process	ENSMUSG00000025745	protein_coding	Hadha	76.1929	44.2521	-0.78391	0.0009
Metabolic process	GO:0006631~fatty acid metabolic process	ENSMUSG00000025903	protein_coding	Lypla1	64.1101	31.9678	-1.00393	0.00065
Metabolic process	GO:0006631~fatty acid metabolic process	ENSMUSG00000026189	protein_coding	Pecr	62.1682	7.1619	-3.11776	0.01955
Metabolic process	GO:0006631~fatty acid metabolic process	ENSMUSG00000026664	protein_coding	Phyh	508.59	296.763	-0.777195	0.00245
Metabolic process	GO:0006631~fatty acid metabolic process	ENSMUSG00000026853	protein_coding	Crat	11.2144	19.8074	0.82069	0.0058
Metabolic process	GO:0006631~fatty acid metabolic process	ENSMUSG00000027359	protein_coding	Slc27a2	345.741	112.294	-1.62241	5e-05
Metabolic process	GO:0006631~fatty acid metabolic process	ENSMUSG00000027984	protein_coding	Hadh	102.69	20.0558	-2.3562	5e-05
Metabolic process	GO:0006631~fatty acid metabolic process	ENSMUSG00000028167	protein_coding	Bdh2	7.00613	1.08325	-2.69326	5e-05
Metabolic process	GO:0006631~fatty acid metabolic process	ENSMUSG00000028518	protein_coding	Prkaa2	7.19942	4.25067	-0.760191	0.00045
Metabolic process	GO:0006631~fatty acid metabolic process	ENSMUSG00000028937	protein_coding	Acot7	4.66616	2.25988	-1.04599	0.0019
Metabolic process	GO:0006631~fatty acid metabolic process	ENSMUSG00000028944	protein_coding	Prkag2	3.7023	2.50196	-0.565364	0.046
Metabolic process	GO:0006631~fatty acid metabolic process	ENSMUSG00000029098	protein_coding	Acox3	5.56273	2.66284	-1.06283	0.00055
Metabolic process	GO:0006631~fatty acid metabolic process	ENSMUSG00000029482	protein_coding	Aacs	14.4778	4.10491	-1.81842	5e-05
Metabolic process	GO:0006631~fatty acid metabolic process	ENSMUSG00000029545	protein_coding	Acads	38.4925	17.5034	-1.13694	5e-05
Metabolic process	GO:0006631~fatty acid metabolic process	ENSMUSG00000030168	protein_coding	Adipor2	59.6656	26.5979	-1.16559	5e-05
Metabolic process	GO:0006631~fatty acid metabolic process	ENSMUSG00000030341	protein_coding	Tnfrsf1a	12.2544	29.6572	1.27508	5e-05
Metabolic process	GO:0006631~fatty acid metabolic process	ENSMUSG00000030382	protein_coding	Slc27a5	297.555	152.972	-0.959888	0.00105
Metabolic process	GO:0006631~fatty acid metabolic process	ENSMUSG00000030861	protein_coding	Acadsb	33.3857	10.3621	-1.68791	0.0417
Metabolic process	GO:0006631~fatty acid metabolic process	ENSMUSG00000030869	protein_coding	Ndufab1	53.9356	34.1692	-0.65854	0.0318
Metabolic process	GO:0006631~fatty acid metabolic process	ENSMUSG00000030935	protein_coding	Acsm3	17.124	5.21628	-1.71492	5e-05
Metabolic process	GO:0006631~fatty acid metabolic process	ENSMUSG00000030945	protein_coding	Acsm2	1.38244	0.346784	-1.99511	0.00065
Metabolic process	GO:0006631~fatty acid metabolic process	ENSMUSG00000030972	protein_coding	Acsm5	26.8307	3.2829	-3.03084	5e-05
Metabolic process	GO:0006631~fatty acid metabolic process	ENSMUSG00000031278	protein_coding	Acsl4	9.62883	16.2149	0.751888	0.002
Metabolic process	GO:0006631~fatty acid metabolic process	ENSMUSG00000031613	protein_coding	Hpgd	54.7673	6.64907	-3.04209	5e-05
Metabolic process	GO:0006631~fatty acid metabolic process	ENSMUSG00000031903	protein_coding	Pla2g15	4.75306	2.11669	-1.16704	0.00015
Metabolic process	GO:0006631~fatty acid metabolic process	ENSMUSG00000032018	protein_coding	Sc5d	144.727	63.2851	-1.1934	5e-05
Metabolic process	GO:0006631~fatty acid metabolic process	ENSMUSG00000032207	protein_coding	Lipc	46.4057	9.2412	-2.32815	5e-05
Metabolic process	GO:0006631~fatty acid metabolic process	ENSMUSG00000032349	protein_coding	Elovl5	84.3275	41.9751	-1.00647	0.0001
Metabolic process	GO:0006631~fatty acid metabolic process	ENSMUSG00000032540	protein_coding	Abhd5	10.5136	16.8742	0.682569	0.0161
Metabolic process	GO:0006631~fatty acid metabolic process	ENSMUSG00000033533	protein_coding	Acsm1	106.108	32.3233	-1.71489	5e-05
Metabolic process	GO:0006631~fatty acid metabolic process	ENSMUSG00000034171	protein_coding	Faah	15.7364	4.45171	-1.82167	5e-05
Metabolic process	GO:0006631~fatty acid metabolic process	ENSMUSG00000035936	protein_coding	Aldh5a1	4.76865	1.30921	-1.86488	5e-05
Metabolic process	GO:0006631~fatty acid metabolic process	ENSMUSG00000036880	protein_coding	Acaa2	318.831	139.214	-1.19549	5e-05
Metabolic process	GO:0006631~fatty acid metabolic process	ENSMUSG00000037071	protein_coding	Scd1	496.29	51.7952	-3.26029	5e-05
Metabolic process	GO:0006631~fatty acid metabolic process	ENSMUSG00000038768	protein_coding	9130409I23Rik	2.3372	0.0591612	-5.30398	0.0027
Metabolic process	GO:0006631~fatty acid metabolic process	ENSMUSG00000039653	protein_coding	Baat	97.3362	70.2248	-0.470997	0.0359
Metabolic process	GO:0006631~fatty acid metabolic process	ENSMUSG00000041220	protein_coding	Elovl6	15.7089	2.77332	-2.5019	5e-05
Metabolic process	GO:0006631~fatty acid metabolic process	ENSMUSG00000042010	protein_coding	Acacb	4.71246	1.94499	-1.27672	0.0001
Metabolic process	GO:0006631~fatty acid metabolic process	ENSMUSG00000044788	protein_coding	Fads6	14.5824	7.52444	-0.954573	0.00025
Metabolic process	GO:0006631~fatty acid metabolic process	ENSMUSG00000047250	protein_coding	Ptgs1	10.1435	5.05509	-1.00475	0.0054
Metabolic process	GO:0006631~fatty acid metabolic process	ENSMUSG00000050103	protein_coding	Agmo	27.1174	5.5493	-2.28884	5e-05
Metabolic process	GO:0006631~fatty acid metabolic process	ENSMUSG00000053898	protein_coding	Ech1	132.621	75.2731	-0.817102	0.0006
Metabolic process	GO:0006631~fatty acid metabolic process	ENSMUSG00000055737	protein_coding	Ghr	145.156	24.5814	-2.56196	5e-05
Metabolic process	GO:0006631~fatty acid metabolic process	ENSMUSG00000059447	protein_coding	Hadhb	60.5081	35.0159	-0.789116	0.0006
Metabolic process	GO:0006631~fatty acid metabolic process	ENSMUSG00000061740	protein_coding	Cyp2d22	20.9666	13.9181	-0.591131	0.01255
Metabolic process	GO:0006631~fatty acid metabolic process	ENSMUSG00000062515	protein_coding	Fabp4	7.64476	33.1097	2.11471	5e-05
Metabolic process	GO:0006631~fatty acid metabolic process	ENSMUSG00000062908	protein_coding	Acadm	95.28	46.6394	-1.03062	5e-05
Metabolic process	GO:0006631~fatty acid metabolic process	ENSMUSG00000063929	protein_coding	Cyp4a32	3.96882	1.97617	-1.006	0.003
Metabolic process	GO:0006631~fatty acid metabolic process	ENSMUSG00000066071	protein_coding	Cyp4a12a	1.29966	0.202412	-2.68276	5e-05
Metabolic process	GO:0006631~fatty acid metabolic process	ENSMUSG00000066072	protein_coding	Cyp4a10	109.378	30.41	-1.8467	5e-05
Metabolic process	GO:0006631~fatty acid metabolic process	ENSMUSG00000067653	protein_coding	Ankrd23	0.168669	1.39516	3.04817	5e-05
Metabolic process	GO:0006631~fatty acid metabolic process	ENSMUSG00000070985	protein_coding	Acnat1	22.4236	7.54449	-1.57153	5e-05
Metabolic process	GO:0006631~fatty acid metabolic process	ENSMUSG00000072949	protein_coding	Acot1	7.87787	1.75969	-2.16248	5e-05
Metabolic process	GO:0006631~fatty acid metabolic process	ENSMUSG00000074064	protein_coding	Mlycd	19.273	10.4012	-0.889839	5e-05
Metabolic process	GO:0006631~fatty acid metabolic process	ENSMUSG00000076435	protein_coding	Acsf2	12.6032	3.63892	-1.79221	5e-05
Metabolic process	GO:0006637~acyl-CoA metabolic process	ENSMUSG00000000340	protein_coding	Dbt	12.6181	7.71345	-0.710048	0.00205
Metabolic process	GO:0006637~acyl-CoA metabolic process	ENSMUSG00000021226	protein_coding	Acot2	2.03244	3.83551	0.916208	0.00435
Metabolic process	GO:0006637~acyl-CoA metabolic process	ENSMUSG00000021228	protein_coding	Acot3	10.5989	2.09288	-2.34036	0.00675
Metabolic process	GO:0006637~acyl-CoA metabolic process	ENSMUSG00000021620	protein_coding	Acot12	28.9441	17.8925	-0.693921	0.0066
Metabolic process	GO:0006637~acyl-CoA metabolic process	ENSMUSG00000022853	protein_coding	Ehhadh	292.727	23.1153	-3.66264	5e-05
Metabolic process	GO:0006637~acyl-CoA metabolic process	ENSMUSG00000028603	protein_coding	Scp2	908.391	381.597	-1.25127	0.00085
Metabolic process	GO:0006637~acyl-CoA metabolic process	ENSMUSG00000039653	protein_coding	Baat	97.3362	70.2248	-0.470997	0.0359
Metabolic process	GO:0006637~acyl-CoA metabolic process	ENSMUSG00000056973	protein_coding	Ces1d	162.753	11.7228	-3.7953	5e-05
Metabolic process	GO:0006637~acyl-CoA metabolic process	ENSMUSG00000070985	protein_coding	Acnat1	22.4236	7.54449	-1.57153	5e-05
Metabolic process	GO:0006637~acyl-CoA metabolic process	ENSMUSG00000072949	protein_coding	Acot1	7.87787	1.75969	-2.16248	5e-05
Metabolic process	GO:0006638~neutral lipid metabolic process	ENSMUSG00000003721	protein_coding	Insig2	68.2685	112.035	0.714652	0.0097
Metabolic process	GO:0006638~neutral lipid metabolic process	ENSMUSG00000020063	protein_coding	Sirt1	2.46713	4.89432	0.988274	0.0002
Metabolic process	GO:0006638~neutral lipid metabolic process	ENSMUSG00000022555	protein_coding	Dgat1	5.72793	8.45879	0.562437	0.04425
Metabolic process	GO:0006638~neutral lipid metabolic process	ENSMUSG00000025509	protein_coding	Pnpla2	14.1655	29.6095	1.06368	0.00015
Metabolic process	GO:0006638~neutral lipid metabolic process	ENSMUSG00000027187	protein_coding	Cat	539.295	56.061	-3.266	5e-05
Metabolic process	GO:0006638~neutral lipid metabolic process	ENSMUSG00000028158	protein_coding	Mttp	66.4446	45.3029	-0.552549	0.0213
Metabolic process	GO:0006638~neutral lipid metabolic process	ENSMUSG00000028553	protein_coding	Angptl3	180.395	33.0366	-2.44902	5e-05
Metabolic process	GO:0006638~neutral lipid metabolic process	ENSMUSG00000030382	protein_coding	Slc27a5	297.555	152.972	-0.959888	0.00105
Metabolic process	GO:0006638~neutral lipid metabolic process	ENSMUSG00000032079	protein_coding	Apoa5	198.188	339.34	0.775858	0.0094
Metabolic process	GO:0006638~neutral lipid metabolic process	ENSMUSG00000032081	protein_coding	Apoc3	1252.76	678.046	-0.885658	0.0006
Metabolic process	GO:0006638~neutral lipid metabolic process	ENSMUSG00000032114	protein_coding	Slc37a4	58.1191	33.0847	-0.812846	0.01025
Metabolic process	GO:0006638~neutral lipid metabolic process	ENSMUSG00000032207	protein_coding	Lipc	46.4057	9.2412	-2.32815	5e-05
Metabolic process	GO:0006638~neutral lipid metabolic process	ENSMUSG00000032540	protein_coding	Abhd5	10.5136	16.8742	0.682569	0.0161
Metabolic process	GO:0006638~neutral lipid metabolic process	ENSMUSG00000034731	protein_coding	Dgkh	0.533837	0.995867	0.899554	0.0079
Metabolic process	GO:0006638~neutral lipid metabolic process	ENSMUSG00000040564	protein_coding	Apoc1	5422.89	1842.91	-1.55708	5e-05
Metabolic process	GO:0006638~neutral lipid metabolic process	ENSMUSG00000043733	protein_coding	Ptpn11	8.00931	13.6646	0.770691	0.00235
Metabolic process	GO:0006638~neutral lipid metabolic process	ENSMUSG00000044254	protein_coding	Pcsk9	11.1661	18.3429	0.716101	0.0015
Metabolic process	GO:0006638~neutral lipid metabolic process	ENSMUSG00000063856	protein_coding	Gpx1	944.176	297.306	-1.66711	5e-05
Metabolic process	GO:0006638~neutral lipid metabolic process	ENSMUSG00000078650	protein_coding	G6pc	88.9641	39.7813	-1.16113	0.0007
Metabolic process	GO:0006639~acylglycerol metabolic process	ENSMUSG00000003721	protein_coding	Insig2	68.2685	112.035	0.714652	0.0097
Metabolic process	GO:0006639~acylglycerol metabolic process	ENSMUSG00000020063	protein_coding	Sirt1	2.46713	4.89432	0.988274	0.0002
Metabolic process	GO:0006639~acylglycerol metabolic process	ENSMUSG00000022555	protein_coding	Dgat1	5.72793	8.45879	0.562437	0.04425
Metabolic process	GO:0006639~acylglycerol metabolic process	ENSMUSG00000025509	protein_coding	Pnpla2	14.1655	29.6095	1.06368	0.00015
Metabolic process	GO:0006639~acylglycerol metabolic process	ENSMUSG00000027187	protein_coding	Cat	539.295	56.061	-3.266	5e-05
Metabolic process	GO:0006639~acylglycerol metabolic process	ENSMUSG00000028158	protein_coding	Mttp	66.4446	45.3029	-0.552549	0.0213
Metabolic process	GO:0006639~acylglycerol metabolic process	ENSMUSG00000028553	protein_coding	Angptl3	180.395	33.0366	-2.44902	5e-05
Metabolic process	GO:0006639~acylglycerol metabolic process	ENSMUSG00000030382	protein_coding	Slc27a5	297.555	152.972	-0.959888	0.00105
Metabolic process	GO:0006639~acylglycerol metabolic process	ENSMUSG00000032079	protein_coding	Apoa5	198.188	339.34	0.775858	0.0094
Metabolic process	GO:0006639~acylglycerol metabolic process	ENSMUSG00000032081	protein_coding	Apoc3	1252.76	678.046	-0.885658	0.0006
Metabolic process	GO:0006639~acylglycerol metabolic process	ENSMUSG00000032114	protein_coding	Slc37a4	58.1191	33.0847	-0.812846	0.01025
Metabolic process	GO:0006639~acylglycerol metabolic process	ENSMUSG00000032207	protein_coding	Lipc	46.4057	9.2412	-2.32815	5e-05
Metabolic process	GO:0006639~acylglycerol metabolic process	ENSMUSG00000032540	protein_coding	Abhd5	10.5136	16.8742	0.682569	0.0161
Metabolic process	GO:0006639~acylglycerol metabolic process	ENSMUSG00000034731	protein_coding	Dgkh	0.533837	0.995867	0.899554	0.0079
Metabolic process	GO:0006639~acylglycerol metabolic process	ENSMUSG00000040564	protein_coding	Apoc1	5422.89	1842.91	-1.55708	5e-05
Metabolic process	GO:0006639~acylglycerol metabolic process	ENSMUSG00000043733	protein_coding	Ptpn11	8.00931	13.6646	0.770691	0.00235
Metabolic process	GO:0006639~acylglycerol metabolic process	ENSMUSG00000044254	protein_coding	Pcsk9	11.1661	18.3429	0.716101	0.0015
Metabolic process	GO:0006639~acylglycerol metabolic process	ENSMUSG00000063856	protein_coding	Gpx1	944.176	297.306	-1.66711	5e-05
Metabolic process	GO:0006639~acylglycerol metabolic process	ENSMUSG00000078650	protein_coding	G6pc	88.9641	39.7813	-1.16113	0.0007
Metabolic process	GO:0006641~triglyceride metabolic process	ENSMUSG00000003721	protein_coding	Insig2	68.2685	112.035	0.714652	0.0097
Metabolic process	GO:0006641~triglyceride metabolic process	ENSMUSG00000020063	protein_coding	Sirt1	2.46713	4.89432	0.988274	0.0002
Metabolic process	GO:0006641~triglyceride metabolic process	ENSMUSG00000022555	protein_coding	Dgat1	5.72793	8.45879	0.562437	0.04425
Metabolic process	GO:0006641~triglyceride metabolic process	ENSMUSG00000025509	protein_coding	Pnpla2	14.1655	29.6095	1.06368	0.00015
Metabolic process	GO:0006641~triglyceride metabolic process	ENSMUSG00000027187	protein_coding	Cat	539.295	56.061	-3.266	5e-05
Metabolic process	GO:0006641~triglyceride metabolic process	ENSMUSG00000028158	protein_coding	Mttp	66.4446	45.3029	-0.552549	0.0213
Metabolic process	GO:0006641~triglyceride metabolic process	ENSMUSG00000028553	protein_coding	Angptl3	180.395	33.0366	-2.44902	5e-05
Metabolic process	GO:0006641~triglyceride metabolic process	ENSMUSG00000030382	protein_coding	Slc27a5	297.555	152.972	-0.959888	0.00105
Metabolic process	GO:0006641~triglyceride metabolic process	ENSMUSG00000032079	protein_coding	Apoa5	198.188	339.34	0.775858	0.0094
Metabolic process	GO:0006641~triglyceride metabolic process	ENSMUSG00000032081	protein_coding	Apoc3	1252.76	678.046	-0.885658	0.0006
Metabolic process	GO:0006641~triglyceride metabolic process	ENSMUSG00000032114	protein_coding	Slc37a4	58.1191	33.0847	-0.812846	0.01025
Metabolic process	GO:0006641~triglyceride metabolic process	ENSMUSG00000032207	protein_coding	Lipc	46.4057	9.2412	-2.32815	5e-05
Metabolic process	GO:0006641~triglyceride metabolic process	ENSMUSG00000032540	protein_coding	Abhd5	10.5136	16.8742	0.682569	0.0161
Metabolic process	GO:0006641~triglyceride metabolic process	ENSMUSG00000040564	protein_coding	Apoc1	5422.89	1842.91	-1.55708	5e-05
Metabolic process	GO:0006641~triglyceride metabolic process	ENSMUSG00000043733	protein_coding	Ptpn11	8.00931	13.6646	0.770691	0.00235
Metabolic process	GO:0006641~triglyceride metabolic process	ENSMUSG00000044254	protein_coding	Pcsk9	11.1661	18.3429	0.716101	0.0015
Metabolic process	GO:0006641~triglyceride metabolic process	ENSMUSG00000063856	protein_coding	Gpx1	944.176	297.306	-1.66711	5e-05
Metabolic process	GO:0006641~triglyceride metabolic process	ENSMUSG00000078650	protein_coding	G6pc	88.9641	39.7813	-1.16113	0.0007
Metabolic process	GO:0006643~membrane lipid metabolic process	ENSMUSG00000000594	protein_coding	Gm2a	28.4019	12.1997	-1.21915	5e-05
Metabolic process	GO:0006643~membrane lipid metabolic process	ENSMUSG00000003873	protein_coding	Bax	8.48286	17.6644	1.05823	5e-05
Metabolic process	GO:0006643~membrane lipid metabolic process	ENSMUSG00000006731	protein_coding	B4galnt1	18.9668	29.4913	0.63681	0.00435
Metabolic process	GO:0006643~membrane lipid metabolic process	ENSMUSG00000015714	protein_coding	Cers2	68.1838	37.8621	-0.848673	0.00065
Metabolic process	GO:0006643~membrane lipid metabolic process	ENSMUSG00000019822	protein_coding	Smpd2	8.87183	5.91483	-0.584895	0.0378
Metabolic process	GO:0006643~membrane lipid metabolic process	ENSMUSG00000019872	protein_coding	Smpdl3a	24.0957	14.7622	-0.706864	0.0014
Metabolic process	GO:0006643~membrane lipid metabolic process	ENSMUSG00000019877	protein_coding	Serinc1	48.1801	73.5533	0.610353	0.00865
Metabolic process	GO:0006643~membrane lipid metabolic process	ENSMUSG00000019996	protein_coding	Map7	2.58372	5.35501	1.05144	5e-05
Metabolic process	GO:0006643~membrane lipid metabolic process	ENSMUSG00000021665	protein_coding	Hexb	6.90402	3.69567	-0.901599	0.039
Metabolic process	GO:0006643~membrane lipid metabolic process	ENSMUSG00000021669	protein_coding	Col4a3bp	5.6828	2.83671	-1.00238	0.0002
Metabolic process	GO:0006643~membrane lipid metabolic process	ENSMUSG00000024887	protein_coding	Asah2	4.37036	2.24976	-0.95798	5e-05
Metabolic process	GO:0006643~membrane lipid metabolic process	ENSMUSG00000025232	protein_coding	Hexa	21.1682	12.7653	-0.729671	0.0012
Metabolic process	GO:0006643~membrane lipid metabolic process	ENSMUSG00000026317	protein_coding	Cln8	4.59414	11.1258	1.27605	0.0063
Metabolic process	GO:0006643~membrane lipid metabolic process	ENSMUSG00000026811	protein_coding	St6galnac6	22.9959	11.3764	-1.01534	0.0008
Metabolic process	GO:0006643~membrane lipid metabolic process	ENSMUSG00000027035	protein_coding	Cers6	5.18619	10.977	1.08174	0.00965
Metabolic process	GO:0006643~membrane lipid metabolic process	ENSMUSG00000028048	protein_coding	Gba	9.3566	13.3547	0.51329	0.0312
Metabolic process	GO:0006643~membrane lipid metabolic process	ENSMUSG00000031266	protein_coding	Gla	1.52527	2.58515	0.761185	0.0162
Metabolic process	GO:0006643~membrane lipid metabolic process	ENSMUSG00000031903	protein_coding	Pla2g15	4.75306	2.11669	-1.16704	0.00015
Metabolic process	GO:0006643~membrane lipid metabolic process	ENSMUSG00000035936	protein_coding	Aldh5a1	4.76865	1.30921	-1.86488	5e-05
Metabolic process	GO:0006643~membrane lipid metabolic process	ENSMUSG00000037049	protein_coding	Smpd1	13.4085	18.5315	0.46683	0.03155
Metabolic process	GO:0006643~membrane lipid metabolic process	ENSMUSG00000038007	protein_coding	Acer2	3.29251	7.58475	1.20392	5e-05
Metabolic process	GO:0006643~membrane lipid metabolic process	ENSMUSG00000040451	protein_coding	Sgms1	5.15774	33.0666	2.68056	5e-05
Metabolic process	GO:0006643~membrane lipid metabolic process	ENSMUSG00000050931	protein_coding	Sgms2	14.2387	9.33635	-0.608885	0.0204
Metabolic process	GO:0006650~glycerophospholipid metabolic process	ENSMUSG00000005615	protein_coding	Pcyt1a	13.1103	8.71775	-0.588676	0.0189
Metabolic process	GO:0006650~glycerophospholipid metabolic process	ENSMUSG00000010607	protein_coding	Pigyl	9.85713	6.06331	-0.701063	0.0225
Metabolic process	GO:0006650~glycerophospholipid metabolic process	ENSMUSG00000018547	protein_coding	Pip4k2b	2.92835	1.69418	-0.789499	0.00525
Metabolic process	GO:0006650~glycerophospholipid metabolic process	ENSMUSG00000019877	protein_coding	Serinc1	48.1801	73.5533	0.610353	0.00865
Metabolic process	GO:0006650~glycerophospholipid metabolic process	ENSMUSG00000021340	protein_coding	Gpld1	55.3917	38.6247	-0.520148	0.04455
Metabolic process	GO:0006650~glycerophospholipid metabolic process	ENSMUSG00000021703	protein_coding	Serinc5	6.5121	10.0566	0.626955	0.0072
Metabolic process	GO:0006650~glycerophospholipid metabolic process	ENSMUSG00000024843	protein_coding	Chka	6.14193	36.1634	2.55777	5e-05
Metabolic process	GO:0006650~glycerophospholipid metabolic process	ENSMUSG00000025417	protein_coding	Pip4k2c	2.67535	4.71982	0.819007	0.0021
Metabolic process	GO:0006650~glycerophospholipid metabolic process	ENSMUSG00000027533	protein_coding	Fabp5	37.972	18.8471	-1.01059	5e-05
Metabolic process	GO:0006650~glycerophospholipid metabolic process	ENSMUSG00000027695	protein_coding	Pld1	2.59363	4.01622	0.630864	0.0122
Metabolic process	GO:0006650~glycerophospholipid metabolic process	ENSMUSG00000028126	protein_coding	Pip5k1a	2.01477	3.95894	0.974496	0.0005
Metabolic process	GO:0006650~glycerophospholipid metabolic process	ENSMUSG00000029263	protein_coding	Pigg	2.16985	1.26446	-0.779074	0.00755
Metabolic process	GO:0006650~glycerophospholipid metabolic process	ENSMUSG00000030660	protein_coding	Pik3c2a	7.73371	12.6718	0.712391	0.0015
Metabolic process	GO:0006650~glycerophospholipid metabolic process	ENSMUSG00000030990	protein_coding	Pgap2	9.65687	5.89927	-0.711019	0.0072
Metabolic process	GO:0006650~glycerophospholipid metabolic process	ENSMUSG00000031381	protein_coding	Piga	0.895428	2.8831	1.68697	5e-05
Metabolic process	GO:0006650~glycerophospholipid metabolic process	ENSMUSG00000031393	protein_coding	Mecp2	2.61041	5.66059	1.11668	0.00715
Metabolic process	GO:0006650~glycerophospholipid metabolic process	ENSMUSG00000032207	protein_coding	Lipc	46.4057	9.2412	-2.32815	5e-05
Metabolic process	GO:0006650~glycerophospholipid metabolic process	ENSMUSG00000032540	protein_coding	Abhd5	10.5136	16.8742	0.682569	0.0161
Metabolic process	GO:0006650~glycerophospholipid metabolic process	ENSMUSG00000035845	protein_coding	Alg12	2.06596	3.79786	0.878376	0.00345
Metabolic process	GO:0006650~glycerophospholipid metabolic process	ENSMUSG00000035936	protein_coding	Aldh5a1	4.76865	1.30921	-1.86488	5e-05
Metabolic process	GO:0006650~glycerophospholipid metabolic process	ENSMUSG00000037706	protein_coding	Cd81	115.193	73.1904	-0.654323	0.0046
Metabolic process	GO:0006650~glycerophospholipid metabolic process	ENSMUSG00000038208	protein_coding	Pgap3	0.36584	1.04004	1.50735	0.00055
Metabolic process	GO:0006650~glycerophospholipid metabolic process	ENSMUSG00000039936	protein_coding	Pik3cd	1.90853	3.3108	0.794718	0.01125
Metabolic process	GO:0006650~glycerophospholipid metabolic process	ENSMUSG00000041417	protein_coding	Pik3r1	14.9546	10.7964	-0.470044	0.0465
Metabolic process	GO:0006650~glycerophospholipid metabolic process	ENSMUSG00000043162	protein_coding	PYURF,Pyurf	4.41238	1.97523	-1.15953	0.0001
Metabolic process	GO:0006650~glycerophospholipid metabolic process	ENSMUSG00000050229	protein_coding	Pigm	1.12503	2.07679	0.884396	0.0001
Metabolic process	GO:0006650~glycerophospholipid metabolic process	ENSMUSG00000060002	protein_coding	Chpt1	42.9054	23.5093	-0.867926	0.0013
Metabolic process	GO:0006650~glycerophospholipid metabolic process	ENSMUSG00000070644	protein_coding	Etnk2	126.315	32.4506	-1.96071	5e-05
Metabolic process	GO:0006650~glycerophospholipid metabolic process	ENSMUSG00000073678	protein_coding	Pgap1	2.73129	0.909249	-1.58683	5e-05
Metabolic process	GO:0006662~glycerol ether metabolic process	ENSMUSG00000003721	protein_coding	Insig2	68.2685	112.035	0.714652	0.0097
Metabolic process	GO:0006662~glycerol ether metabolic process	ENSMUSG00000005354	protein_coding	Txn2	33.6523	23.7386	-0.503472	0.0319
Metabolic process	GO:0006662~glycerol ether metabolic process	ENSMUSG00000020063	protein_coding	Sirt1	2.46713	4.89432	0.988274	0.0002
Metabolic process	GO:0006662~glycerol ether metabolic process	ENSMUSG00000022555	protein_coding	Dgat1	5.72793	8.45879	0.562437	0.04425
Metabolic process	GO:0006662~glycerol ether metabolic process	ENSMUSG00000025509	protein_coding	Pnpla2	14.1655	29.6095	1.06368	0.00015
Metabolic process	GO:0006662~glycerol ether metabolic process	ENSMUSG00000027187	protein_coding	Cat	539.295	56.061	-3.266	5e-05
Metabolic process	GO:0006662~glycerol ether metabolic process	ENSMUSG00000028158	protein_coding	Mttp	66.4446	45.3029	-0.552549	0.0213
Metabolic process	GO:0006662~glycerol ether metabolic process	ENSMUSG00000028553	protein_coding	Angptl3	180.395	33.0366	-2.44902	5e-05
Metabolic process	GO:0006662~glycerol ether metabolic process	ENSMUSG00000030382	protein_coding	Slc27a5	297.555	152.972	-0.959888	0.00105
Metabolic process	GO:0006662~glycerol ether metabolic process	ENSMUSG00000032079	protein_coding	Apoa5	198.188	339.34	0.775858	0.0094
Metabolic process	GO:0006662~glycerol ether metabolic process	ENSMUSG00000032081	protein_coding	Apoc3	1252.76	678.046	-0.885658	0.0006
Metabolic process	GO:0006662~glycerol ether metabolic process	ENSMUSG00000032114	protein_coding	Slc37a4	58.1191	33.0847	-0.812846	0.01025
Metabolic process	GO:0006662~glycerol ether metabolic process	ENSMUSG00000032207	protein_coding	Lipc	46.4057	9.2412	-2.32815	5e-05
Metabolic process	GO:0006662~glycerol ether metabolic process	ENSMUSG00000032540	protein_coding	Abhd5	10.5136	16.8742	0.682569	0.0161
Metabolic process	GO:0006662~glycerol ether metabolic process	ENSMUSG00000034731	protein_coding	Dgkh	0.533837	0.995867	0.899554	0.0079
Metabolic process	GO:0006662~glycerol ether metabolic process	ENSMUSG00000040564	protein_coding	Apoc1	5422.89	1842.91	-1.55708	5e-05
Metabolic process	GO:0006662~glycerol ether metabolic process	ENSMUSG00000043733	protein_coding	Ptpn11	8.00931	13.6646	0.770691	0.00235
Metabolic process	GO:0006662~glycerol ether metabolic process	ENSMUSG00000044254	protein_coding	Pcsk9	11.1661	18.3429	0.716101	0.0015
Metabolic process	GO:0006662~glycerol ether metabolic process	ENSMUSG00000063856	protein_coding	Gpx1	944.176	297.306	-1.66711	5e-05
Metabolic process	GO:0006662~glycerol ether metabolic process	ENSMUSG00000078650	protein_coding	G6pc	88.9641	39.7813	-1.16113	0.0007
Metabolic process	GO:0006665~sphingolipid metabolic process	ENSMUSG00000000594	protein_coding	Gm2a	28.4019	12.1997	-1.21915	5e-05
Metabolic process	GO:0006665~sphingolipid metabolic process	ENSMUSG00000003873	protein_coding	Bax	8.48286	17.6644	1.05823	5e-05
Metabolic process	GO:0006665~sphingolipid metabolic process	ENSMUSG00000006731	protein_coding	B4galnt1	18.9668	29.4913	0.63681	0.00435
Metabolic process	GO:0006665~sphingolipid metabolic process	ENSMUSG00000015714	protein_coding	Cers2	68.1838	37.8621	-0.848673	0.00065
Metabolic process	GO:0006665~sphingolipid metabolic process	ENSMUSG00000019822	protein_coding	Smpd2	8.87183	5.91483	-0.584895	0.0378
Metabolic process	GO:0006665~sphingolipid metabolic process	ENSMUSG00000019872	protein_coding	Smpdl3a	24.0957	14.7622	-0.706864	0.0014
Metabolic process	GO:0006665~sphingolipid metabolic process	ENSMUSG00000019877	protein_coding	Serinc1	48.1801	73.5533	0.610353	0.00865
Metabolic process	GO:0006665~sphingolipid metabolic process	ENSMUSG00000019996	protein_coding	Map7	2.58372	5.35501	1.05144	5e-05
Metabolic process	GO:0006665~sphingolipid metabolic process	ENSMUSG00000021665	protein_coding	Hexb	6.90402	3.69567	-0.901599	0.039
Metabolic process	GO:0006665~sphingolipid metabolic process	ENSMUSG00000021669	protein_coding	Col4a3bp	5.6828	2.83671	-1.00238	0.0002
Metabolic process	GO:0006665~sphingolipid metabolic process	ENSMUSG00000024887	protein_coding	Asah2	4.37036	2.24976	-0.95798	5e-05
Metabolic process	GO:0006665~sphingolipid metabolic process	ENSMUSG00000025232	protein_coding	Hexa	21.1682	12.7653	-0.729671	0.0012
Metabolic process	GO:0006665~sphingolipid metabolic process	ENSMUSG00000026317	protein_coding	Cln8	4.59414	11.1258	1.27605	0.0063
Metabolic process	GO:0006665~sphingolipid metabolic process	ENSMUSG00000026811	protein_coding	St6galnac6	22.9959	11.3764	-1.01534	0.0008
Metabolic process	GO:0006665~sphingolipid metabolic process	ENSMUSG00000027035	protein_coding	Cers6	5.18619	10.977	1.08174	0.00965
Metabolic process	GO:0006665~sphingolipid metabolic process	ENSMUSG00000028048	protein_coding	Gba	9.3566	13.3547	0.51329	0.0312
Metabolic process	GO:0006665~sphingolipid metabolic process	ENSMUSG00000031266	protein_coding	Gla	1.52527	2.58515	0.761185	0.0162
Metabolic process	GO:0006665~sphingolipid metabolic process	ENSMUSG00000031903	protein_coding	Pla2g15	4.75306	2.11669	-1.16704	0.00015
Metabolic process	GO:0006665~sphingolipid metabolic process	ENSMUSG00000035936	protein_coding	Aldh5a1	4.76865	1.30921	-1.86488	5e-05
Metabolic process	GO:0006665~sphingolipid metabolic process	ENSMUSG00000037049	protein_coding	Smpd1	13.4085	18.5315	0.46683	0.03155
Metabolic process	GO:0006665~sphingolipid metabolic process	ENSMUSG00000038007	protein_coding	Acer2	3.29251	7.58475	1.20392	5e-05
Metabolic process	GO:0006665~sphingolipid metabolic process	ENSMUSG00000040451	protein_coding	Sgms1	5.15774	33.0666	2.68056	5e-05
Metabolic process	GO:0006665~sphingolipid metabolic process	ENSMUSG00000050931	protein_coding	Sgms2	14.2387	9.33635	-0.608885	0.0204
Metabolic process	GO:0006672~ceramide metabolic process	ENSMUSG00000000594	protein_coding	Gm2a	28.4019	12.1997	-1.21915	5e-05
Metabolic process	GO:0006672~ceramide metabolic process	ENSMUSG00000006731	protein_coding	B4galnt1	18.9668	29.4913	0.63681	0.00435
Metabolic process	GO:0006672~ceramide metabolic process	ENSMUSG00000015714	protein_coding	Cers2	68.1838	37.8621	-0.848673	0.00065
Metabolic process	GO:0006672~ceramide metabolic process	ENSMUSG00000019822	protein_coding	Smpd2	8.87183	5.91483	-0.584895	0.0378
Metabolic process	GO:0006672~ceramide metabolic process	ENSMUSG00000021665	protein_coding	Hexb	6.90402	3.69567	-0.901599	0.039
Metabolic process	GO:0006672~ceramide metabolic process	ENSMUSG00000021669	protein_coding	Col4a3bp	5.6828	2.83671	-1.00238	0.0002
Metabolic process	GO:0006672~ceramide metabolic process	ENSMUSG00000025232	protein_coding	Hexa	21.1682	12.7653	-0.729671	0.0012
Metabolic process	GO:0006672~ceramide metabolic process	ENSMUSG00000026317	protein_coding	Cln8	4.59414	11.1258	1.27605	0.0063
Metabolic process	GO:0006672~ceramide metabolic process	ENSMUSG00000026811	protein_coding	St6galnac6	22.9959	11.3764	-1.01534	0.0008
Metabolic process	GO:0006672~ceramide metabolic process	ENSMUSG00000027035	protein_coding	Cers6	5.18619	10.977	1.08174	0.00965
Metabolic process	GO:0006672~ceramide metabolic process	ENSMUSG00000031266	protein_coding	Gla	1.52527	2.58515	0.761185	0.0162
Metabolic process	GO:0006672~ceramide metabolic process	ENSMUSG00000031903	protein_coding	Pla2g15	4.75306	2.11669	-1.16704	0.00015
Metabolic process	GO:0006672~ceramide metabolic process	ENSMUSG00000035936	protein_coding	Aldh5a1	4.76865	1.30921	-1.86488	5e-05
Metabolic process	GO:0006672~ceramide metabolic process	ENSMUSG00000038007	protein_coding	Acer2	3.29251	7.58475	1.20392	5e-05
Metabolic process	GO:0006672~ceramide metabolic process	ENSMUSG00000040451	protein_coding	Sgms1	5.15774	33.0666	2.68056	5e-05
Metabolic process	GO:0006672~ceramide metabolic process	ENSMUSG00000050931	protein_coding	Sgms2	14.2387	9.33635	-0.608885	0.0204
Metabolic process	GO:0006720~isoprenoid metabolic process	ENSMUSG00000022210	protein_coding	Dhrs4	35.6965	17.7776	-1.00572	5e-05
Metabolic process	GO:0006720~isoprenoid metabolic process	ENSMUSG00000022244	protein_coding	Amacr	34.9593	11.7844	-1.5688	5e-05
Metabolic process	GO:0006720~isoprenoid metabolic process	ENSMUSG00000024747	protein_coding	Aldh1a7	46.9212	13.6416	-1.78223	5e-05
Metabolic process	GO:0006720~isoprenoid metabolic process	ENSMUSG00000024987	protein_coding	Cyp26a1	9.49782	2.07536	-2.19424	5e-05
Metabolic process	GO:0006720~isoprenoid metabolic process	ENSMUSG00000024990	protein_coding	Rbp4	558.351	247.948	-1.17113	5e-05
Metabolic process	GO:0006720~isoprenoid metabolic process	ENSMUSG00000025921	protein_coding	Rdh10	6.15991	2.42968	-1.34214	5e-05
Metabolic process	GO:0006720~isoprenoid metabolic process	ENSMUSG00000027068	protein_coding	Dhrs9	0.604925	1.38715	1.19729	0.00065
Metabolic process	GO:0006720~isoprenoid metabolic process	ENSMUSG00000027875	protein_coding	Hmgcs2	265.268	110.972	-1.25726	5e-05
Metabolic process	GO:0006720~isoprenoid metabolic process	ENSMUSG00000028138	protein_coding	Adh5	128.247	71.2565	-0.847831	0.00045
Metabolic process	GO:0006720~isoprenoid metabolic process	ENSMUSG00000032066	protein_coding	Bco2	6.2197	0.880117	-2.82108	5e-05
Metabolic process	GO:0006720~isoprenoid metabolic process	ENSMUSG00000037542	protein_coding	Aldh8a1	101.205	35.7407	-1.50164	5e-05
Metabolic process	GO:0006720~isoprenoid metabolic process	ENSMUSG00000053279	protein_coding	Aldh1a1	224.121	24.9712	-3.16594	5e-05
Metabolic process	GO:0006720~isoprenoid metabolic process	ENSMUSG00000055301	protein_coding	Adh7	1.54517	4.55981	1.56121	0.0006
Metabolic process	GO:0006720~isoprenoid metabolic process	ENSMUSG00000056148	protein_coding	Rdh9	15.8253	8.81675	-0.843917	0.00045
Metabolic process	GO:0006720~isoprenoid metabolic process	ENSMUSG00000056666	protein_coding	Retsat	109.856	31.0379	-1.82351	5e-05
Metabolic process	GO:0006720~isoprenoid metabolic process	ENSMUSG00000058258	protein_coding	Idi1	79.404	42.0526	-0.917017	0.00045
Metabolic process	GO:0006720~isoprenoid metabolic process	ENSMUSG00000063415	protein_coding	Cyp26b1	0.199929	1.12078	2.48694	5e-05
Metabolic process	GO:0006720~isoprenoid metabolic process	ENSMUSG00000069456	protein_coding	Rdh16	10.329	1.40041	-2.88279	5e-05
Metabolic process	GO:0006720~isoprenoid metabolic process	ENSMUSG00000074207	protein_coding	Adh1	682.342	117.618	-2.53638	5e-05
Metabolic process	GO:0006721~terpenoid metabolic process	ENSMUSG00000022210	protein_coding	Dhrs4	35.6965	17.7776	-1.00572	5e-05
Metabolic process	GO:0006721~terpenoid metabolic process	ENSMUSG00000024747	protein_coding	Aldh1a7	46.9212	13.6416	-1.78223	5e-05
Metabolic process	GO:0006721~terpenoid metabolic process	ENSMUSG00000024987	protein_coding	Cyp26a1	9.49782	2.07536	-2.19424	5e-05
Metabolic process	GO:0006721~terpenoid metabolic process	ENSMUSG00000024990	protein_coding	Rbp4	558.351	247.948	-1.17113	5e-05
Metabolic process	GO:0006721~terpenoid metabolic process	ENSMUSG00000025921	protein_coding	Rdh10	6.15991	2.42968	-1.34214	5e-05
Metabolic process	GO:0006721~terpenoid metabolic process	ENSMUSG00000027068	protein_coding	Dhrs9	0.604925	1.38715	1.19729	0.00065
Metabolic process	GO:0006721~terpenoid metabolic process	ENSMUSG00000028138	protein_coding	Adh5	128.247	71.2565	-0.847831	0.00045
Metabolic process	GO:0006721~terpenoid metabolic process	ENSMUSG00000032066	protein_coding	Bco2	6.2197	0.880117	-2.82108	5e-05
Metabolic process	GO:0006721~terpenoid metabolic process	ENSMUSG00000037542	protein_coding	Aldh8a1	101.205	35.7407	-1.50164	5e-05
Metabolic process	GO:0006721~terpenoid metabolic process	ENSMUSG00000053279	protein_coding	Aldh1a1	224.121	24.9712	-3.16594	5e-05
Metabolic process	GO:0006721~terpenoid metabolic process	ENSMUSG00000055301	protein_coding	Adh7	1.54517	4.55981	1.56121	0.0006
Metabolic process	GO:0006721~terpenoid metabolic process	ENSMUSG00000056148	protein_coding	Rdh9	15.8253	8.81675	-0.843917	0.00045
Metabolic process	GO:0006721~terpenoid metabolic process	ENSMUSG00000056666	protein_coding	Retsat	109.856	31.0379	-1.82351	5e-05
Metabolic process	GO:0006721~terpenoid metabolic process	ENSMUSG00000058258	protein_coding	Idi1	79.404	42.0526	-0.917017	0.00045
Metabolic process	GO:0006721~terpenoid metabolic process	ENSMUSG00000063415	protein_coding	Cyp26b1	0.199929	1.12078	2.48694	5e-05
Metabolic process	GO:0006721~terpenoid metabolic process	ENSMUSG00000069456	protein_coding	Rdh16	10.329	1.40041	-2.88279	5e-05
[truncated: 2,471 more rows]
