# Supplementary material for: Metabolic and molecular insights into an essential role of nicotinamide phosphoribosyltransferase
Source: Cell Death Dis. 2017 Mar 23;8(3):e2705–. doi: 10.1038/cddis.2017.132 (PMC5386535; doi:10.1038/cddis.2017.132)
Supplement: Supplementary Table 4 [file cddis2017132x9.xlsx]

## Sheet: Sheet1
Table S4. Kegg pathway enrichment for 4638 significant changed genes in Nampt-/- vs wild type Nampt+/+ mice
Category	Term	Genes	Count	%	PValue
KEGG_PATHWAY	mmu00980:Metabolism of xenobiotics by cytochrome P450	ENSMUSG00000003053, ENSMUSG00000035836, ENSMUSG00000035780, ENSMUSG00000070704, ENSMUSG00000021033, ENSMUSG00000054417, ENSMUSG00000062624, ENSMUSG00000024087, ENSMUSG00000029630, ENSMUSG00000032348, ENSMUSG00000032808, ENSMUSG00000038776, ENSMUSG00000025068, ENSMUSG00000008540, ENSMUSG00000004035, ENSMUSG00000004038, ENSMUSG00000025197, ENSMUSG00000029260, ENSMUSG00000040562, ENSMUSG00000042248,…	46	1.02496	1.70682e-12
KEGG_PATHWAY	mmu00982:Drug metabolism	ENSMUSG00000074254, ENSMUSG00000003053, ENSMUSG00000035836, ENSMUSG00000035780, ENSMUSG00000070704, ENSMUSG00000021033, ENSMUSG00000054417, ENSMUSG00000062624, ENSMUSG00000026691, ENSMUSG00000029630, ENSMUSG00000032348, ENSMUSG00000032808, ENSMUSG00000025068, ENSMUSG00000008540, ENSMUSG00000004035, ENSMUSG00000004038, ENSMUSG00000025197, ENSMUSG00000061740, ENSMUSG00000029260, ENSMUSG00000040562,…	50	1.11408	2.05257e-12
KEGG_PATHWAY	mmu00280:Valine, leucine and isoleucine degradation	ENSMUSG00000041650, ENSMUSG00000025260, ENSMUSG00000023832, ENSMUSG00000010025, ENSMUSG00000028672, ENSMUSG00000027984, ENSMUSG00000036880, ENSMUSG00000029455, ENSMUSG00000041426, ENSMUSG00000032527, ENSMUSG00000029545, ENSMUSG00000021646, ENSMUSG00000027332, ENSMUSG00000033429, ENSMUSG00000025465, ENSMUSG00000060376, ENSMUSG00000021238, ENSMUSG00000027709, ENSMUSG00000000340, ENSMUSG00000032047,…	36	0.802139	3.25223e-12
KEGG_PATHWAY	mmu00640:Propanoate metabolism	ENSMUSG00000041650, ENSMUSG00000074064, ENSMUSG00000023832, ENSMUSG00000063229, ENSMUSG00000026687, ENSMUSG00000010025, ENSMUSG00000061838, ENSMUSG00000025745, ENSMUSG00000027605, ENSMUSG00000029455, ENSMUSG00000053644, ENSMUSG00000041426, ENSMUSG00000022110, ENSMUSG00000032527, ENSMUSG00000023921, ENSMUSG00000035561, ENSMUSG00000033429, ENSMUSG00000025465, ENSMUSG00000062908, ENSMUSG00000020532,…	26	0.579323	1.29458e-10
KEGG_PATHWAY	mmu00830:Retinol metabolism	ENSMUSG00000074254, ENSMUSG00000003053, ENSMUSG00000035836, ENSMUSG00000035780, ENSMUSG00000070704, ENSMUSG00000024987, ENSMUSG00000069456, ENSMUSG00000054417, ENSMUSG00000062624, ENSMUSG00000063929, ENSMUSG00000029630, ENSMUSG00000066072, ENSMUSG00000066071, ENSMUSG00000032808, ENSMUSG00000024747, ENSMUSG00000025197, ENSMUSG00000025921, ENSMUSG00000029260, ENSMUSG00000063415, ENSMUSG00000056666,…	42	0.935829	4.80273e-09
KEGG_PATHWAY	mmu00650:Butanoate metabolism	ENSMUSG00000021748, ENSMUSG00000021210, ENSMUSG00000021213, ENSMUSG00000023832, ENSMUSG00000010025, ENSMUSG00000028672, ENSMUSG00000027984, ENSMUSG00000029455, ENSMUSG00000035936, ENSMUSG00000030945, ENSMUSG00000029545, ENSMUSG00000025465, ENSMUSG00000020988, ENSMUSG00000032047, ENSMUSG00000026687, ENSMUSG00000033533, ENSMUSG00000025745, ENSMUSG00000045410, ENSMUSG00000053644, ENSMUSG00000028167,…	28	0.623886	5.08059e-09
KEGG_PATHWAY	mmu00071:Fatty acid metabolism	ENSMUSG00000021417, ENSMUSG00000018796, ENSMUSG00000023832, ENSMUSG00000010025, ENSMUSG00000063929, ENSMUSG00000027984, ENSMUSG00000029455, ENSMUSG00000036880, ENSMUSG00000066072, ENSMUSG00000066071, ENSMUSG00000029545, ENSMUSG00000025465, ENSMUSG00000024981, ENSMUSG00000024132, ENSMUSG00000028138, ENSMUSG00000032047, ENSMUSG00000031278, ENSMUSG00000003809, ENSMUSG00000026687, ENSMUSG00000030861,…	31	0.690731	2.10484e-08
KEGG_PATHWAY	mmu00190:Oxidative phosphorylation	ENSMUSG00000022450, ENSMUSG00000025968, ENSMUSG00000009863, ENSMUSG00000005510, ENSMUSG00000038690, ENSMUSG00000050856, ENSMUSG00000025204, ENSMUSG00000038717, ENSMUSG00000030647, ENSMUSG00000003072, ENSMUSG00000033938, ENSMUSG00000006057, ENSMUSG00000061518, ENSMUSG00000074218, ENSMUSG00000028648, ENSMUSG00000000171, ENSMUSG00000035674, ENSMUSG00000025488, ENSMUSG00000025651, ENSMUSG00000028013,…	64	1.42602	6.57093e-08
KEGG_PATHWAY	mmu00380:Tryptophan metabolism	ENSMUSG00000020182, ENSMUSG00000039648, ENSMUSG00000003809, ENSMUSG00000023832, ENSMUSG00000026687, ENSMUSG00000010025, ENSMUSG00000024087, ENSMUSG00000027984, ENSMUSG00000040147, ENSMUSG00000063558, ENSMUSG00000025745, ENSMUSG00000029455, ENSMUSG00000027187, ENSMUSG00000026866, ENSMUSG00000031549, ENSMUSG00000053644, ENSMUSG00000017718, ENSMUSG00000057228, ENSMUSG00000021266, ENSMUSG00000035561,…	28	0.623886	7.31453e-08
KEGG_PATHWAY	mmu00330:Arginine and proline metabolism	ENSMUSG00000010025, ENSMUSG00000022571, ENSMUSG00000020150, ENSMUSG00000029455, ENSMUSG00000026103, ENSMUSG00000027199, ENSMUSG00000071708, ENSMUSG00000023262, ENSMUSG00000026473, ENSMUSG00000006442, ENSMUSG00000039682, ENSMUSG00000044005, ENSMUSG00000040706, ENSMUSG00000076441, ENSMUSG00000021125, ENSMUSG00000003526, ENSMUSG00000031173, ENSMUSG00000021794, ENSMUSG00000026687, ENSMUSG00000028978,…	33	0.735294	2.29906e-07
KEGG_PATHWAY	mmu05012:Parkinson's disease	ENSMUSG00000022450, ENSMUSG00000025968, ENSMUSG00000009863, ENSMUSG00000005510, ENSMUSG00000025204, ENSMUSG00000030647, ENSMUSG00000003072, ENSMUSG00000033938, ENSMUSG00000006057, ENSMUSG00000061518, ENSMUSG00000074218, ENSMUSG00000028648, ENSMUSG00000000171, ENSMUSG00000035674, ENSMUSG00000019979, ENSMUSG00000025488, ENSMUSG00000025651, ENSMUSG00000030884, ENSMUSG00000024099, ENSMUSG00000059734,…	62	1.38146	1.19552e-06
KEGG_PATHWAY	mmu00983:Drug metabolism	ENSMUSG00000035836, ENSMUSG00000074254, ENSMUSG00000035780, ENSMUSG00000070704, ENSMUSG00000002550, ENSMUSG00000054417, ENSMUSG00000025574, ENSMUSG00000029630, ENSMUSG00000033308, ENSMUSG00000031877, ENSMUSG00000033427, ENSMUSG00000062867, ENSMUSG00000062181, ENSMUSG00000057400, ENSMUSG00000029260, ENSMUSG00000026558, ENSMUSG00000056973, ENSMUSG00000056035, ENSMUSG00000061959, ENSMUSG00000022615,…	29	0.646168	3.4668e-06
KEGG_PATHWAY	mmu00480:Glutathione metabolism	ENSMUSG00000021033, ENSMUSG00000028961, ENSMUSG00000025068, ENSMUSG00000032348, ENSMUSG00000071708, ENSMUSG00000031584, ENSMUSG00000008540, ENSMUSG00000002797, ENSMUSG00000004035, ENSMUSG00000004038, ENSMUSG00000006442, ENSMUSG00000039682, ENSMUSG00000040562, ENSMUSG00000030541, ENSMUSG00000026688, ENSMUSG00000025934, ENSMUSG00000068762, ENSMUSG00000011179, ENSMUSG00000018339, ENSMUSG00000033318,…	30	0.668449	7.97628e-06
KEGG_PATHWAY	mmu00410:beta-Alanine metabolism	ENSMUSG00000074064, ENSMUSG00000026687, ENSMUSG00000010025, ENSMUSG00000025745, ENSMUSG00000029455, ENSMUSG00000033308, ENSMUSG00000041426, ENSMUSG00000053644, ENSMUSG00000071708, ENSMUSG00000035561, ENSMUSG00000033427, ENSMUSG00000006442, ENSMUSG00000025465, ENSMUSG00000022304, ENSMUSG00000062908, ENSMUSG00000022853, ENSMUSG00000057880	17	0.378788	8.36774e-06
KEGG_PATHWAY	mmu00260:Glycine, serine and threonine metabolism	ENSMUSG00000017453, ENSMUSG00000032607, ENSMUSG00000032786, ENSMUSG00000026272, ENSMUSG00000001323, ENSMUSG00000002769, ENSMUSG00000025270, ENSMUSG00000069324, ENSMUSG00000028179, ENSMUSG00000020150, ENSMUSG00000040147, ENSMUSG00000042102, ENSMUSG00000027199, ENSMUSG00000025403, ENSMUSG00000015970, ENSMUSG00000006378, ENSMUSG00000024640, ENSMUSG00000020534, ENSMUSG00000024827, ENSMUSG00000009614,…	21	0.467914	2.1574e-05
KEGG_PATHWAY	mmu05010:Alzheimer's disease	ENSMUSG00000022450, ENSMUSG00000025968, ENSMUSG00000009863, ENSMUSG00000005510, ENSMUSG00000024778, ENSMUSG00000025204, ENSMUSG00000030647, ENSMUSG00000003072, ENSMUSG00000033938, ENSMUSG00000027820, ENSMUSG00000030730, ENSMUSG00000006057, ENSMUSG00000061518, ENSMUSG00000074218, ENSMUSG00000028648, ENSMUSG00000039943, ENSMUSG00000000171, ENSMUSG00000035674, ENSMUSG00000019979, ENSMUSG00000025488,…	75	1.67112	2.20295e-05
KEGG_PATHWAY	mmu00620:Pyruvate metabolism	ENSMUSG00000021748, ENSMUSG00000008822, ENSMUSG00000032294, ENSMUSG00000020321, ENSMUSG00000023832, ENSMUSG00000026687, ENSMUSG00000024556, ENSMUSG00000063229, ENSMUSG00000024892, ENSMUSG00000010025, ENSMUSG00000032418, ENSMUSG00000027605, ENSMUSG00000029455, ENSMUSG00000053644, ENSMUSG00000024026, ENSMUSG00000021620, ENSMUSG00000035561, ENSMUSG00000041237, ENSMUSG00000020532, ENSMUSG00000024158,…	24	0.534759	6.14119e-05
KEGG_PATHWAY	mmu01040:Biosynthesis of unsaturated fatty acids	ENSMUSG00000028937, ENSMUSG00000039653, ENSMUSG00000031708, ENSMUSG00000037071, ENSMUSG00000025745, ENSMUSG00000021364, ENSMUSG00000041220, ENSMUSG00000032349, ENSMUSG00000024665, ENSMUSG00000025287, ENSMUSG00000021228, ENSMUSG00000026189, ENSMUSG00000010663, ENSMUSG00000010651, ENSMUSG00000035376, ENSMUSG00000021226, ENSMUSG00000029098, ENSMUSG00000072949	18	0.40107	7.9548e-05
KEGG_PATHWAY	mmu00340:Histidine metabolism	ENSMUSG00000020182, ENSMUSG00000034456, ENSMUSG00000026986, ENSMUSG00000026687, ENSMUSG00000020774, ENSMUSG00000010025, ENSMUSG00000040147, ENSMUSG00000029455, ENSMUSG00000027360, ENSMUSG00000053644, ENSMUSG00000001155, ENSMUSG00000035561, ENSMUSG00000020017, ENSMUSG00000021891, ENSMUSG00000024866, ENSMUSG00000032579, ENSMUSG00000015890	17	0.378788	9.77269e-05
KEGG_PATHWAY	mmu05016:Huntington's disease	ENSMUSG00000022450, ENSMUSG00000025968, ENSMUSG00000009863, ENSMUSG00000005510, ENSMUSG00000037820, ENSMUSG00000025204, ENSMUSG00000063929, ENSMUSG00000030647, ENSMUSG00000003072, ENSMUSG00000033938, ENSMUSG00000006057, ENSMUSG00000061518, ENSMUSG00000074218, ENSMUSG00000028648, ENSMUSG00000039943, ENSMUSG00000000171, ENSMUSG00000035674, ENSMUSG00000019979, ENSMUSG00000025488, ENSMUSG00000025651,…	73	1.62656	0.000100895
KEGG_PATHWAY	mmu00910:Nitrogen metabolism	ENSMUSG00000021794, ENSMUSG00000032607, ENSMUSG00000027562, ENSMUSG00000027559, ENSMUSG00000028179, ENSMUSG00000027556, ENSMUSG00000026103, ENSMUSG00000027555, ENSMUSG00000026473, ENSMUSG00000029752, ENSMUSG00000041261, ENSMUSG00000044005, ENSMUSG00000020017, ENSMUSG00000025991, ENSMUSG00000038526, ENSMUSG00000025317	16	0.356506	0.000118815
KEGG_PATHWAY	mmu00250:Alanine, aspartate and glutamate metabolism	ENSMUSG00000029992, ENSMUSG00000063428, ENSMUSG00000021794, ENSMUSG00000026272, ENSMUSG00000022546, ENSMUSG00000020774, ENSMUSG00000035936, ENSMUSG00000026103, ENSMUSG00000031700, ENSMUSG00000031672, ENSMUSG00000025190, ENSMUSG00000026473, ENSMUSG00000029752, ENSMUSG00000028737, ENSMUSG00000044005, ENSMUSG00000024866, ENSMUSG00000057880, ENSMUSG00000025991, ENSMUSG00000076441	19	0.423351	0.000120735
KEGG_PATHWAY	mmu02010:ABC transporters	ENSMUSG00000030834, ENSMUSG00000055782, ENSMUSG00000035722, ENSMUSG00000029299, ENSMUSG00000026944, ENSMUSG00000031378, ENSMUSG00000026198, ENSMUSG00000024130, ENSMUSG00000021240, ENSMUSG00000025194, ENSMUSG00000041797, ENSMUSG00000024030, ENSMUSG00000041828, ENSMUSG00000031333, ENSMUSG00000040584, ENSMUSG00000024254, ENSMUSG00000027048, ENSMUSG00000018800, ENSMUSG00000020620, ENSMUSG00000042476,…	25	0.557041	0.000125979
KEGG_PATHWAY	mmu00120:Primary bile acid biosynthesis	ENSMUSG00000026170, ENSMUSG00000038641, ENSMUSG00000022244, ENSMUSG00000039653, ENSMUSG00000023963, ENSMUSG00000024507, ENSMUSG00000039519, ENSMUSG00000030382, ENSMUSG00000021751, ENSMUSG00000028603, ENSMUSG00000042289, ENSMUSG00000050445	12	0.26738	0.000213569
KEGG_PATHWAY	mmu03010:Ribosome	ENSMUSG00000032399, ENSMUSG00000006333, ENSMUSG00000047215, ENSMUSG00000060036, ENSMUSG00000061983, ENSMUSG00000025794, ENSMUSG00000071415, ENSMUSG00000058558, ENSMUSG00000062997, ENSMUSG00000037563, ENSMUSG00000019505, ENSMUSG00000030432, ENSMUSG00000067274, ENSMUSG00000028081, ENSMUSG00000069682, ENSMUSG00000058600, ENSMUSG00000061477, ENSMUSG00000049517, ENSMUSG00000025508, ENSMUSG00000052146,…	40	0.891266	0.000326909
KEGG_PATHWAY	mmu04610:Complement and coagulation cascades	ENSMUSG00000031443, ENSMUSG00000036887, ENSMUSG00000026715, ENSMUSG00000049130, ENSMUSG00000024863, ENSMUSG00000030111, ENSMUSG00000031640, ENSMUSG00000024386, ENSMUSG00000037411, ENSMUSG00000027082, ENSMUSG00000021822, ENSMUSG00000022181, ENSMUSG00000037780, ENSMUSG00000022766, ENSMUSG00000026368, ENSMUSG00000026365, ENSMUSG00000022912, ENSMUSG00000022149, ENSMUSG00000023224, ENSMUSG00000060459,…	35	0.779857	0.00036108
KEGG_PATHWAY	mmu00310:Lysine degradation	ENSMUSG00000013787, ENSMUSG00000003809, ENSMUSG00000017453, ENSMUSG00000023832, ENSMUSG00000049327, ENSMUSG00000041660, ENSMUSG00000026687, ENSMUSG00000010025, ENSMUSG00000027984, ENSMUSG00000034639, ENSMUSG00000025745, ENSMUSG00000029455, ENSMUSG00000053644, ENSMUSG00000037111, ENSMUSG00000057228, ENSMUSG00000061589, ENSMUSG00000035561, ENSMUSG00000025465, ENSMUSG00000044791, ENSMUSG00000022853,…	22	0.490196	0.000678803
KEGG_PATHWAY	mmu00500:Starch and sucrose metabolism	ENSMUSG00000035836, ENSMUSG00000068587, ENSMUSG00000025877, ENSMUSG00000070704, ENSMUSG00000035780, ENSMUSG00000001891, ENSMUSG00000033400, ENSMUSG00000030244, ENSMUSG00000000628, ENSMUSG00000054630, ENSMUSG00000025791, ENSMUSG00000021069, ENSMUSG00000022707, ENSMUSG00000032098, ENSMUSG00000019989, ENSMUSG00000041798, ENSMUSG00000078650, ENSMUSG00000029260, ENSMUSG00000029171, ENSMUSG00000037370	20	0.445633	0.000754201
KEGG_PATHWAY	mmu00053:Ascorbate and aldarate metabolism	ENSMUSG00000035836, ENSMUSG00000070704, ENSMUSG00000035780, ENSMUSG00000035561, ENSMUSG00000034450, ENSMUSG00000026687, ENSMUSG00000010025, ENSMUSG00000054630, ENSMUSG00000029260, ENSMUSG00000029455, ENSMUSG00000053644	11	0.245098	0.00136144
KEGG_PATHWAY	mmu00903:Limonene and pinene degradation	ENSMUSG00000035561, ENSMUSG00000025287, ENSMUSG00000025465, ENSMUSG00000002728, ENSMUSG00000031388, ENSMUSG00000026687, ENSMUSG00000022853, ENSMUSG00000010025, ENSMUSG00000025745, ENSMUSG00000029455, ENSMUSG00000053644	11	0.245098	0.00136144
KEGG_PATHWAY	mmu05020:Prion diseases	ENSMUSG00000079037, ENSMUSG00000036887, ENSMUSG00000027398, ENSMUSG00000024966, ENSMUSG00000027399, ENSMUSG00000003873, ENSMUSG00000005034, ENSMUSG00000038418, ENSMUSG00000036896, ENSMUSG00000026864, ENSMUSG00000015083, ENSMUSG00000025746, ENSMUSG00000022181, ENSMUSG00000022982, ENSMUSG00000035725, ENSMUSG00000035031, ENSMUSG00000022149, ENSMUSG00000029656, ENSMUSG00000063065	19	0.423351	0.00153206
KEGG_PATHWAY	mmu00350:Tyrosine metabolism	ENSMUSG00000020182, ENSMUSG00000000326, ENSMUSG00000021033, ENSMUSG00000029445, ENSMUSG00000040147, ENSMUSG00000063558, ENSMUSG00000055301, ENSMUSG00000030630, ENSMUSG00000031672, ENSMUSG00000025190, ENSMUSG00000022821, ENSMUSG00000002728, ENSMUSG00000022129, ENSMUSG00000031388, ENSMUSG00000074207, ENSMUSG00000001670, ENSMUSG00000021891, ENSMUSG00000037797, ENSMUSG00000032579, ENSMUSG00000028138	20	0.445633	0.00258226
KEGG_PATHWAY	mmu00020:Citrate cycle (TCA cycle)	ENSMUSG00000021748, ENSMUSG00000009863, ENSMUSG00000028405, ENSMUSG00000020321, ENSMUSG00000021577, ENSMUSG00000024892, ENSMUSG00000061838, ENSMUSG00000002010, ENSMUSG00000020917, ENSMUSG00000022110, ENSMUSG00000000171, ENSMUSG00000005683, ENSMUSG00000052738, ENSMUSG00000025950, ENSMUSG00000000168, ENSMUSG00000030541, ENSMUSG00000027406	17	0.378788	0.00264849
KEGG_PATHWAY	mmu00591:Linoleic acid metabolism	ENSMUSG00000074882, ENSMUSG00000021210, ENSMUSG00000003053, ENSMUSG00000009646, ENSMUSG00000056035, ENSMUSG00000021213, ENSMUSG00000062624, ENSMUSG00000054417, ENSMUSG00000052520, ENSMUSG00000029630, ENSMUSG00000045410, ENSMUSG00000032808, ENSMUSG00000027999, ENSMUSG00000025479, ENSMUSG00000025197, ENSMUSG00000025003, ENSMUSG00000025004, ENSMUSG00000042248, ENSMUSG00000067225, ENSMUSG00000029727,…	22	0.490196	0.00421969
KEGG_PATHWAY	mmu00860:Porphyrin and chlorophyll metabolism	ENSMUSG00000035836, ENSMUSG00000070704, ENSMUSG00000035780, ENSMUSG00000003617, ENSMUSG00000022742, ENSMUSG00000024588, ENSMUSG00000032786, ENSMUSG00000028684, ENSMUSG00000025270, ENSMUSG00000054630, ENSMUSG00000029575, ENSMUSG00000030979, ENSMUSG00000024661, ENSMUSG00000005413, ENSMUSG00000028393, ENSMUSG00000029260	16	0.356506	0.00528025
KEGG_PATHWAY	mmu00270:Cysteine and methionine metabolism	ENSMUSG00000020661, ENSMUSG00000004099, ENSMUSG00000071711, ENSMUSG00000063229, ENSMUSG00000069324, ENSMUSG00000028179, ENSMUSG00000053907, ENSMUSG00000031672, ENSMUSG00000025190, ENSMUSG00000071708, ENSMUSG00000006442, ENSMUSG00000033022, ENSMUSG00000001670, ENSMUSG00000062937, ENSMUSG00000020629, ENSMUSG00000037798, ENSMUSG00000024039	17	0.378788	0.00587569
KEGG_PATHWAY	mmu00760:Nicotinate and nicotinamide metabolism	ENSMUSG00000021871, ENSMUSG00000032271, ENSMUSG00000028992, ENSMUSG00000029084, ENSMUSG00000030674, ENSMUSG00000024228, ENSMUSG00000025041, ENSMUSG00000063558, ENSMUSG00000019989, ENSMUSG00000025453, ENSMUSG00000029063, ENSMUSG00000031090, ENSMUSG00000037847, ENSMUSG00000037370	14	0.311943	0.00607941
KEGG_PATHWAY	mmu04210:Apoptosis	ENSMUSG00000020227, ENSMUSG00000024778, ENSMUSG00000032601, ENSMUSG00000024927, ENSMUSG00000026942, ENSMUSG00000031392, ENSMUSG00000020612, ENSMUSG00000035725, ENSMUSG00000019979, ENSMUSG00000015337, ENSMUSG00000036932, ENSMUSG00000060477, ENSMUSG00000026072, ENSMUSG00000020941, ENSMUSG00000004446, ENSMUSG00000021025, ENSMUSG00000030865, ENSMUSG00000027398, ENSMUSG00000030341, ENSMUSG00000071714,…	35	0.779857	0.00743665
KEGG_PATHWAY	mmu00140:Steroid hormone biosynthesis	ENSMUSG00000035836, ENSMUSG00000056035, ENSMUSG00000035780, ENSMUSG00000070704, ENSMUSG00000003555, ENSMUSG00000000326, ENSMUSG00000038641, ENSMUSG00000026675, ENSMUSG00000054417, ENSMUSG00000054630, ENSMUSG00000024087, ENSMUSG00000031844, ENSMUSG00000029630, ENSMUSG00000063730, ENSMUSG00000016194, ENSMUSG00000038541, ENSMUSG00000039519, ENSMUSG00000029260, ENSMUSG00000021594, ENSMUSG00000038092,…	21	0.467914	0.0074679
KEGG_PATHWAY	mmu04920:Adipocytokine signaling pathway	ENSMUSG00000018796, ENSMUSG00000029471, ENSMUSG00000024927, ENSMUSG00000026942, ENSMUSG00000043733, ENSMUSG00000022383, ENSMUSG00000028645, ENSMUSG00000028518, ENSMUSG00000024981, ENSMUSG00000053113, ENSMUSG00000028944, ENSMUSG00000042010, ENSMUSG00000031278, ENSMUSG00000055980, ENSMUSG00000029167, ENSMUSG00000021025, ENSMUSG00000024789, ENSMUSG00000030341, ENSMUSG00000028163, ENSMUSG00000023947,…	28	0.623886	0.0102067
KEGG_PATHWAY	mmu00670:One carbon pool by folate	ENSMUSG00000032607, ENSMUSG00000020534, ENSMUSG00000025747, ENSMUSG00000021707, ENSMUSG00000005667, ENSMUSG00000040675, ENSMUSG00000001155, ENSMUSG00000021048, ENSMUSG00000030088, ENSMUSG00000025403	10	0.222816	0.0116281
KEGG_PATHWAY	mmu00010:Glycolysis / Gluconeogenesis	ENSMUSG00000021748, ENSMUSG00000025877, ENSMUSG00000032294, ENSMUSG00000017390, ENSMUSG00000063229, ENSMUSG00000010025, ENSMUSG00000025791, ENSMUSG00000029455, ENSMUSG00000035473, ENSMUSG00000033065, ENSMUSG00000041798, ENSMUSG00000028138, ENSMUSG00000026687, ENSMUSG00000000628, ENSMUSG00000027605, ENSMUSG00000055301, ENSMUSG00000053644, ENSMUSG00000063524, ENSMUSG00000035561, ENSMUSG00000078650,…	28	0.623886	0.0127268
KEGG_PATHWAY	mmu04910:Insulin signaling pathway	ENSMUSG00000032601, ENSMUSG00000028156, ENSMUSG00000020538, ENSMUSG00000020532, ENSMUSG00000020027, ENSMUSG00000028944, ENSMUSG00000025583, ENSMUSG00000055980, ENSMUSG00000029167, ENSMUSG00000031490, ENSMUSG00000027540, ENSMUSG00000000628, ENSMUSG00000022637, ENSMUSG00000042626, ENSMUSG00000025153, ENSMUSG00000021069, ENSMUSG00000005034, ENSMUSG00000020901, ENSMUSG00000038037, ENSMUSG00000041237,…	50	1.11408	0.0130465
KEGG_PATHWAY	mmu04722:Neurotrophin signaling pathway	ENSMUSG00000052684, ENSMUSG00000020227, ENSMUSG00000052681, ENSMUSG00000058638, ENSMUSG00000024927, ENSMUSG00000024241, ENSMUSG00000034801, ENSMUSG00000071369, ENSMUSG00000031392, ENSMUSG00000043733, ENSMUSG00000041135, ENSMUSG00000051391, ENSMUSG00000001034, ENSMUSG00000042406, ENSMUSG00000060477, ENSMUSG00000063065, ENSMUSG00000022285, ENSMUSG00000055980, ENSMUSG00000021025, ENSMUSG00000006494,…	47	1.04724	0.0168891
KEGG_PATHWAY	mmu03320:PPAR signaling pathway	ENSMUSG00000027533, ENSMUSG00000018796, ENSMUSG00000037071, ENSMUSG00000063929, ENSMUSG00000066072, ENSMUSG00000066071, ENSMUSG00000002289, ENSMUSG00000019505, ENSMUSG00000022383, ENSMUSG00000026170, ENSMUSG00000005681, ENSMUSG00000024981, ENSMUSG00000028603, ENSMUSG00000032081, ENSMUSG00000031278, ENSMUSG00000050445, ENSMUSG00000002108, ENSMUSG00000027359, ENSMUSG00000032418, ENSMUSG00000062515,…	31	0.690731	0.0178491
KEGG_PATHWAY	mmu00040:Pentose and glucuronate interconversions	ENSMUSG00000035836, ENSMUSG00000026005, ENSMUSG00000039450, ENSMUSG00000070704, ENSMUSG00000035780, ENSMUSG00000001891, ENSMUSG00000054630, ENSMUSG00000021947, ENSMUSG00000029260, ENSMUSG00000052131	10	0.222816	0.018946
KEGG_PATHWAY	mmu04010:MAPK signaling pathway	ENSMUSG00000007613, ENSMUSG00000024778, ENSMUSG00000034765, ENSMUSG00000024927, ENSMUSG00000038387, ENSMUSG00000026942, ENSMUSG00000021453, ENSMUSG00000015312, ENSMUSG00000032440, ENSMUSG00000020122, ENSMUSG00000029231, ENSMUSG00000042406, ENSMUSG00000020941, ENSMUSG00000036402, ENSMUSG00000024190, ENSMUSG00000027398, ENSMUSG00000027399, ENSMUSG00000028163, ENSMUSG00000005034, ENSMUSG00000062232,…	87	1.9385	0.0190729
KEGG_PATHWAY	mmu00240:Pyrimidine metabolism	ENSMUSG00000027203, ENSMUSG00000002550, ENSMUSG00000025041, ENSMUSG00000063929, ENSMUSG00000025574, ENSMUSG00000025575, ENSMUSG00000066072, ENSMUSG00000033308, ENSMUSG00000033427, ENSMUSG00000028443, ENSMUSG00000026558, ENSMUSG00000021236, ENSMUSG00000036813, ENSMUSG00000030042, ENSMUSG00000021871, ENSMUSG00000032478, ENSMUSG00000022615, ENSMUSG00000038628, ENSMUSG00000028318, ENSMUSG00000024854,…	36	0.802139	0.0216601
KEGG_PATHWAY	mmu04621:NOD-like receptor signaling pathway	ENSMUSG00000029380, ENSMUSG00000015755, ENSMUSG00000021025, ENSMUSG00000022534, ENSMUSG00000027398, ENSMUSG00000019850, ENSMUSG00000024927, ENSMUSG00000028163, ENSMUSG00000030595, ENSMUSG00000032691, ENSMUSG00000057367, ENSMUSG00000035476, ENSMUSG00000025888, ENSMUSG00000027164, ENSMUSG00000078945, ENSMUSG00000058427, ENSMUSG00000041135, ENSMUSG00000035373, ENSMUSG00000025746, ENSMUSG00000023348,…	25	0.557041	0.0252379
KEGG_PATHWAY	mmu00030:Pentose phosphate pathway	ENSMUSG00000030225, ENSMUSG00000026005, ENSMUSG00000017390, ENSMUSG00000028961, ENSMUSG00000025791, ENSMUSG00000025742, ENSMUSG00000033065, ENSMUSG00000028980, ENSMUSG00000025503, ENSMUSG00000029171, ENSMUSG00000021957, ENSMUSG00000028307, ENSMUSG00000030695	13	0.289661	0.0254104
KEGG_PATHWAY	mmu04115:p53 signaling pathway	ENSMUSG00000036840, ENSMUSG00000004446, ENSMUSG00000032009, ENSMUSG00000026389, ENSMUSG00000054387, ENSMUSG00000019851, ENSMUSG00000070348, ENSMUSG00000024778, ENSMUSG00000040152, ENSMUSG00000003873, ENSMUSG00000019942, ENSMUSG00000037411, ENSMUSG00000020184, ENSMUSG00000028893, ENSMUSG00000036390, ENSMUSG00000021453, ENSMUSG00000015312, ENSMUSG00000000184, ENSMUSG00000002083, ENSMUSG00000019979,…	27	0.601604	0.0290374
KEGG_PATHWAY	mmu00052:Galactose metabolism	ENSMUSG00000025877, ENSMUSG00000068587, ENSMUSG00000020766, ENSMUSG00000001891, ENSMUSG00000045594, ENSMUSG00000000628, ENSMUSG00000025791, ENSMUSG00000033065, ENSMUSG00000041798, ENSMUSG00000078650, ENSMUSG00000029171, ENSMUSG00000031266, ENSMUSG00000052131	13	0.289661	0.03491
KEGG_PATHWAY	mmu00970:Aminoacyl-tRNA biosynthesis	ENSMUSG00000030515, ENSMUSG00000024587, ENSMUSG00000018848, ENSMUSG00000026709, ENSMUSG00000029777, ENSMUSG00000029173, ENSMUSG00000028085, ENSMUSG00000003808, ENSMUSG00000032604, ENSMUSG00000021266, ENSMUSG00000028107, ENSMUSG00000007029, ENSMUSG00000023938, ENSMUSG00000068739, ENSMUSG00000024493, ENSMUSG00000026356, ENSMUSG00000010755, ENSMUSG00000021420	18	0.40107	0.0356462
KEGG_PATHWAY	mmu03060:Protein export	ENSMUSG00000014504, ENSMUSG00000021020, ENSMUSG00000036323, ENSMUSG00000026511, ENSMUSG00000032042, ENSMUSG00000020780	6	0.13369	0.0357641
KEGG_PATHWAY	mmu00150:Androgen and estrogen metabolism	ENSMUSG00000035836, ENSMUSG00000070704, ENSMUSG00000035780, ENSMUSG00000038641, ENSMUSG00000026675, ENSMUSG00000054630, ENSMUSG00000031844, ENSMUSG00000063730, ENSMUSG00000016194, ENSMUSG00000038541, ENSMUSG00000021891, ENSMUSG00000029260, ENSMUSG00000021594, ENSMUSG00000038092, ENSMUSG00000032579	15	0.334225	0.0360512
KEGG_PATHWAY	mmu00630:Glyoxylate and dicarboxylate metabolism	ENSMUSG00000028405, ENSMUSG00000020321, ENSMUSG00000005683, ENSMUSG00000005667, ENSMUSG00000027261, ENSMUSG00000040675, ENSMUSG00000021048, ENSMUSG00000017718, ENSMUSG00000006395	9	0.200535	0.0391219
KEGG_PATHWAY	mmu00790:Folate biosynthesis	ENSMUSG00000032067, ENSMUSG00000021707, ENSMUSG00000073987, ENSMUSG00000037580, ENSMUSG00000028766, ENSMUSG00000015806, ENSMUSG00000009566	7	0.155971	0.0462248
