# Supplementary material for: Metabolic and molecular insights into an essential role of nicotinamide phosphoribosyltransferase
Source: Cell Death Dis. 2017 Mar 23;8(3):e2705–. doi: 10.1038/cddis.2017.132 (PMC5386535; doi:10.1038/cddis.2017.132)
Supplement: Supplementary Table 5 [file cddis2017132x10.xlsx]

## Sheet: Sheet1
Table S5. Statistical summary of significant expression genes in metabolic and biosynthetic processes
Category	Go biological process	Upregulated	Downregulated
Biosynthetic process	GO:0045075~regulation of interleukin-12 biosynthetic process	6	0
Biosynthetic process	GO:0016051~carbohydrate biosynthetic process	15	13
Biosynthetic process	GO:0008654~phospholipid biosynthetic process	14	14
Biosynthetic process	GO:0046165~alcohol biosynthetic process	7	8
Biosynthetic process	GO:0006085~acetyl-CoA biosynthetic process	1	4
Biosynthetic process	GO:0035238~vitamin A biosynthetic process	1	4
Biosynthetic process	GO:0042904~9-cis-retinoic acid biosynthetic process	1	4
Biosynthetic process	GO:0009070~serine family amino acid biosynthetic process	1	5
Biosynthetic process	GO:0034637~cellular carbohydrate biosynthetic process	9	13
Biosynthetic process	GO:0006729~tetrahydrobiopterin biosynthetic process	0	5
Biosynthetic process	GO:0009067~aspartate family amino acid biosynthetic process	2	7
Biosynthetic process	GO:0009435~NAD biosynthetic process	0	5
Biosynthetic process	GO:0019359~nicotinamide nucleotide biosynthetic process	0	5
Biosynthetic process	GO:0009084~glutamine family amino acid biosynthetic process	1	7
Biosynthetic process	GO:0000097~sulfur amino acid biosynthetic process	1	7
Biosynthetic process	GO:0009142~nucleoside triphosphate biosynthetic process	12	19
Biosynthetic process	GO:0042559~pteridine and derivative biosynthetic process	1	8
Biosynthetic process	GO:0006783~heme biosynthetic process	1	8
Biosynthetic process	GO:0009201~ribonucleoside triphosphate biosynthetic process	11	19
Biosynthetic process	GO:0009206~purine ribonucleoside triphosphate biosynthetic process	11	19
Biosynthetic process	GO:0009145~purine nucleoside triphosphate biosynthetic process	11	19
Biosynthetic process	GO:0006779~porphyrin biosynthetic process	1	9
Biosynthetic process	GO:0033014~tetrapyrrole biosynthetic process	1	9
Biosynthetic process	GO:0009260~ribonucleotide biosynthetic process	13	22
Biosynthetic process	GO:0019363~pyridine nucleotide biosynthetic process	0	9
Biosynthetic process	GO:0046148~pigment biosynthetic process	2	11
Biosynthetic process	GO:0019438~aromatic compound biosynthetic process	1	10
Biosynthetic process	GO:0006164~purine nucleotide biosynthetic process	15	27
Biosynthetic process	GO:0042364~water-soluble vitamin biosynthetic process	0	14
Biosynthetic process	GO:0008652~cellular amino acid biosynthetic process	5	20
Biosynthetic process	GO:0009110~vitamin biosynthetic process	1	18
Biosynthetic process	GO:0006694~steroid biosynthetic process	7	25
Biosynthetic process	GO:0009309~amine biosynthetic process	8	27
Biosynthetic process	GO:0018130~heterocycle biosynthetic process	3	22
Biosynthetic process	GO:0009108~coenzyme biosynthetic process	3	28
Biosynthetic process	GO:0034404~nucleobase, nucleoside and nucleotide biosynthetic process	19	45
Biosynthetic process	GO:0034654~nucleobase, nucleoside, nucleotide and nucleic acid biosynthetic process	19	45
Biosynthetic process	GO:0009165~nucleotide biosynthetic process	18	45
Biosynthetic process	GO:0051188~cofactor biosynthetic process	5	38
Biosynthetic process	GO:0016053~organic acid biosynthetic process	11	48
Biosynthetic process	GO:0046394~carboxylic acid biosynthetic process	11	48
Biosynthetic process	GO:0008610~lipid biosynthetic process	30	69
Biosynthetic process	GO:0044271~nitrogen compound biosynthetic process	34	92
Metabolic process	GO:0051186~cofactor metabolic process	13	79
Metabolic process	GO:0006631~fatty acid metabolic process	9	74
Metabolic process	GO:0006732~coenzyme metabolic process	10	65
Metabolic process	GO:0008202~steroid metabolic process	23	55
Metabolic process	GO:0006766~vitamin metabolic process	3	31
Metabolic process	GO:0005996~monosaccharide metabolic process	20	46
Metabolic process	GO:0006575~cellular amino acid derivative metabolic process	16	40
Metabolic process	GO:0019748~secondary metabolic process	6	29
Metabolic process	GO:0019318~hexose metabolic process	20	43
Metabolic process	GO:0006006~glucose metabolic process	17	39
Metabolic process	GO:0006790~sulfur metabolic process	7	28
Metabolic process	GO:0006084~acetyl-CoA metabolic process	1	20
Metabolic process	GO:0006767~water-soluble vitamin metabolic process	0	17
Metabolic process	GO:0006733~oxidoreduction coenzyme metabolic process	2	18
Metabolic process	GO:0043603~cellular amide metabolic process	3	18
Metabolic process	GO:0006163~purine nucleotide metabolic process	17	32
Metabolic process	GO:0006576~biogenic amine metabolic process	8	22
Metabolic process	GO:0009069~serine family amino acid metabolic process	2	15
Metabolic process	GO:0006720~isoprenoid metabolic process	3	16
Metabolic process	GO:0019362~pyridine nucleotide metabolic process	2	14
Metabolic process	GO:0016125~sterol metabolic process	12	24
Metabolic process	GO:0006081~cellular aldehyde metabolic process	0	11
Metabolic process	GO:0005977~glycogen metabolic process	2	13
Metabolic process	GO:0006073~cellular glucan metabolic process	2	13
Metabolic process	GO:0044042~glucan metabolic process	2	13
Metabolic process	GO:0006112~energy reserve metabolic process	2	13
Metabolic process	GO:0006721~terpenoid metabolic process	3	14
Metabolic process	GO:0006775~fat-soluble vitamin metabolic process	3	14
Metabolic process	GO:0009259~ribonucleotide metabolic process	14	25
Metabolic process	GO:0042558~pteridine and derivative metabolic process	1	11
Metabolic process	GO:0001523~retinoid metabolic process	3	13
Metabolic process	GO:0016101~diterpenoid metabolic process	3	13
Metabolic process	GO:0044264~cellular polysaccharide metabolic process	4	14
Metabolic process	GO:0009205~purine ribonucleoside triphosphate metabolic process	11	21
Metabolic process	GO:0009199~ribonucleoside triphosphate metabolic process	11	21
Metabolic process	GO:0009144~purine nucleoside triphosphate metabolic process	12	22
Metabolic process	GO:0009141~nucleoside triphosphate metabolic process	13	23
Metabolic process	GO:0006544~glycine metabolic process	0	9
Metabolic process	GO:0000096~sulfur amino acid metabolic process	2	11
Metabolic process	GO:0006778~porphyrin metabolic process	2	11
Metabolic process	GO:0033013~tetrapyrrole metabolic process	2	11
Metabolic process	GO:0009820~alkaloid metabolic process	2	11
Metabolic process	GO:0046496~nicotinamide nucleotide metabolic process	2	11
Metabolic process	GO:0006769~nicotinamide metabolic process	2	11
Metabolic process	GO:0042440~pigment metabolic process	3	12
Metabolic process	GO:0006776~vitamin A metabolic process	3	12
Metabolic process	GO:0008203~cholesterol metabolic process	12	21
Metabolic process	GO:0009081~branched chain family amino acid metabolic process	0	8
Metabolic process	GO:0006637~acyl-CoA metabolic process	1	9
Metabolic process	GO:0009072~aromatic amino acid family metabolic process	1	9
Metabolic process	GO:0009066~aspartate family amino acid metabolic process	2	10
Metabolic process	GO:0009116~nucleoside metabolic process	7	15
Metabolic process	GO:0034754~cellular hormone metabolic process	8	16
Metabolic process	GO:0019674~NAD metabolic process	0	7
Metabolic process	GO:0042168~heme metabolic process	2	9
Metabolic process	GO:0006749~glutathione metabolic process	3	10
Metabolic process	GO:0042445~hormone metabolic process	13	20
Metabolic process	GO:0046146~tetrahydrobiopterin metabolic process	0	6
Metabolic process	GO:0043648~dicarboxylic acid metabolic process	3	9
Metabolic process	GO:0042573~retinoic acid metabolic process	3	9
Metabolic process	GO:0009064~glutamine family amino acid metabolic process	9	15
Metabolic process	GO:0043288~apocarotenoid metabolic process	0	5
Metabolic process	GO:0042574~retinal metabolic process	0	5
Metabolic process	GO:0006570~tyrosine metabolic process	1	6
Metabolic process	GO:0006536~glutamate metabolic process	1	6
Metabolic process	GO:0005976~polysaccharide metabolic process	13	18
Metabolic process	GO:0006558~L-phenylalanine metabolic process	1	5
Metabolic process	GO:0006534~cysteine metabolic process	1	5
Metabolic process	GO:0006090~pyruvate metabolic process	4	8
Metabolic process	GO:0045834~positive regulation of lipid metabolic process	4	8
Metabolic process	GO:0006672~ceramide metabolic process	6	10
Metabolic process	GO:0046519~sphingoid metabolic process	6	10
Metabolic process	GO:0019637~organophosphate metabolic process	24	28
Metabolic process	GO:0042905~9-cis-retinoic acid metabolic process	1	4
Metabolic process	GO:0008206~bile acid metabolic process	3	6
Metabolic process	GO:0006067~ethanol metabolic process	1	3
Metabolic process	GO:0034308~monohydric alcohol metabolic process	1	3
Metabolic process	GO:0006107~oxaloacetate metabolic process	2	4
Metabolic process	GO:0006805~xenobiotic metabolic process	3	5
Metabolic process	GO:0043112~receptor metabolic process	5	7
Metabolic process	GO:0006641~triglyceride metabolic process	8	10
Metabolic process	GO:0006662~glycerol ether metabolic process	9	11
Metabolic process	GO:0018904~organic ether metabolic process	10	12
Metabolic process	GO:0019216~regulation of lipid metabolic process	12	14
Metabolic process	GO:0046486~glycerolipid metabolic process	22	24
Metabolic process	GO:0006518~peptide metabolic process	9	10
Metabolic process	GO:0006639~acylglycerol metabolic process	9	10
Metabolic process	GO:0006638~neutral lipid metabolic process	9	10
Metabolic process	GO:0006665~sphingolipid metabolic process	11	12
Metabolic process	GO:0006643~membrane lipid metabolic process	11	12
Metabolic process	GO:0006650~glycerophospholipid metabolic process	14	15
Metabolic process	GO:0006541~glutamine metabolic process	6	5
Metabolic process	GO:0044259~multicellular organismal macromolecule metabolic process	7	4
Metabolic process	GO:0044236~multicellular organismal metabolic process	8	4
Metabolic process	GO:0006399~tRNA metabolic process	20	15
Metabolic process	GO:0006730~one-carbon metabolic process	25	16
Metabolic process	GO:0051248~negative regulation of protein metabolic process	21	5
Metabolic process	GO:0016072~rRNA metabolic process	24	3
Metabolic process	GO:0034660~ncRNA metabolic process	47	17
Metabolic process	GO:0019220~regulation of phosphate metabolic process	67	37
Metabolic process	GO:0051174~regulation of phosphorus metabolic process	67	37
Metabolic process	GO:0032268~regulation of cellular protein metabolic process	57	26
Metabolic process	GO:0010605~negative regulation of macromolecule metabolic process	92	42
Metabolic process	GO:0006796~phosphate metabolic process	162	103
Metabolic process	GO:0006793~phosphorus metabolic process	162	103
