# Supplementary material for: Metabolic and molecular insights into an essential role of nicotinamide phosphoribosyltransferase
Source: Cell Death Dis. 2017 Mar 23;8(3):e2705–. doi: 10.1038/cddis.2017.132 (PMC5386535; doi:10.1038/cddis.2017.132)
Supplement: Supplementary Table 6 [file cddis2017132x11.xlsx]

## Sheet: Sheet1
Table S6. Genes with significant expression changes (p<0.05) in ATP associated processes in Nampt-/- vs Nampt+/+ mice
Category	Go biological process	gene_id	Gene name	Ave wild type	Ave Nampt-/-	log2(fold_change)	p_value
ATP associated processes	GO:0006754~ATP biosynthetic process	ENSMUSG00000000563	Atp5f1	119.229	73.9725	-0.688669	0.0059
ATP associated processes	GO:0006754~ATP biosynthetic process	ENSMUSG00000003072	Atp5d	74.3759	47.581	-0.64445	0.0216
ATP associated processes	GO:0006754~ATP biosynthetic process	ENSMUSG00000006057	Atp5g1	159.684	94.6883	-0.753957	0.00135
ATP associated processes	GO:0006754~ATP biosynthetic process	ENSMUSG00000006273	Atp6v1b2	10.3307	14.1518	0.454046	0.0427
ATP associated processes	GO:0006754~ATP biosynthetic process	ENSMUSG00000006567	Atp7b	2.89539	1.68924	-0.777385	0.0025
ATP associated processes	GO:0006754~ATP biosynthetic process	ENSMUSG00000015575	Atp6v0e	22.7837	36.6964	0.687635	0.0033
ATP associated processes	GO:0006754~ATP biosynthetic process	ENSMUSG00000016252	Atp5e	168.691	88.491	-0.930785	0.0001
ATP associated processes	GO:0006754~ATP biosynthetic process	ENSMUSG00000019302	Atp6v0a1	8.59918	13.2532	0.624066	0.01715
ATP associated processes	GO:0006754~ATP biosynthetic process	ENSMUSG00000024121	Atp6v0c	15.4356	24.8672	0.687979	0.0215
ATP associated processes	GO:0006754~ATP biosynthetic process	ENSMUSG00000025393	Atp5b	416.732	264.542	-0.655622	0.01955
ATP associated processes	GO:0006754~ATP biosynthetic process	ENSMUSG00000025428	Atp5a1	225.346	144.179	-0.644283	0.00835
ATP associated processes	GO:0006754~ATP biosynthetic process	ENSMUSG00000025781	Atp5c1	134.966	65.6535	-1.03965	5e-05
ATP associated processes	GO:0006754~ATP biosynthetic process	ENSMUSG00000026463	Atp2b4	1.35535	0.497272	-1.44656	0.0001
ATP associated processes	GO:0006754~ATP biosynthetic process	ENSMUSG00000029467	Atp2a2	21.6335	60.4225	1.48182	5e-05
ATP associated processes	GO:0006754~ATP biosynthetic process	ENSMUSG00000030302	Atp2b2	1.35539	0.4698	-1.52859	0.0001
ATP associated processes	GO:0006754~ATP biosynthetic process	ENSMUSG00000030730	Atp2a1	0.0438149	6.52105	7.21754	0.01495
ATP associated processes	GO:0006754~ATP biosynthetic process	ENSMUSG00000031441	Atp11a	3.76026	6.21942	0.725948	0.0154
ATP associated processes	GO:0006754~ATP biosynthetic process	ENSMUSG00000032412	Atp1b3	15.7025	21.4755	0.451697	0.04045
ATP associated processes	GO:0006754~ATP biosynthetic process	ENSMUSG00000034566	Atp5h	187.984	117.835	-0.67384	0.00255
ATP associated processes	GO:0006754~ATP biosynthetic process	ENSMUSG00000037400	Atp11b	5.55655	3.81405	-0.542866	0.0284
ATP associated processes	GO:0006754~ATP biosynthetic process	ENSMUSG00000037685	Atp8a1	2.15988	0.969801	-1.15519	0.0014
ATP associated processes	GO:0006754~ATP biosynthetic process	ENSMUSG00000038600	Atp6v0a4	0.210374	2.77668	3.72234	5e-05
ATP associated processes	GO:0006754~ATP biosynthetic process	ENSMUSG00000038690	Atp5j2	128.828	60.878	-1.08145	5e-05
ATP associated processes	GO:0006754~ATP biosynthetic process	ENSMUSG00000038717	Atp5l	165.592	114.751	-0.529123	0.0138
ATP associated processes	GO:0006754~ATP biosynthetic process	ENSMUSG00000050856	Atp5k	250.521	84.8224	-1.56242	5e-05
ATP associated processes	GO:0006754~ATP biosynthetic process	ENSMUSG00000062949	Atp11c	30.1881	16.0065	-0.915321	0.00045
ATP associated processes	GO:0015986~ATP synthesis coupled proton transport	ENSMUSG00000000563	Atp5f1	119.229	73.9725	-0.688669	0.0059
ATP associated processes	GO:0015986~ATP synthesis coupled proton transport	ENSMUSG00000003072	Atp5d	74.3759	47.581	-0.64445	0.0216
ATP associated processes	GO:0015986~ATP synthesis coupled proton transport	ENSMUSG00000006057	Atp5g1	159.684	94.6883	-0.753957	0.00135
ATP associated processes	GO:0015986~ATP synthesis coupled proton transport	ENSMUSG00000006273	Atp6v1b2	10.3307	14.1518	0.454046	0.0427
ATP associated processes	GO:0015986~ATP synthesis coupled proton transport	ENSMUSG00000015575	Atp6v0e	22.7837	36.6964	0.687635	0.0033
ATP associated processes	GO:0015986~ATP synthesis coupled proton transport	ENSMUSG00000016252	Atp5e	168.691	88.491	-0.930785	0.0001
ATP associated processes	GO:0015986~ATP synthesis coupled proton transport	ENSMUSG00000019302	Atp6v0a1	8.59918	13.2532	0.624066	0.01715
ATP associated processes	GO:0015986~ATP synthesis coupled proton transport	ENSMUSG00000024121	Atp6v0c	15.4356	24.8672	0.687979	0.0215
ATP associated processes	GO:0015986~ATP synthesis coupled proton transport	ENSMUSG00000025393	Atp5b	416.732	264.542	-0.655622	0.01955
ATP associated processes	GO:0015986~ATP synthesis coupled proton transport	ENSMUSG00000025428	Atp5a1	225.346	144.179	-0.644283	0.00835
ATP associated processes	GO:0015986~ATP synthesis coupled proton transport	ENSMUSG00000025781	Atp5c1	134.966	65.6535	-1.03965	5e-05
ATP associated processes	GO:0015986~ATP synthesis coupled proton transport	ENSMUSG00000034566	Atp5h	187.984	117.835	-0.67384	0.00255
ATP associated processes	GO:0015986~ATP synthesis coupled proton transport	ENSMUSG00000038600	Atp6v0a4	0.210374	2.77668	3.72234	5e-05
ATP associated processes	GO:0015986~ATP synthesis coupled proton transport	ENSMUSG00000038717	Atp5l	165.592	114.751	-0.529123	0.0138
ATP associated processes	GO:0015986~ATP synthesis coupled proton transport	ENSMUSG00000050856	Atp5k	250.521	84.8224	-1.56242	5e-05
ATP associated processes	GO:0042775~mitochondrial ATP synthesis coupled electron transport	ENSMUSG00000020163	Uqcr11	233	116.376	-1.00153	5e-05
ATP associated processes	GO:0042775~mitochondrial ATP synthesis coupled electron transport	ENSMUSG00000021520	Uqcrb	165.509	102.151	-0.696214	0.0214
ATP associated processes	GO:0042775~mitochondrial ATP synthesis coupled electron transport	ENSMUSG00000025204	Ndufb8	111.76	56.8054	-0.976308	0.0001
ATP associated processes	GO:0042775~mitochondrial ATP synthesis coupled electron transport	ENSMUSG00000025651	Uqcrc1	70.9991	49.1819	-0.529674	0.01995
ATP associated processes	GO:0042775~mitochondrial ATP synthesis coupled electron transport	ENSMUSG00000030647	Ndufc2	54.7669	38.3025	-0.515867	0.02135
ATP associated processes	GO:0042775~mitochondrial ATP synthesis coupled electron transport	ENSMUSG00000031393	Mecp2	2.61041	5.66059	1.11668	0.00715
ATP associated processes	GO:0042775~mitochondrial ATP synthesis coupled electron transport	ENSMUSG00000064363	mt-Nd4	762.794	413.596	-0.883073	0.0006
ATP associated processes	GO:0046034~ATP metabolic process	ENSMUSG00000000563	Atp5f1	119.229	73.9725	-0.688669	0.0059
ATP associated processes	GO:0046034~ATP metabolic process	ENSMUSG00000003072	Atp5d	74.3759	47.581	-0.64445	0.0216
ATP associated processes	GO:0046034~ATP metabolic process	ENSMUSG00000006057	Atp5g1	159.684	94.6883	-0.753957	0.00135
ATP associated processes	GO:0046034~ATP metabolic process	ENSMUSG00000006273	Atp6v1b2	10.3307	14.1518	0.454046	0.0427
ATP associated processes	GO:0046034~ATP metabolic process	ENSMUSG00000006567	Atp7b	2.89539	1.68924	-0.777385	0.0025
ATP associated processes	GO:0046034~ATP metabolic process	ENSMUSG00000015575	Atp6v0e	22.7837	36.6964	0.687635	0.0033
ATP associated processes	GO:0046034~ATP metabolic process	ENSMUSG00000016252	Atp5e	168.691	88.491	-0.930785	0.0001
ATP associated processes	GO:0046034~ATP metabolic process	ENSMUSG00000019302	Atp6v0a1	8.59918	13.2532	0.624066	0.01715
ATP associated processes	GO:0046034~ATP metabolic process	ENSMUSG00000024121	Atp6v0c	15.4356	24.8672	0.687979	0.0215
ATP associated processes	GO:0046034~ATP metabolic process	ENSMUSG00000025393	Atp5b	416.732	264.542	-0.655622	0.01955
ATP associated processes	GO:0046034~ATP metabolic process	ENSMUSG00000025428	Atp5a1	225.346	144.179	-0.644283	0.00835
ATP associated processes	GO:0046034~ATP metabolic process	ENSMUSG00000025781	Atp5c1	134.966	65.6535	-1.03965	5e-05
ATP associated processes	GO:0046034~ATP metabolic process	ENSMUSG00000025968	Ndufs1	27.7843	14.6	-0.928301	0.0024
ATP associated processes	GO:0046034~ATP metabolic process	ENSMUSG00000026463	Atp2b4	1.35535	0.497272	-1.44656	0.0001
ATP associated processes	GO:0046034~ATP metabolic process	ENSMUSG00000029467	Atp2a2	21.6335	60.4225	1.48182	5e-05
ATP associated processes	GO:0046034~ATP metabolic process	ENSMUSG00000030302	Atp2b2	1.35539	0.4698	-1.52859	0.0001
ATP associated processes	GO:0046034~ATP metabolic process	ENSMUSG00000030730	Atp2a1	0.0438149	6.52105	7.21754	0.01495
ATP associated processes	GO:0046034~ATP metabolic process	ENSMUSG00000031441	Atp11a	3.76026	6.21942	0.725948	0.0154
ATP associated processes	GO:0046034~ATP metabolic process	ENSMUSG00000032412	Atp1b3	15.7025	21.4755	0.451697	0.04045
ATP associated processes	GO:0046034~ATP metabolic process	ENSMUSG00000034566	Atp5h	187.984	117.835	-0.67384	0.00255
ATP associated processes	GO:0046034~ATP metabolic process	ENSMUSG00000037400	Atp11b	5.55655	3.81405	-0.542866	0.0284
ATP associated processes	GO:0046034~ATP metabolic process	ENSMUSG00000037685	Atp8a1	2.15988	0.969801	-1.15519	0.0014
ATP associated processes	GO:0046034~ATP metabolic process	ENSMUSG00000038600	Atp6v0a4	0.210374	2.77668	3.72234	5e-05
ATP associated processes	GO:0046034~ATP metabolic process	ENSMUSG00000038690	Atp5j2	128.828	60.878	-1.08145	5e-05
ATP associated processes	GO:0046034~ATP metabolic process	ENSMUSG00000038717	Atp5l	165.592	114.751	-0.529123	0.0138
ATP associated processes	GO:0046034~ATP metabolic process	ENSMUSG00000041168	Lonp1	24.662	18.2099	-0.437565	0.04085
ATP associated processes	GO:0046034~ATP metabolic process	ENSMUSG00000050856	Atp5k	250.521	84.8224	-1.56242	5e-05
ATP associated processes	GO:0046034~ATP metabolic process	ENSMUSG00000062949	Atp11c	30.1881	16.0065	-0.915321	0.00045
