# Supplementary material for: Metabolic and molecular insights into an essential role of nicotinamide phosphoribosyltransferase
Source: Cell Death Dis. 2017 Mar 23;8(3):e2705–. doi: 10.1038/cddis.2017.132 (PMC5386535; doi:10.1038/cddis.2017.132)
Supplement: Supplementary Table 7 [file cddis2017132x12.xlsx]

## Sheet: Sheet1
Table S7. Selected genes with significant expression changes (p<0.05) in lipid metabolism in Nampt-/- vs Nampt+/+ mice
gene_id	gene	Description	locus	Biotype	Essential genes	Ave wild type	Ave Nampt-/-	log2(fold_change)	p_value
ENSMUSG00000028223	Decr1	2,4-Dienoyl CoA Reductase 1, Mitochondrial	4:15917239-15945507	protein_coding		39.9509	14.1821	-1.49415	5e-05
ENSMUSG00000036775	Decr2	2,4-Dienoyl CoA Reductase 2, Peroxisomal	17:26081210-26090329	protein_coding		47.2226	8.45325	-2.4819	5e-05
ENSMUSG00000025465	Echs1	Enoyl CoA Hydratase, Short Chain, 1, Mitochondrial	7:140105709-140116476	protein_coding		82.2624	47.7988	-0.783259	0.0006
ENSMUSG00000022853	Ehhadh	Enoyl-CoA, Hydratase/3-Hydroxyacyl CoA Dehydrogenase	16:21761286-21787844	protein_coding	essential gene	292.727	23.1153	-3.66264	5e-05
ENSMUSG00000025745	Hadha	Hydroxyacyl-CoA Dehydrogenase/3-Ketoacyl-CoA Thiolase/Enoyl-CoA Hydratase (Trifunctional Protein), Alpha Subuni	5:30103888-30155162	protein_coding	essential gene	76.1929	44.2521	-0.78391	0.0009
ENSMUSG00000024132	Eci1	Enoyl-CoA Delta Isomerase 1	17:24426682-24439316	protein_coding		48.4919	13.7812	-1.81504	5e-05
ENSMUSG00000021417	Eci2	Enoyl-CoA Delta Isomerase 2	13:34963981-35027094	protein_coding		66.7233	96.7635	0.536272	0.02955
ENSMUSG00000053846	Lipg	Lipase, Endothelial	18:74939321-74961263	protein_coding		4.53841	0.300238	-3.91801	5e-05
ENSMUSG00000032207	Lipc	Lipase, Hepatic	9:70798128-70934808	protein_coding	essential gene	46.4057	9.2412	-2.32815	5e-05
