# Supplementary material for: Metabolic and molecular insights into an essential role of nicotinamide phosphoribosyltransferase
Source: Cell Death Dis. 2017 Mar 23;8(3):e2705–. doi: 10.1038/cddis.2017.132 (PMC5386535; doi:10.1038/cddis.2017.132)
Supplement: Supplementary Table 8 [file cddis2017132x13.xlsx]

## Sheet: Phosphatidylcholine transporter
Table S8. Selected genes with significant expression changes (p<0.05) in PC transports in Nampt-/- vs Nampt+/+ mice
gene_id	gene	locus	Biotype	Transcript factors	Essential genes	Ave wild type	Ave Nampt-/-	log2(fold_change)	p_value
ENSMUSG00000015243	Abca1	4:53030786-53159895	protein_coding		essential gene	20.3982	61.7565	1.59815	5e-05
ENSMUSG00000026944	Abca2	2:25428702-25448540	protein_coding			5.61003	1.37657	-2.02693	5e-05
ENSMUSG00000024130	Abca3	17:24351949-24414542	protein_coding			7.96021	3.97401	-1.00221	5e-05
ENSMUSG00000018800	Abca5	11:110269368-110337716	protein_coding		essential gene	0.856681	2.64426	1.62603	0.0001
ENSMUSG00000035722	Abca7	10:79996493-80015572	protein_coding			0.827235	1.21364	0.552969	0.04615
ENSMUSG00000041828	Abca8a	11:110025633-110095978	protein_coding			19.8832	1.30545	-3.92893	5e-05
ENSMUSG00000020620	Abca8b	11:109932189-109995845	protein_coding			7.55067	2.50172	-1.59368	5e-05
ENSMUSG00000041797	Abca9	11:110100748-110168196	protein_coding			1.45928	0.490153	-1.57395	5e-05
ENSMUSG00000027048	Abcb11	2:69238281-69342616	protein_coding			99.948	10.5919	-3.23822	5e-05
ENSMUSG00000040584	Abcb1a	5:8660076-8748575	protein_coding			1.06671	2.70364	1.34174	0.0002
ENSMUSG00000042476	Abcb4	5:8893720-8959225	protein_coding			45.6008	24.5338	-0.894289	5e-05
ENSMUSG00000026198	Abcb6	1:75171716-75180392	protein_coding			19.9307	11.8358	-0.751833	0.00245
ENSMUSG00000031333	Abcb7	X:104280656-104413856	protein_coding		essential gene	8.61302	5.37518	-0.680206	0.00435
ENSMUSG00000030688	Stard10	7:101317085-101346626	protein_coding			301.371	196.397	-0.617764	0.01555
ENSMUSG00000016128	Stard13	5:151037627-151233836	protein_coding			3.34691	2.26337	-0.564358	0.0395
ENSMUSG00000024378	Stard4	18:33199354-33213862	protein_coding			15.2445	10.256	-0.571814	0.02045
ENSMUSG00000046027	Stard5	7:83631958-83745726	protein_coding			21.4104	10.5452	-1.02173	0.0002
ENSMUSG00000027367	Stard7	2:127270217-127298932	protein_coding			28.4091	17.1493	-0.728206	0.00115
ENSMUSG00000031216	Stard8	X:99003247-99074728	protein_coding			2.26805	1.0553	-1.1038	0.00095
ENSMUSG00000005615	Pcyt1a	16:32430920-32475070	protein_coding			13.1103	8.71775	-0.588676	0.0189
ENSMUSG00000025137	Pcyt2	11:120610086-120617936	protein_coding			105.923	70.4375	-0.588604	0.01395
