# Supplementary material for: Metabolic and molecular insights into an essential role of nicotinamide phosphoribosyltransferase
Source: Cell Death Dis. 2017 Mar 23;8(3):e2705–. doi: 10.1038/cddis.2017.132 (PMC5386535; doi:10.1038/cddis.2017.132)
Supplement: Supplementary Table 9 [file cddis2017132x14.xlsx]

## Sheet: Sheet1
Table S 9. Coexpressed genes of the NAMPT gene in human prenatal and pediatric liver tissues
Nampt	Co-expression genes	Correlation	P	t	Bonferroni P value
NAMPT	SMLR1	-0.759518	8.31401e-13	9.04431	3.98449e-08
NAMPT	ZMYM3	-0.756427	1.16132e-12	8.95805	5.56563e-08
NAMPT	HEBP1	-0.725643	2.52501e-11	8.16892	1.21011e-06
NAMPT	ATF7IP	-0.725588	2.53803e-11	8.16761	1.21635e-06
NAMPT	RP5-874C20.3	-0.710077	1.02816e-10	7.81145	4.92747e-06
NAMPT	PBX1	-0.707903	1.24182e-10	7.76345	5.95141e-06
NAMPT	NAPEPLD	-0.707172	1.32273e-10	7.7474	6.33917e-06
NAMPT	ATP7B	-0.706568	1.39338e-10	7.73417	6.67779e-06
NAMPT	ZER1	-0.695089	3.65417e-10	7.48916	1.75126e-05
NAMPT	CLCN5	-0.690454	5.32587e-10	7.39343	2.55242e-05
NAMPT	CCDC150	-0.689333	5.82771e-10	7.37055	2.79293e-05
NAMPT	ANKMY2	-0.689297	5.84462e-10	7.36981	2.80104e-05
NAMPT	THRA	-0.686766	7.15183e-10	7.31851	3.42752e-05
NAMPT	DDI2	-0.68667	7.20671e-10	7.31657	3.45382e-05
NAMPT	LRRC28	-0.686643	7.22226e-10	7.31602	3.46127e-05
NAMPT	PRLR	-0.68096	1.12785e-09	7.20271	5.40522e-05
NAMPT	DIDO1	-0.680282	1.18868e-09	7.18935	5.69676e-05
NAMPT	NCMAP	-0.680109	1.20461e-09	7.18596	5.77311e-05
NAMPT	ARID1A	-0.679124	1.29976e-09	7.16663	6.22911e-05
NAMPT	VSNL1	-0.676524	1.58631e-09	7.11595	7.60238e-05
NAMPT	PALMD	-0.676413	1.59978e-09	7.11379	7.66696e-05
NAMPT	FIGN	-0.676072	1.64178e-09	7.1072	7.86824e-05
NAMPT	GALT	-0.674987	1.78278e-09	7.08623	8.54398e-05
NAMPT	RFX7	-0.674557	1.84178e-09	7.07795	8.82673e-05
NAMPT	HSP90B2P	-0.674399	1.864e-09	7.0749	8.93324e-05
NAMPT	TYSND1	-0.673733	1.96017e-09	7.06209	9.39411e-05
NAMPT	IQSEC1	-0.67349	1.99634e-09	7.05744	9.56747e-05
NAMPT	EHMT2	-0.672771	2.10734e-09	7.04366	0.000100994
NAMPT	ZFP14	-0.672136	2.21009e-09	7.03154	0.000105918
NAMPT	DLEU1	-0.66953	2.68431e-09	6.98204	0.000128646
NAMPT	CDAN1	-0.669155	2.76005e-09	6.97495	0.000132275
NAMPT	SKP2	-0.6686	2.87573e-09	6.9645	0.000137819
NAMPT	NUMA1	-0.667614	3.09281e-09	6.94595	0.000148223
NAMPT	SLC22A25	-0.666119	3.45189e-09	6.91796	0.000165432
NAMPT	CEMP1	-0.663932	4.04885e-09	6.8773	0.000194041
NAMPT	TET1	-0.663349	4.22389e-09	6.8665	0.00020243
NAMPT	ARHGEF9	-0.66184	4.71052e-09	6.83869	0.000225752
NAMPT	NAALADL2	-0.660764	5.08945e-09	6.81895	0.000243912
NAMPT	TRIM24	-0.660669	5.12426e-09	6.81721	0.00024558
NAMPT	PBXIP1	-0.659018	5.76678e-09	6.78706	0.000276373
NAMPT	TESK2	-0.658991	5.7777e-09	6.78658	0.000276896
NAMPT	KRT222	-0.658961	5.7901e-09	6.78603	0.000277491
NAMPT	SLC5A9	-0.657287	6.52201e-09	6.75563	0.000312567
NAMPT	QRSL1P1	-0.657148	6.58642e-09	6.75312	0.000315654
NAMPT	TIA1	-0.655448	7.426e-09	6.72247	0.000355891
NAMPT	ALAD	-0.655133	7.5927e-09	6.7168	0.00036388
NAMPT	FOXN3-AS2	-0.653937	8.2566e-09	6.69537	0.000395698
NAMPT	HAUS4	-0.653132	8.73442e-09	6.68099	0.000418597
NAMPT	CASC10	-0.651115	1.00488e-08	6.64514	0.000481588
NAMPT	ZKSCAN3	-0.649904	1.09264e-08	6.62371	0.000523648
NAMPT	ST8SIA3	-0.649391	1.13193e-08	6.61467	0.000542476
NAMPT	ZKSCAN4	-0.648002	1.2451e-08	6.59027	0.000596713
NAMPT	ZNF846	-0.647321	1.30444e-08	6.57835	0.000625152
NAMPT	SYNRG	-0.646568	1.37322e-08	6.56518	0.000658117
NAMPT	AC079602.1	-0.646169	1.41099e-08	6.55823	0.000676218
NAMPT	PPP1R21	-0.646129	1.41487e-08	6.55753	0.000678077
NAMPT	SCRN2	-0.646123	1.41546e-08	6.55742	0.000678361
NAMPT	HCN3	-0.645612	1.46539e-08	6.54854	0.000702287
NAMPT	C7orf13	-0.645525	1.47413e-08	6.54701	0.000706476
NAMPT	CDHR3	-0.643812	1.65518e-08	6.51731	0.000793243
NAMPT	TMPO-AS1	-0.643408	1.70082e-08	6.51034	0.000815117
NAMPT	MVB12B	-0.643226	1.72176e-08	6.5072	0.000825152
NAMPT	NYNRIN	-0.64292	1.75751e-08	6.50193	0.000842287
NAMPT	CTAGE3P	-0.642506	1.8071e-08	6.49479	0.00086605
NAMPT	RP11-849H4.4	-0.64241	1.81873e-08	6.49314	0.000871626
NAMPT	HDAC3	-0.641915	1.88009e-08	6.48463	0.000901035
NAMPT	SMO	-0.64171	1.90614e-08	6.4811	0.000913516
NAMPT	KANK4	-0.641355	1.95192e-08	6.47501	0.000935456
NAMPT	SLC29A1	-0.640645	2.04664e-08	6.46284	0.000980852
NAMPT	TNRC6B	-0.640631	2.0485e-08	6.46261	0.000981745
NAMPT	PDZK1	-0.640211	2.10662e-08	6.45543	0.0010096
NAMPT	RP3-508I15.9	-0.640116	2.11999e-08	6.4538	0.00101601
NAMPT	RP11-480I12.5	-0.639944	2.14432e-08	6.45087	0.00102766
NAMPT	VPS26B	-0.639943	2.14449e-08	6.45085	0.00102775
NAMPT	AGPAT1	-0.639746	2.17275e-08	6.44749	0.00104129
NAMPT	SEMA4G	-0.639691	2.18069e-08	6.44655	0.00104509
NAMPT	SALL2	-0.639213	2.25095e-08	6.43841	0.00107877
NAMPT	CUL7	-0.638392	2.37674e-08	6.42444	0.00113905
NAMPT	NME4	-0.638146	2.41574e-08	6.42025	0.00115774
NAMPT	KIAA1009	-0.637969	2.44401e-08	6.41727	0.00117129
NAMPT	DET1	-0.637905	2.45446e-08	6.41617	0.0011763
NAMPT	ZNF135	-0.63774	2.48129e-08	6.41337	0.00118916
NAMPT	TP53TG1	-0.637439	2.53093e-08	6.40828	0.00121295
NAMPT	ZSWIM1	-0.637105	2.58721e-08	6.40263	0.00123992
NAMPT	SYNE3	-0.635147	2.94166e-08	6.36961	0.00140979
NAMPT	YPEL3	-0.635117	2.94755e-08	6.3691	0.00141261
NAMPT	AHSG	-0.634829	3.00352e-08	6.36426	0.00143944
NAMPT	KIF12	-0.633961	3.17812e-08	6.34971	0.00152311
NAMPT	RP11-504P24.8	-0.633859	3.19941e-08	6.348	0.00153332
NAMPT	PATZ1	-0.633391	3.29821e-08	6.34017	0.00158067
NAMPT	METTL24	-0.633241	3.33049e-08	6.33766	0.00159614
NAMPT	RP11-488C13.5	-0.633241	3.33055e-08	6.33765	0.00159616
NAMPT	CTD-2336O2.1	-0.63267	3.45599e-08	6.32813	0.00165628
NAMPT	SESN3	-0.632562	3.48021e-08	6.32634	0.00166789
NAMPT	RCOR3	-0.632547	3.48368e-08	6.32608	0.00166956
NAMPT	TMEM141	-0.632253	3.55065e-08	6.32118	0.00170165
NAMPT	SERPINA5	-0.632197	3.56344e-08	6.32025	0.00170778
NAMPT	NKAPP1	-0.631915	3.62908e-08	6.31555	0.00173924
NAMPT	CROT	-0.631857	3.64251e-08	6.3146	0.00174567
NAMPT	C5orf54	-0.631505	3.72622e-08	6.30874	0.00178579
NAMPT	RP11-111M22.2	-0.631386	3.75497e-08	6.30676	0.00179957
NAMPT	ENPP3	-0.631369	3.75922e-08	6.30647	0.00180161
NAMPT	ASXL2	-0.631301	3.77559e-08	6.30535	0.00180945
NAMPT	CDON	-0.631081	3.82939e-08	6.3017	0.00183523
NAMPT	ZNF138	-0.630567	3.95827e-08	6.29317	0.001897
NAMPT	ZSCAN30	-0.629584	4.21607e-08	6.27691	0.00202055
NAMPT	ZNF429	-0.629498	4.23917e-08	6.2755	0.00203162
NAMPT	ZNF233	-0.628882	4.40976e-08	6.26532	0.00211338
NAMPT	FN3K	-0.627022	4.96422e-08	6.23476	0.0023791
NAMPT	SLC12A6	-0.626911	4.9991e-08	6.23295	0.00239582
NAMPT	THYN1	-0.626865	5.01369e-08	6.2322	0.00240281
NAMPT	NID2	-0.626781	5.04073e-08	6.23081	0.00241577
NAMPT	IL22RA1	-0.626682	5.07233e-08	6.2292	0.00243091
NAMPT	ZNF772	-0.626431	5.15375e-08	6.22509	0.00246994
NAMPT	CDH1	-0.626237	5.21722e-08	6.22193	0.00250035
NAMPT	PTPRS	-0.62592	5.32299e-08	6.21674	0.00255104
NAMPT	KLHL22	-0.625752	5.38002e-08	6.21399	0.00257837
NAMPT	SKIDA1	-0.625426	5.49177e-08	6.20868	0.00263193
NAMPT	FRMD4A	-0.625306	5.53362e-08	6.20672	0.00265199
NAMPT	ZNF623	-0.62519	5.57416e-08	6.20483	0.00267142
NAMPT	RP5-968D22.3	-0.625067	5.61745e-08	6.20283	0.00269216
NAMPT	STAB2	-0.624974	5.65042e-08	6.20132	0.00270796
NAMPT	LRRC37A4P	-0.624379	5.86639e-08	6.19163	0.00281147
NAMPT	GLTSCR1L	-0.624136	5.95655e-08	6.18769	0.00285468
NAMPT	PGBD1	-0.624067	5.98243e-08	6.18656	0.00286708
NAMPT	RP11-849H4.2	-0.623335	6.26342e-08	6.1747	0.00300174
NAMPT	RP11-319G6.1	-0.623329	6.26575e-08	6.1746	0.00300286
NAMPT	CEBPA-AS1	-0.623	6.39647e-08	6.16926	0.00306551
NAMPT	LINC00938	-0.622873	6.44739e-08	6.16721	0.00308991
NAMPT	NR2F2-AS1	-0.622819	6.46907e-08	6.16634	0.0031003
NAMPT	ARHGEF37	-0.622048	6.78818e-08	6.15389	0.00325324
NAMPT	IFFO1	-0.621342	7.09346e-08	6.1425	0.00339954
NAMPT	SUFU	-0.621202	7.15551e-08	6.14025	0.00342928
NAMPT	HEXIM1	-0.620831	7.32243e-08	6.13428	0.00350927
NAMPT	RP4-682C21.2	-0.620448	7.4983e-08	6.12813	0.00359356
NAMPT	ZNF70	-0.620447	7.49886e-08	6.12811	0.00359383
NAMPT	SPEF2	-0.620113	7.65588e-08	6.12275	0.00366908
NAMPT	RFC5	-0.619777	7.81687e-08	6.11736	0.00374624
NAMPT	ZNF606	-0.61974	7.83461e-08	6.11677	0.00375474
NAMPT	ZNF445	-0.619475	7.96422e-08	6.11252	0.00381685
NAMPT	MAST3	-0.619262	8.06974e-08	6.10911	0.00386742
NAMPT	TMEM63B	-0.618981	8.21058e-08	6.10463	0.00393492
NAMPT	TAPT1-AS1	-0.618923	8.24014e-08	6.1037	0.00394909
NAMPT	KLHL13	-0.618285	8.57051e-08	6.09351	0.00410742
NAMPT	DHRS11	-0.618246	8.59111e-08	6.09289	0.00411729
NAMPT	FAM134C	-0.618073	8.68321e-08	6.09012	0.00416143
NAMPT	FTOP1	-0.617995	8.72484e-08	6.08888	0.00418138
NAMPT	ANGEL1	-0.616831	9.37095e-08	6.07036	0.00449103
NAMPT	NBR1	-0.615894	9.92343e-08	6.05549	0.0047558
NAMPT	DCDC1	-0.615753	1.00093e-07	6.05326	0.00479693
NAMPT	HKR1	-0.615399	1.02275e-07	6.04766	0.00490154
NAMPT	NFATC2	-0.615101	1.04146e-07	6.04295	0.00499118
NAMPT	AMT	-0.615051	1.04466e-07	6.04215	0.00500655
NAMPT	MBTD1	-0.61496	1.05046e-07	6.04072	0.00503432
NAMPT	NLRP14	-0.614716	1.06616e-07	6.03686	0.00510959
NAMPT	SLC39A5	-0.614672	1.06903e-07	6.03617	0.00512334
NAMPT	RP11-2E17.1	-0.61446	1.08286e-07	6.03283	0.0051896
NAMPT	RP11-421E14.2	-0.61422	1.09876e-07	6.02904	0.00526582
NAMPT	AAAS	-0.613953	1.1167e-07	6.02484	0.0053518
NAMPT	ATOX1	-0.613756	1.13014e-07	6.02173	0.00541621
NAMPT	PCMTD2	-0.613302	1.16163e-07	6.01459	0.0055671
NAMPT	AC084018.1	-0.612717	1.20339e-07	6.00541	0.00576726
NAMPT	AMDHD2	-0.612658	1.20771e-07	6.00448	0.00578795
NAMPT	ESPN	-0.612087	1.24999e-07	5.99553	0.00599056
NAMPT	PPP1R3E	-0.611842	1.26859e-07	5.99169	0.00607972
NAMPT	NREP	-0.610761	1.3537e-07	5.9748	0.00648759
NAMPT	CSRNP3	-0.610494	1.37553e-07	5.97063	0.00659223
NAMPT	AGO1	-0.610382	1.3848e-07	5.96889	0.00663663
NAMPT	HDAC9	-0.610244	1.39625e-07	5.96674	0.00669154
NAMPT	SLC2A4RG	-0.610045	1.41299e-07	5.96364	0.00677175
NAMPT	FAXDC2	-0.608771	1.52459e-07	5.94384	0.00730661
NAMPT	FGFR4	-0.608406	1.55809e-07	5.93818	0.00746714
NAMPT	EZH1	-0.608005	1.59567e-07	5.93197	0.00764727
NAMPT	NUP210	-0.607923	1.60351e-07	5.93069	0.00768481
NAMPT	AC011755.1	-0.607863	1.60918e-07	5.92977	0.007712
NAMPT	ANKMY1	-0.607375	1.65644e-07	5.92223	0.00793847
NAMPT	NINL	-0.607341	1.65981e-07	5.9217	0.00795463
NAMPT	ZNF671	-0.607293	1.66452e-07	5.92096	0.00797721
NAMPT	SLC30A10	-0.607281	1.66572e-07	5.92077	0.00798297
NAMPT	TMEM42	-0.607	1.69368e-07	5.91643	0.00811694
NAMPT	DHFR	-0.606484	1.74616e-07	5.90847	0.00836847
NAMPT	SCAI	-0.606392	1.75567e-07	5.90706	0.00841407
NAMPT	KRBA2	-0.606388	1.75609e-07	5.90699	0.00841605
NAMPT	RP5-821D11.7	-0.60611	1.78508e-07	5.90272	0.008555
NAMPT	ZNF221	-0.606098	1.78635e-07	5.90254	0.00856109
NAMPT	CTD-2545H1.2	-0.606016	1.79499e-07	5.90128	0.00860251
NAMPT	THAP8	-0.605874	1.81015e-07	5.89908	0.00867515
NAMPT	FN3KRP	-0.605688	1.83013e-07	5.89622	0.00877088
NAMPT	CKMT2	-0.605265	1.87621e-07	5.88973	0.00899172
NAMPT	MBD5	-0.605209	1.88249e-07	5.88886	0.00902183
NAMPT	SLC35E2B	-0.604985	1.90738e-07	5.88543	0.0091411
NAMPT	RP11-142C4.6	-0.604911	1.91573e-07	5.88429	0.00918116
NAMPT	RP1-39G22.7	-0.604339	1.98116e-07	5.87552	0.00949471
NAMPT	RSC1A1	-0.604241	1.99257e-07	5.87402	0.00954941
NAMPT	CERS4	-0.603847	2.03902e-07	5.868	0.00977201
NAMPT	TMEM86B	-0.603206	2.11692e-07	5.85821	0.0101453
NAMPT	BMP4	-0.603188	2.11916e-07	5.85793	0.0101561
NAMPT	AC007192.6	-0.603128	2.12668e-07	5.857	0.0101921
NAMPT	RP11-104J23.1	-0.602839	2.16279e-07	5.8526	0.0103652
NAMPT	FBXL20	-0.602188	2.2464e-07	5.84269	0.0107659
NAMPT	AC097658.1	-0.602116	2.25593e-07	5.84158	0.0108115
NAMPT	ZNF33B	-0.601614	2.32267e-07	5.83395	0.0111314
NAMPT	ACOT7	-0.601497	2.3385e-07	5.83218	0.0112073
NAMPT	B3GNT1	-0.600939	2.41558e-07	5.82369	0.0115767
NAMPT	CTD-2275D10.2	-0.600759	2.44087e-07	5.82097	0.0116979
NAMPT	ZNF418	-0.600246	2.51434e-07	5.81321	0.01205
NAMPT	SLC45A3	-0.599812	2.57826e-07	5.80663	0.0123563
NAMPT	RLIMP2	-0.599764	2.58539e-07	5.80591	0.0123905
NAMPT	LINC00939	-0.599616	2.60767e-07	5.80366	0.0124973
NAMPT	PAQR7	-0.599396	2.64092e-07	5.80034	0.0126566
NAMPT	MAF	-0.599386	2.64242e-07	5.8002	0.0126638
NAMPT	FOXRED2	-0.599341	2.64925e-07	5.79952	0.0126966
NAMPT	FUZ	-0.599137	2.68061e-07	5.79644	0.0128468
NAMPT	TMPO	-0.599022	2.69845e-07	5.7947	0.0129323
NAMPT	RP11-23J9.5	-0.598972	2.70629e-07	5.79394	0.0129699
NAMPT	FBXL4	-0.598656	2.75591e-07	5.78918	0.0132077
NAMPT	RP11-767N6.2	-0.598525	2.77673e-07	5.78721	0.0133075
NAMPT	TBC1D13	-0.597861	2.88473e-07	5.77721	0.0138251
NAMPT	MAP4K2	-0.597801	2.89464e-07	5.77631	0.0138725
NAMPT	APLNR	-0.597584	2.93083e-07	5.77305	0.014046
NAMPT	FGFR3	-0.597538	2.93856e-07	5.77236	0.0140831
NAMPT	CCNI	-0.59718	2.99941e-07	5.76698	0.0143747
NAMPT	IL11RA	-0.596924	3.04379e-07	5.76313	0.0145874
NAMPT	MTFR1L	-0.596789	3.06733e-07	5.76111	0.0147002
NAMPT	KIAA0430	-0.596414	3.13365e-07	5.7555	0.015018
NAMPT	F2RL2	-0.596209	3.17065e-07	5.75242	0.0151953
NAMPT	ZFP62	-0.596166	3.17828e-07	5.75179	0.0152319
NAMPT	ABCC6	-0.596012	3.20642e-07	5.74948	0.0153668
NAMPT	DNMT3B	-0.595867	3.233e-07	5.74731	0.0154941
NAMPT	FGFR2	-0.59545	3.31067e-07	5.74108	0.0158664
NAMPT	RP1-240K6.3	-0.595291	3.34083e-07	5.7387	0.0160109
NAMPT	ZNF521	-0.595245	3.34943e-07	5.73802	0.0160522
NAMPT	RPUSD3	-0.59521	3.3562e-07	5.73749	0.0160846
NAMPT	SULT1E1	-0.595132	3.37105e-07	5.73633	0.0161558
NAMPT	ZNF385B	-0.595122	3.373e-07	5.73618	0.0161651
NAMPT	CLCN4	-0.594834	3.4286e-07	5.73189	0.0164316
NAMPT	ADD3	-0.594707	3.45354e-07	5.72998	0.0165511
NAMPT	RECQL5	-0.594658	3.46299e-07	5.72926	0.0165964
NAMPT	MYL6B	-0.594524	3.48954e-07	5.72726	0.0167236
NAMPT	RTTN	-0.594357	3.52275e-07	5.72477	0.0168828
NAMPT	RGL2	-0.594256	3.54299e-07	5.72326	0.0169798
NAMPT	JAZF1	-0.593918	3.61145e-07	5.71824	0.0173079
NAMPT	RP11-867G23.8	-0.593646	3.66734e-07	5.7142	0.0175757
NAMPT	PLAG1	-0.593528	3.69203e-07	5.71244	0.0176941
NAMPT	FOXN3	-0.593491	3.6997e-07	5.71189	0.0177308
NAMPT	OSGEP	-0.592891	3.82725e-07	5.70298	0.0183421
NAMPT	CENPC	-0.592873	3.831e-07	5.70272	0.0183601
NAMPT	SMARCC2	-0.592762	3.85516e-07	5.70107	0.0184758
NAMPT	OR7E128P	-0.592761	3.85525e-07	5.70106	0.0184763
NAMPT	FUT10	-0.592737	3.86052e-07	5.7007	0.0185016
NAMPT	MAGED1	-0.592599	3.8908e-07	5.69865	0.0186466
NAMPT	SLC38A3	-0.592562	3.89877e-07	5.69811	0.0186849
NAMPT	USP51	-0.59256	3.8993e-07	5.69807	0.0186874
NAMPT	FAM85B	-0.592497	3.91308e-07	5.69715	0.0187534
NAMPT	OBSCN	-0.592275	3.96236e-07	5.69385	0.0189896
NAMPT	ACTG1P1	-0.591785	4.073e-07	5.68661	0.0195199
NAMPT	MDM1	-0.591695	4.09381e-07	5.68527	0.0196196
NAMPT	TNN	-0.591497	4.13958e-07	5.68234	0.0198389
NAMPT	CALCOCO1	-0.59132	4.18093e-07	5.67972	0.0200371
NAMPT	FBXO7	-0.591076	4.23849e-07	5.67612	0.020313
NAMPT	C20orf96	-0.590774	4.31079e-07	5.67167	0.0206595
NAMPT	N6AMT1	-0.590095	4.47776e-07	5.66166	0.0214597
NAMPT	THOC5	-0.589906	4.52529e-07	5.65888	0.0216875
NAMPT	MPHOSPH9	-0.589852	4.53882e-07	5.65809	0.0217523
NAMPT	DCAF11	-0.589345	4.66895e-07	5.65064	0.022376
NAMPT	DDX17	-0.588902	4.78576e-07	5.64413	0.0229358
NAMPT	RP11-690G19.3	-0.58883	4.80487e-07	5.64308	0.0230274
NAMPT	MAGED2	-0.588654	4.85221e-07	5.6405	0.0232542
NAMPT	TRPM3	-0.588618	4.8619e-07	5.63997	0.0233006
NAMPT	ZBTB4	-0.588488	4.89722e-07	5.63806	0.0234699
NAMPT	CRMP1	-0.588429	4.9132e-07	5.6372	0.0235465
NAMPT	ATRNL1	-0.588259	4.95984e-07	5.63471	0.02377
NAMPT	RP11-506K6.4	-0.587475	5.18038e-07	5.62323	0.024827
NAMPT	KIAA1161	-0.587407	5.19979e-07	5.62224	0.02492
NAMPT	TRERF1	-0.587402	5.20137e-07	5.62216	0.0249275
NAMPT	C8orf58	-0.587342	5.21869e-07	5.62129	0.0250106
NAMPT	H2AFY2	-0.587158	5.27206e-07	5.6186	0.0252664
NAMPT	ZNF17	-0.587067	5.29871e-07	5.61727	0.0253941
NAMPT	SEMA5B	-0.586979	5.32449e-07	5.61599	0.0255176
NAMPT	TRIM45	-0.586931	5.33847e-07	5.6153	0.0255846
NAMPT	RP11-57H12.3	-0.586929	5.33918e-07	5.61526	0.025588
NAMPT	DNMT3A	-0.586879	5.35381e-07	5.61454	0.0256581
NAMPT	ZFYVE21	-0.586852	5.36208e-07	5.61413	0.0256978
NAMPT	SCN8A	-0.586833	5.36746e-07	5.61387	0.0257235
NAMPT	MTERFD2	-0.586461	5.479e-07	5.60844	0.0262581
NAMPT	FREM1	-0.58631	5.52495e-07	5.60623	0.0264783
NAMPT	ABCC6P2	-0.586261	5.53993e-07	5.60552	0.0265501
NAMPT	GAB1	-0.58625	5.54311e-07	5.60536	0.0265654
NAMPT	TTC5	-0.586102	5.58855e-07	5.60321	0.0267831
NAMPT	HCFC1R1	-0.586086	5.59358e-07	5.60297	0.0268072
NAMPT	LINC00663	-0.586079	5.59584e-07	5.60286	0.0268181
NAMPT	C17orf75	-0.585928	5.64234e-07	5.60068	0.0270409
NAMPT	RP11-506O24.2	-0.585666	5.72454e-07	5.59686	0.0274349
NAMPT	KAAG1	-0.585456	5.79113e-07	5.5938	0.027754
NAMPT	RPRD2	-0.585324	5.83323e-07	5.59189	0.0279558
NAMPT	TM7SF2	-0.585314	5.83632e-07	5.59175	0.0279706
NAMPT	CCDC171	-0.585105	5.90393e-07	5.5887	0.0282946
NAMPT	AC084219.4	-0.58501	5.93463e-07	5.58733	0.0284417
NAMPT	RERE	-0.584893	5.97297e-07	5.58563	0.0286255
NAMPT	UBL7-AS1	-0.584802	6.0029e-07	5.58431	0.0287689
NAMPT	L3MBTL1	-0.584677	6.04414e-07	5.5825	0.0289665
NAMPT	BPTF	-0.583895	6.30888e-07	5.57116	0.0302353
NAMPT	RP1-152L7.5	-0.583749	6.35934e-07	5.56905	0.0304771
NAMPT	LTBP1	-0.583651	6.39357e-07	5.56763	0.0306412
NAMPT	TMEM30B	-0.583502	6.44603e-07	5.56547	0.0308926
NAMPT	C14orf93	-0.583382	6.48825e-07	5.56374	0.031095
NAMPT	TNFRSF19	-0.583149	6.57141e-07	5.56037	0.0314935
NAMPT	DCP1B	-0.583141	6.5745e-07	5.56025	0.0315083
NAMPT	FBLN7	-0.583058	6.60409e-07	5.55906	0.0316501
NAMPT	ADAMTS10	-0.582311	6.87867e-07	5.54828	0.032966
NAMPT	PARD3B	-0.582204	6.91875e-07	5.54674	0.0331581
NAMPT	RP4-717I23.3	-0.582157	6.93645e-07	5.54606	0.0332429
NAMPT	TSC1	-0.581707	7.10845e-07	5.53957	0.0340673
NAMPT	WDTC1	-0.581676	7.12044e-07	5.53913	0.0341247
NAMPT	ITIH2	-0.581346	7.24885e-07	5.53439	0.0347401
NAMPT	NPR2	-0.581275	7.27716e-07	5.53336	0.0348758
NAMPT	ATP8A1	-0.58121	7.30278e-07	5.53243	0.0349986
NAMPT	ZNF572	-0.580829	7.45515e-07	5.52695	0.0357288
NAMPT	RNF26	-0.58059	7.5521e-07	5.52353	0.0361935
NAMPT	ZNF780B	-0.580534	7.57515e-07	5.52272	0.0363039
NAMPT	RP4-594I10.3	-0.5805	7.58897e-07	5.52224	0.0363701
NAMPT	ING4	-0.580486	7.59488e-07	5.52203	0.0363984
NAMPT	KAT7	-0.580446	7.61109e-07	5.52146	0.0364761
NAMPT	SCAND2P	-0.579956	7.81563e-07	5.51443	0.0374564
NAMPT	CASC5	-0.579939	7.82283e-07	5.51419	0.0374909
NAMPT	AGPAT3	-0.579928	7.82736e-07	5.51403	0.0375126
NAMPT	RP11-82O19.2	-0.579702	7.92339e-07	5.5108	0.0379729
NAMPT	TAB3	-0.579559	7.98504e-07	5.50874	0.0382683
NAMPT	FBXW2	-0.579363	8.06959e-07	5.50595	0.0386735
NAMPT	GPR75-ASB3	-0.579116	8.17778e-07	5.50241	0.039192
NAMPT	CTDSP2	-0.578519	8.44469e-07	5.49389	0.0404712
NAMPT	SLC39A11	-0.578334	8.52898e-07	5.49125	0.0408751
NAMPT	POGZ	-0.578226	8.57884e-07	5.4897	0.0411141
NAMPT	TMEM8B	-0.578163	8.60787e-07	5.4888	0.0412532
NAMPT	LINC01155	-0.578045	8.66243e-07	5.48712	0.0415147
NAMPT	UBE2E3	-0.577931	8.71571e-07	5.4855	0.0417701
NAMPT	ESRRG	-0.577675	8.83604e-07	5.48185	0.0423467
NAMPT	TNRC6C-AS1	-0.577566	8.88784e-07	5.4803	0.042595
NAMPT	RP11-384B12.2	-0.577149	9.08859e-07	5.47436	0.0435571
NAMPT	KIAA0922	-0.577109	9.10826e-07	5.47379	0.0436513
NAMPT	RP11-97O12.6	-0.576973	9.17467e-07	5.47186	0.0439696
NAMPT	ANXA9	-0.576785	9.26718e-07	5.46919	0.044413
NAMPT	TBCD	-0.576662	9.32834e-07	5.46744	0.0447061
NAMPT	NEK1	-0.576459	9.43019e-07	5.46456	0.0451942
NAMPT	EGFL8	-0.576295	9.5129e-07	5.46223	0.0455906
NAMPT	ART5	-0.576228	9.54719e-07	5.46128	0.0457549
NAMPT	SAPCD1-AS1	-0.575875	9.72861e-07	5.45627	0.0466243
NAMPT	ZNRD1-AS1	-0.575809	9.76267e-07	5.45534	0.0467876
NAMPT	RP11-439A17.7	-0.575745	9.79613e-07	5.45443	0.0469479
NAMPT	SLC2A9	-0.575629	9.85681e-07	5.45279	0.0472387
NAMPT	SOX12	-0.575381	9.98752e-07	5.44928	0.0478652
NAMPT	ZNF404	-0.575301	1.00303e-06	5.44814	0.0480702
NAMPT	XXbac-B562F10.11	-0.575267	1.00483e-06	5.44766	0.0481566
NAMPT	EVC	-0.575207	1.00805e-06	5.44681	0.0483109
NAMPT	SLC40A1	-0.574872	1.02618e-06	5.44207	0.0491796
NAMPT	MAL2	-0.574831	1.02841e-06	5.44149	0.0492864
NAMPT	RP11-55K13.1	-0.574688	1.03623e-06	5.43947	0.0496614
NAMPT	ZNF726	-0.574683	1.03654e-06	5.4394	0.0496759
NAMPT	PBX2	-0.574633	1.03925e-06	5.4387	0.0498059
NAMPT	TMC8	-0.57457	1.04275e-06	5.4378	0.0499739
NAMPT	BMS1	0.574719	1.03456e-06	5.4399	0.0495813
NAMPT	SHC1	0.574731	1.03387e-06	5.44008	0.0495481
NAMPT	PPP4R4	0.574826	1.02867e-06	5.44142	0.0492989
NAMPT	SERP1	0.574862	1.0267e-06	5.44193	0.0492045
NAMPT	GNS	0.574917	1.02373e-06	5.44271	0.0490623
NAMPT	SH3BP4	0.575063	1.01582e-06	5.44477	0.048683
NAMPT	CD93	0.575254	1.00554e-06	5.44748	0.0481906
NAMPT	C12orf44	0.575256	1.00544e-06	5.4475	0.0481859
NAMPT	ARCN1	0.57531	1.00254e-06	5.44827	0.0480468
NAMPT	RER1	0.575884	9.72395e-07	5.4564	0.046602
NAMPT	KPNA1	0.575884	9.72391e-07	5.4564	0.0466018
NAMPT	TMEM171	0.576757	9.28143e-07	5.46878	0.0444813
NAMPT	RRP9	0.576938	9.19172e-07	5.47137	0.0440513
NAMPT	EFR3A	0.577287	9.02156e-07	5.47633	0.0432358
NAMPT	B3GALNT2	0.577543	8.8988e-07	5.47997	0.0426475
NAMPT	LRRFIP1	0.577826	8.76507e-07	5.484	0.0420066
NAMPT	SLC38A1	0.577892	8.73378e-07	5.48495	0.0418566
NAMPT	CIRH1A	0.578142	8.61748e-07	5.48851	0.0412993
NAMPT	ST6GALNAC3	0.578189	8.59593e-07	5.48917	0.041196
NAMPT	NSUN2	0.578947	8.2524e-07	5.5	0.0395496
NAMPT	CBWD5	0.579469	8.02363e-07	5.50746	0.0384532
NAMPT	STEAP1B	0.579517	8.00276e-07	5.50815	0.0383532
NAMPT	CREM	0.57995	7.81822e-07	5.51434	0.0374688
NAMPT	NMD3	0.580097	7.75611e-07	5.51646	0.0371712
NAMPT	MT1XP1	0.580174	7.72412e-07	5.51755	0.0370179
NAMPT	JAK1	0.581032	7.37351e-07	5.52987	0.0353375
NAMPT	FBXL5	0.581116	7.34005e-07	5.53108	0.0351772
NAMPT	AC008592.5	0.581139	7.33068e-07	5.53141	0.0351323
NAMPT	RP11-406A20.1	0.581235	7.29275e-07	5.53279	0.0349505
NAMPT	IL2RA	0.581274	7.27742e-07	5.53335	0.034877
NAMPT	EDEM1	0.581548	7.16997e-07	5.53729	0.0343621
NAMPT	TLCD2	0.581616	7.14339e-07	5.53827	0.0342347
NAMPT	GALNT1	0.581619	7.14254e-07	5.5383	0.0342306
NAMPT	HAX1	0.581631	7.13754e-07	5.53849	0.0342066
NAMPT	SMIM15	0.581659	7.12695e-07	5.53888	0.0341559
NAMPT	TOR1A	0.58181	7.06865e-07	5.54106	0.0338765
NAMPT	PUS7	0.581869	7.04619e-07	5.5419	0.0337689
NAMPT	UBE2D3	0.581971	7.00722e-07	5.54337	0.0335821
NAMPT	DNAJC2	0.582015	6.99029e-07	5.54401	0.033501
NAMPT	RAB21	0.582038	6.98141e-07	5.54435	0.0334584
NAMPT	UBE2L3	0.582196	6.92185e-07	5.54662	0.033173
NAMPT	CBWD1	0.58225	6.90138e-07	5.5474	0.0330749
NAMPT	MLH3	0.582391	6.84886e-07	5.54943	0.0328232
NAMPT	USP43	0.582707	6.73178e-07	5.55399	0.032262
NAMPT	UBA6	0.582782	6.70433e-07	5.55507	0.0321305
NAMPT	HEATR5A	0.582957	6.6406e-07	5.5576	0.0318251
NAMPT	HAMP	0.583127	6.5793e-07	5.56006	0.0315313
NAMPT	BRIX1	0.583259	6.5321e-07	5.56196	0.0313051
NAMPT	EIF5	0.583508	6.4437e-07	5.56557	0.0308814
NAMPT	WNT3	0.583681	6.38322e-07	5.56806	0.0305916
NAMPT	RNASEH1	0.58448	6.10983e-07	5.57964	0.0292814
NAMPT	TNFRSF1A	0.58507	5.91535e-07	5.58819	0.0283493
NAMPT	BHLHE40	0.585252	5.85637e-07	5.59084	0.0280666
NAMPT	RP11-61L23.2	0.585493	5.77928e-07	5.59434	0.0276972
NAMPT	SETD3	0.585924	5.64367e-07	5.60062	0.0270473
NAMPT	TSHZ2	0.586113	5.58508e-07	5.60337	0.0267665
NAMPT	ARF4	0.586232	5.5486e-07	5.6051	0.0265916
NAMPT	SLC30A7	0.586449	5.48267e-07	5.60826	0.0262757
NAMPT	ADAMTS17	0.58646	5.47943e-07	5.60842	0.0262601
NAMPT	HYAL2	0.586672	5.41563e-07	5.61151	0.0259544
NAMPT	LBP	0.586829	5.36877e-07	5.6138	0.0257298
NAMPT	GPR116	0.58741	5.19906e-07	5.62228	0.0249165
NAMPT	MT1A	0.587414	5.19783e-07	5.62234	0.0249106
NAMPT	FAM169B	0.587443	5.18946e-07	5.62277	0.0248705
NAMPT	C1orf162	0.587555	5.15745e-07	5.6244	0.0247171
NAMPT	FGR	0.58777	5.09636e-07	5.62755	0.0244243
NAMPT	TRMT10C	0.588883	4.79078e-07	5.64385	0.0229598
NAMPT	HPX	0.589306	4.67924e-07	5.65006	0.0224253
NAMPT	MAP1LC3B	0.58934	4.67023e-07	5.65057	0.0223821
NAMPT	CCNL1	0.589531	4.6209e-07	5.65337	0.0221457
NAMPT	DEGS1	0.590009	4.49927e-07	5.6604	0.0215627
NAMPT	SEC23B	0.590012	4.49853e-07	5.66044	0.0215592
NAMPT	TXNDC5	0.590194	4.45303e-07	5.66312	0.0213411
NAMPT	KIAA0368	0.590263	4.43576e-07	5.66414	0.0212584
NAMPT	GMFB	0.590319	4.42206e-07	5.66496	0.0211927
NAMPT	S1PR1	0.590354	4.41339e-07	5.66548	0.0211512
NAMPT	MT1DP	0.590433	4.3939e-07	5.66664	0.0210578
NAMPT	UFD1L	0.590478	4.38287e-07	5.6673	0.0210049
NAMPT	PIGM	0.590882	4.28468e-07	5.67327	0.0205343
NAMPT	PDE7B	0.590905	4.27915e-07	5.67361	0.0205078
NAMPT	TNFRSF10D	0.591029	4.24971e-07	5.67543	0.0203667
NAMPT	ZC3H13	0.591217	4.20517e-07	5.6782	0.0201533
NAMPT	CD53	0.591226	4.20291e-07	5.67834	0.0201425
NAMPT	FAF2	0.591558	4.12542e-07	5.68324	0.0197711
NAMPT	TNPO1	0.591736	4.08431e-07	5.68588	0.0195741
NAMPT	ADAM10	0.591832	4.06228e-07	5.6873	0.0194685
NAMPT	IL1RN	0.591833	4.06213e-07	5.68731	0.0194677
NAMPT	CXCL5	0.591999	4.02436e-07	5.68977	0.0192867
NAMPT	CSTB	0.592015	4.02073e-07	5.69001	0.0192694
NAMPT	STK3	0.592204	3.97826e-07	5.6928	0.0190658
NAMPT	KLF9	0.592324	3.95147e-07	5.69458	0.0189374
NAMPT	DDX3X	0.592478	3.9173e-07	5.69686	0.0187737
NAMPT	FUNDC2	0.592538	3.90405e-07	5.69775	0.0187102
NAMPT	KB-1732A1.1	0.592628	3.88434e-07	5.69908	0.0186157
NAMPT	DNAJC12	0.59279	3.84912e-07	5.70148	0.0184469
NAMPT	NOP14	0.592796	3.84784e-07	5.70157	0.0184408
NAMPT	ARHGEF12	0.592996	3.80451e-07	5.70455	0.0182331
NAMPT	C4orf32	0.593014	3.80073e-07	5.70481	0.018215
NAMPT	TRIM38	0.593224	3.75588e-07	5.70793	0.018
NAMPT	ARL13B	0.593369	3.72519e-07	5.71009	0.017853
NAMPT	IL1R1	0.59369	3.65822e-07	5.71485	0.017532
NAMPT	CNDP2	0.59389	3.61717e-07	5.71782	0.0173353
NAMPT	MRPS5	0.594283	3.53745e-07	5.72368	0.0169532
NAMPT	PWP2	0.594586	3.47729e-07	5.72818	0.0166649
NAMPT	PIWIL2	0.595138	3.36995e-07	5.73642	0.0161505
NAMPT	EFNB2	0.595535	3.29477e-07	5.74234	0.0157902
NAMPT	TCEAL1	0.595933	3.2208e-07	5.7483	0.0154357
NAMPT	RP11-10I6.2	0.595994	3.20973e-07	5.7492	0.0153826
NAMPT	RARS	0.596217	3.16918e-07	5.75254	0.0151883
NAMPT	ATF4P3	0.596228	3.16717e-07	5.75271	0.0151787
NAMPT	YME1L1	0.596303	3.15369e-07	5.75383	0.015114
NAMPT	HIGD1AP1	0.596368	3.14199e-07	5.7548	0.015058
NAMPT	RFFL	0.596395	3.13703e-07	5.75522	0.0150342
NAMPT	SBNO2	0.596536	3.11199e-07	5.75732	0.0149142
NAMPT	SAA1	0.596567	3.10645e-07	5.75779	0.0148877
NAMPT	WISP1-OT1	0.596839	3.05853e-07	5.76186	0.014658
NAMPT	DERL1	0.59702	3.02707e-07	5.76458	0.0145072
NAMPT	UPP1	0.597579	2.93167e-07	5.77297	0.01405
NAMPT	SMAD5	0.597582	2.93124e-07	5.77301	0.014048
NAMPT	HIF1A	0.597929	2.87341e-07	5.77824	0.0137708
NAMPT	ZNF217	0.59806	2.85199e-07	5.7802	0.0136681
NAMPT	TAF13	0.598262	2.81911e-07	5.78324	0.0135106
NAMPT	FAM198A	0.598326	2.8087e-07	5.78421	0.0134607
NAMPT	CDV3	0.59884	2.72686e-07	5.79196	0.0130685
NAMPT	MLTK	0.598987	2.70392e-07	5.79417	0.0129585
NAMPT	TGM2	0.599202	2.67057e-07	5.79742	0.0127987
NAMPT	GRWD1	0.5996	2.61004e-07	5.80343	0.0125086
NAMPT	GPATCH4	0.599695	2.59568e-07	5.80487	0.0124398
NAMPT	CLNS1A	0.599749	2.58764e-07	5.80568	0.0124013
NAMPT	IL20	0.599784	2.5824e-07	5.80621	0.0123762
NAMPT	GJA4	0.599786	2.58211e-07	5.80624	0.0123747
NAMPT	RSL1D1	0.599799	2.58026e-07	5.80643	0.0123659
NAMPT	KRAS	0.599849	2.57276e-07	5.80719	0.01233
NAMPT	TMEM87B	0.600143	2.52942e-07	5.81164	0.0121223
NAMPT	DAP3	0.600255	2.51308e-07	5.81334	0.012044
NAMPT	CHIC2	0.600317	2.50413e-07	5.81427	0.0120011
NAMPT	RP2	0.600456	2.48398e-07	5.81639	0.0119045
NAMPT	ATF6	0.601026	2.40339e-07	5.82502	0.0115182
NAMPT	GZF1	0.601185	2.3813e-07	5.82743	0.0114124
NAMPT	XPOT	0.601236	2.3743e-07	5.8282	0.0113789
NAMPT	GFM1	0.601426	2.34829e-07	5.83108	0.0112542
NAMPT	SEMA4B	0.601534	2.3335e-07	5.83274	0.0111833
NAMPT	ODC1	0.601583	2.32693e-07	5.83348	0.0111518
NAMPT	CBWD7	0.601602	2.32431e-07	5.83377	0.0111393
NAMPT	EIF2A	0.601648	2.31809e-07	5.83447	0.0111095
NAMPT	IDE	0.60174	2.30576e-07	5.83587	0.0110504
NAMPT	SEMA4C	0.601972	2.27486e-07	5.83939	0.0109022
NAMPT	RWDD4	0.602008	2.27013e-07	5.83994	0.0108796
NAMPT	CTB-167B5.2	0.602037	2.26625e-07	5.84039	0.010861
NAMPT	KCNE1	0.602451	2.21229e-07	5.84669	0.0106024
NAMPT	NOC3L	0.602528	2.20237e-07	5.84786	0.0105549
NAMPT	RBMXL1	0.60275	2.17412e-07	5.85124	0.0104195
NAMPT	PDE12	0.603012	2.14106e-07	5.85524	0.010261
NAMPT	YAP1	0.603061	2.13492e-07	5.85599	0.0102316
NAMPT	LONRF3	0.603153	2.12355e-07	5.85739	0.0101771
NAMPT	ARHGEF35	0.60338	2.09555e-07	5.86086	0.0100429
NAMPT	PREB	0.603525	2.07782e-07	5.86308	0.00995796
NAMPT	G3BP1	0.603526	2.07771e-07	5.86309	0.00995744
NAMPT	ACSL3	0.603804	2.04416e-07	5.86734	0.00979663
NAMPT	PTPRG	0.60403	2.01732e-07	5.8708	0.009668
NAMPT	RAB6A	0.604145	2.00385e-07	5.87255	0.00960344
NAMPT	MRPS35	0.604448	1.96855e-07	5.87719	0.00943428
NAMPT	CLTB	0.604615	1.94929e-07	5.87975	0.00934198
NAMPT	TFAM	0.604628	1.9478e-07	5.87995	0.00933483
NAMPT	CTC-265F19.2	0.604786	1.92985e-07	5.88237	0.00924879
NAMPT	RPL22L1	0.605041	1.90114e-07	5.88628	0.00911123
NAMPT	TMEM41B	0.605095	1.89514e-07	5.88711	0.00908247
NAMPT	MT1L	0.605297	1.87267e-07	5.89022	0.00897479
NAMPT	CTA-217C2.1	0.605391	1.86244e-07	5.89165	0.00892573
NAMPT	TRMT6	0.605724	1.82622e-07	5.89678	0.00875214
NAMPT	PDCD2	0.605902	1.80717e-07	5.89951	0.00866086
NAMPT	CTB-111H14.1	0.606057	1.79074e-07	5.9019	0.00858213
NAMPT	MKRN2	0.606587	1.73558e-07	5.91006	0.00831777
NAMPT	EOGT	0.607089	1.6848e-07	5.9178	0.00807441
NAMPT	ENO1-IT1	0.607166	1.67714e-07	5.91899	0.00803769
NAMPT	PAK1IP1	0.607811	1.61419e-07	5.92896	0.00773599
NAMPT	GCH1	0.608374	1.56111e-07	5.93768	0.00748162
NAMPT	FGB	0.608415	1.55726e-07	5.93832	0.00746317
NAMPT	HMGXB3	0.608534	1.54629e-07	5.94016	0.00741061
NAMPT	CTD-2207L17.2	0.608753	1.52625e-07	5.94356	0.00731456
NAMPT	FAM3C	0.608902	1.51275e-07	5.94587	0.00724986
NAMPT	C1GALT1C1	0.608909	1.51215e-07	5.94598	0.00724697
NAMPT	IL1R2	0.608921	1.51107e-07	5.94616	0.0072418
NAMPT	SLC1A3	0.60939	1.46942e-07	5.95344	0.0070422
NAMPT	MAP3K5	0.609716	1.44109e-07	5.95851	0.00690641
NAMPT	SETX	0.609747	1.43837e-07	5.95901	0.00689337
NAMPT	ALG2	0.609909	1.42451e-07	5.96153	0.00682697
NAMPT	ZNF622	0.610073	1.41062e-07	5.96408	0.00676041
NAMPT	ZDBF2	0.61033	1.38914e-07	5.96807	0.00665744
NAMPT	SERPINB8	0.610367	1.386e-07	5.96866	0.00664241
NAMPT	TNFAIP1	0.610656	1.36223e-07	5.97316	0.0065285
NAMPT	GNG5	0.610828	1.34823e-07	5.97585	0.00646141
NAMPT	PITRM1	0.611071	1.32877e-07	5.97963	0.00636812
NAMPT	HMGN2P19	0.611104	1.32616e-07	5.98014	0.00635562
NAMPT	ECE2	0.611224	1.31658e-07	5.98203	0.0063097
NAMPT	AC026271.5	0.611254	1.31426e-07	5.98249	0.0062986
NAMPT	DDX24	0.611274	1.31264e-07	5.98281	0.00629082
NAMPT	EDEM3	0.611849	1.26807e-07	5.9918	0.00607723
NAMPT	EAF1-AS1	0.611922	1.26245e-07	5.99295	0.00605031
NAMPT	FAM150B	0.612692	1.20523e-07	6.00501	0.00577605
NAMPT	MTMR6	0.612708	1.20407e-07	6.00526	0.0057705
NAMPT	FGG	0.612775	1.19921e-07	6.00631	0.00574722
NAMPT	HLA-G	0.613591	1.14145e-07	6.01914	0.0054704
NAMPT	MIER1	0.613773	1.12897e-07	6.022	0.00541061
NAMPT	LCP1	0.613819	1.1258e-07	6.02273	0.00539541
NAMPT	CEBPD	0.613861	1.12293e-07	6.02339	0.00538162
NAMPT	APPL1	0.613953	1.11668e-07	6.02484	0.00535168
NAMPT	CD300E	0.614045	1.11051e-07	6.02628	0.00532214
NAMPT	EIF2S1	0.614058	1.1096e-07	6.02649	0.00531777
NAMPT	DNAJA2	0.614148	1.1036e-07	6.0279	0.00528902
NAMPT	MGAT5	0.614156	1.10305e-07	6.02803	0.00528637
NAMPT	TIPARP	0.614176	1.1017e-07	6.02835	0.00527992
NAMPT	ACOT9	0.614216	1.09905e-07	6.02898	0.00526719
NAMPT	MIR22HG	0.614896	1.05455e-07	6.03971	0.00505392
NAMPT	TEKT1	0.614984	1.04893e-07	6.0411	0.005027
NAMPT	KIF5B	0.615118	1.04039e-07	6.04322	0.00498608
NAMPT	MAN2A1	0.61552	1.01524e-07	6.04957	0.00486552
NAMPT	CCNC	0.615547	1.01359e-07	6.04999	0.00485765
NAMPT	SOD2	0.615564	1.01251e-07	6.05027	0.00485244
NAMPT	EBI3	0.616168	9.75883e-08	6.05983	0.00467692
NAMPT	RP11-217B7.2	0.616359	9.64568e-08	6.06286	0.00462269
NAMPT	MARS2	0.616543	9.53744e-08	6.06579	0.00457082
NAMPT	ARHGEF34P	0.616554	9.53099e-08	6.06596	0.00456773
NAMPT	ABLIM1	0.616591	9.50964e-08	6.06654	0.0045575
NAMPT	CAP1	0.616595	9.50692e-08	6.06662	0.00455619
NAMPT	LAMTOR5	0.616784	9.39771e-08	6.06962	0.00450385
NAMPT	SOCS4	0.616939	9.30905e-08	6.07207	0.00446136
NAMPT	EXOC8	0.61704	9.25189e-08	6.07367	0.00443397
NAMPT	ALPK1	0.617229	9.14499e-08	6.07669	0.00438274
NAMPT	AKIRIN1	0.617774	8.8441e-08	6.08536	0.00423854
NAMPT	RABGGTB	0.617921	8.76447e-08	6.08771	0.00420037
NAMPT	EIF2S2P4	0.618117	8.6596e-08	6.09083	0.00415011
NAMPT	CRP	0.618933	8.23489e-08	6.10386	0.00394657
NAMPT	MTRF1L	0.618944	8.22952e-08	6.10403	0.003944
NAMPT	ZNF654	0.619006	8.19829e-08	6.10502	0.00392903
NAMPT	PTPN1	0.619675	7.86638e-08	6.11572	0.00376996
NAMPT	RP11-113D6.6	0.619724	7.84219e-08	6.11652	0.00375837
NAMPT	RPL6P30	0.619729	7.84014e-08	6.11659	0.00375738
NAMPT	GS1-44D20.1	0.619733	7.83814e-08	6.11665	0.00375643
NAMPT	PGK1	0.619737	7.83627e-08	6.11672	0.00375553
NAMPT	RPS16P8	0.619756	7.82672e-08	6.11703	0.00375096
NAMPT	RP11-12P19.2	0.61976	7.82478e-08	6.1171	0.00375003
NAMPT	PRED60	0.619766	7.82185e-08	6.11719	0.00374862
NAMPT	TBC1D15	0.620041	7.69022e-08	6.12159	0.00368554
NAMPT	TBK1	0.620104	7.66029e-08	6.1226	0.0036712
NAMPT	NFKB1	0.620126	7.64949e-08	6.12296	0.00366602
NAMPT	NUP35	0.6205	7.47441e-08	6.12896	0.00358211
NAMPT	KLHL5	0.620688	7.38768e-08	6.13198	0.00354055
NAMPT	DIRC2	0.620691	7.38623e-08	6.13203	0.00353985
NAMPT	PHACTR2	0.620802	7.33573e-08	6.13381	0.00351565
NAMPT	DTX4	0.621382	7.07597e-08	6.14314	0.00339116
NAMPT	FAM91A1	0.621505	7.02203e-08	6.14512	0.00336531
NAMPT	EIF2S2	0.621904	6.84966e-08	6.15155	0.0032827
NAMPT	CYB561D2	0.622011	6.80398e-08	6.15329	0.00326081
NAMPT	VPS37A	0.622177	6.73373e-08	6.15597	0.00322714
NAMPT	FGF14-IT1	0.622373	6.65186e-08	6.15914	0.0031879
NAMPT	UBE2E1	0.622659	6.5341e-08	6.16376	0.00313147
NAMPT	EDNRB	0.622701	6.51685e-08	6.16444	0.0031232
NAMPT	LILRB2	0.622756	6.4945e-08	6.16533	0.00311249
NAMPT	CMTM6	0.623029	6.38479e-08	6.16973	0.00305991
NAMPT	NAPG	0.623326	6.26693e-08	6.17455	0.00300342
NAMPT	NIP7	0.623385	6.24377e-08	6.17551	0.00299233
NAMPT	ETV6	0.623392	6.24123e-08	6.17562	0.00299111
NAMPT	ERBB2IP	0.623531	6.18692e-08	6.17788	0.00296508
NAMPT	RAB43P1	0.623903	6.04447e-08	6.1839	0.00289681
NAMPT	C12orf5	0.624561	5.79944e-08	6.19459	0.00277938
NAMPT	DCUN1D5	0.624615	5.7798e-08	6.19547	0.00276997
NAMPT	YARS	0.624864	5.68974e-08	6.19953	0.00272681
NAMPT	TFPI	0.624911	5.67292e-08	6.20029	0.00271875
NAMPT	GNL2	0.624919	5.67014e-08	6.20042	0.00271741
NAMPT	NGLY1	0.625108	5.60298e-08	6.2035	0.00268523
NAMPT	CCDC47	0.625487	5.47053e-08	6.20968	0.00262175
NAMPT	SRP54	0.625489	5.47008e-08	6.2097	0.00262153
NAMPT	STEAP1	0.625615	5.42673e-08	6.21176	0.00260076
NAMPT	SYPL1	0.625811	5.35999e-08	6.21495	0.00256877
NAMPT	RP11-165P7.1	0.625875	5.33828e-08	6.216	0.00255837
NAMPT	TFG	0.626087	5.26702e-08	6.21947	0.00252422
NAMPT	EXT1	0.626315	5.19157e-08	6.2232	0.00248806
NAMPT	MED30	0.626798	5.03524e-08	6.23109	0.00241314
NAMPT	WDR45B	0.627712	4.7511e-08	6.24609	0.00227697
NAMPT	MRPL32	0.627794	4.72644e-08	6.24743	0.00226515
NAMPT	SEC22B	0.628053	4.64923e-08	6.25168	0.00222814
NAMPT	ZNF639	0.628157	4.6184e-08	6.2534	0.00221337
NAMPT	SH3GLB1	0.628355	4.56063e-08	6.25664	0.00218568
NAMPT	ZNF878	0.628436	4.5369e-08	6.25799	0.00217431
NAMPT	MYL12B	0.628555	4.50269e-08	6.25994	0.00215791
NAMPT	EHD4	0.628821	4.42688e-08	6.26432	0.00212158
NAMPT	TCEB1P2	0.629589	4.2146e-08	6.277	0.00201985
NAMPT	ADPRH	0.629871	4.13917e-08	6.28165	0.0019837
NAMPT	KLHL15	0.630014	4.10124e-08	6.28403	0.00196552
NAMPT	SNX9	0.630035	4.09587e-08	6.28436	0.00196294
NAMPT	GTF2B	0.630166	4.06149e-08	6.28654	0.00194647
NAMPT	SLCO4A1	0.630365	4.00991e-08	6.28983	0.00192175
NAMPT	BZW1	0.630789	3.9021e-08	6.29686	0.00187008
NAMPT	H6PD	0.630843	3.88865e-08	6.29775	0.00186364
NAMPT	SAMD8	0.63123	3.79285e-08	6.30417	0.00181772
NAMPT	CBFB	0.631443	3.7411e-08	6.30771	0.00179292
NAMPT	EIF2B2	0.631474	3.73376e-08	6.30822	0.0017894
NAMPT	COA7	0.632125	3.58018e-08	6.31904	0.0017158
NAMPT	CEBPZ	0.632158	3.57242e-08	6.3196	0.00171208
NAMPT	ZNF460	0.632648	3.46094e-08	6.32777	0.00165865
NAMPT	CDC123	0.632807	3.42546e-08	6.33042	0.00164165
NAMPT	RP11-1069G10.1	0.632956	3.39256e-08	6.3329	0.00162588
NAMPT	TWF1	0.633236	3.33156e-08	6.33758	0.00159665
NAMPT	UBXN4	0.634076	3.15462e-08	6.35162	0.00151185
NAMPT	CHMP2B	0.634095	3.15057e-08	6.35196	0.00150991
NAMPT	DCUN1D3	0.634154	3.13861e-08	6.35293	0.00150418
NAMPT	EMR2	0.634399	3.08877e-08	6.35705	0.00148029
NAMPT	UFM1	0.634738	3.02138e-08	6.36273	0.001448
NAMPT	UAP1	0.634877	2.9941e-08	6.36506	0.00143492
NAMPT	ADRB2	0.634927	2.98429e-08	6.36591	0.00143022
NAMPT	SOCS2	0.635107	2.94947e-08	6.36893	0.00141353
NAMPT	ELTD1	0.635285	2.91526e-08	6.37193	0.00139714
NAMPT	ENPP4	0.635476	2.8791e-08	6.37514	0.00137981
NAMPT	CHSY3	0.635543	2.86649e-08	6.37627	0.00137376
NAMPT	USP16	0.636795	2.64053e-08	6.39739	0.00126547
NAMPT	ZNF410	0.637009	2.60369e-08	6.401	0.00124782
NAMPT	SERPINA3	0.63739	2.53916e-08	6.40745	0.00121689
NAMPT	CAMSAP2	0.637425	2.53341e-08	6.40803	0.00121413
NAMPT	AP1AR	0.637648	2.49645e-08	6.41181	0.00119642
NAMPT	WBP1L	0.638808	2.31221e-08	6.43151	0.00110813
NAMPT	GNA13	0.638852	2.30549e-08	6.43226	0.0011049
NAMPT	FCER1G	0.640009	2.13507e-08	6.45198	0.00102323
NAMPT	YTHDF1	0.64076	2.03094e-08	6.46482	0.000973326
NAMPT	RP11-986E7.7	0.64111	1.98416e-08	6.4708	0.000950907
NAMPT	TNFRSF1B	0.64159	1.92148e-08	6.47904	0.000920871
NAMPT	YIPF1	0.642381	1.82238e-08	6.49263	0.000873374
NAMPT	FLOT1	0.642998	1.74838e-08	6.50326	0.000837909
NAMPT	PRR13	0.643214	1.72312e-08	6.507	0.000825804
NAMPT	IARS	0.64349	1.69148e-08	6.51175	0.000810644
NAMPT	ICAM1	0.643662	1.67202e-08	6.51472	0.000801314
NAMPT	PDCD5	0.644166	1.61613e-08	6.52344	0.00077453
NAMPT	EIF2AK3	0.644444	1.58598e-08	6.52827	0.000760079
NAMPT	B2M	0.644652	1.56387e-08	6.53186	0.000749486
NAMPT	TMEM33	0.645063	1.52096e-08	6.539	0.000728918
NAMPT	MOCOS	0.645371	1.48958e-08	6.54434	0.000713883
NAMPT	MORF4L2	0.645771	1.44972e-08	6.55129	0.000694777
NAMPT	SLC30A5	0.646041	1.4233e-08	6.55601	0.000682116
NAMPT	BCL6	0.646212	1.4069e-08	6.55898	0.000674256
NAMPT	G0S2	0.646278	1.40059e-08	6.56013	0.000671233
NAMPT	CDC37L1	0.646547	1.3752e-08	6.56481	0.000659065
NAMPT	MRPL3	0.647046	1.32918e-08	6.57353	0.000637009
NAMPT	PIM3	0.647062	1.32774e-08	6.57381	0.00063632
NAMPT	RNMT	0.647303	1.30608e-08	6.57803	0.000625938
NAMPT	NDFIP2	0.647439	1.29399e-08	6.58041	0.000620144
NAMPT	SLMO2	0.647963	1.24849e-08	6.58958	0.000598339
NAMPT	QTRTD1	0.648918	1.16931e-08	6.60635	0.000560392
NAMPT	RP5-956O18.2	0.649637	1.11291e-08	6.61901	0.000533362
NAMPT	NBN	0.649657	1.11136e-08	6.61936	0.000532622
NAMPT	SYTL3	0.649708	1.10745e-08	6.62027	0.000530744
NAMPT	IL1RL1	0.649966	1.08791e-08	6.62482	0.000521381
NAMPT	NCK1	0.650025	1.08356e-08	6.62585	0.000519294
NAMPT	DIMT1	0.650199	1.07061e-08	6.62892	0.00051309
NAMPT	IPO7	0.650477	1.05021e-08	6.63385	0.000503315
NAMPT	POGK	0.650685	1.03526e-08	6.63752	0.000496148
NAMPT	CTAGE9	0.651023	1.01136e-08	6.64349	0.000484693
NAMPT	SLC18A2	0.651266	9.94479e-09	6.6478	0.000476604
NAMPT	CBWD6	0.65139	9.85945e-09	6.65	0.000472514
NAMPT	RP11-286E11.1	0.651828	9.56411e-09	6.65778	0.00045836
NAMPT	RP11-756P10.3	0.652179	9.33393e-09	6.66401	0.000447328
NAMPT	ZFAND1	0.652366	9.21336e-09	6.66734	0.00044155
NAMPT	ZDHHC9	0.652474	9.14445e-09	6.66926	0.000438248
NAMPT	ASAH1	0.652806	8.93531e-09	6.67518	0.000428225
NAMPT	MMGT1	0.653106	8.75053e-09	6.68052	0.000419369
NAMPT	CBWD2	0.653184	8.70315e-09	6.68191	0.000417098
NAMPT	FAM115C	0.653489	8.51926e-09	6.68737	0.000408286
NAMPT	LITAF	0.653582	8.46409e-09	6.68903	0.000405642
NAMPT	ADO	0.653651	8.4235e-09	6.69026	0.000403696
NAMPT	LINC00551	0.654589	7.88839e-09	6.70704	0.000378051
NAMPT	TRNT1	0.65468	7.83785e-09	6.70868	0.000375629
NAMPT	ORM1	0.655013	7.65676e-09	6.71465	0.00036695
NAMPT	C4orf19	0.655142	7.58783e-09	6.71696	0.000363647
NAMPT	PIGF	0.655222	7.54501e-09	6.71841	0.000361594
NAMPT	TAF1D	0.655624	7.3347e-09	6.72563	0.000351515
NAMPT	CHMP4C	0.656008	7.13867e-09	6.73256	0.000342121
NAMPT	FNTA	0.656293	6.99686e-09	6.73768	0.000335324
NAMPT	ATF4	0.656496	6.89723e-09	6.74135	0.00033055
NAMPT	EMC6	0.656774	6.76321e-09	6.74636	0.000324127
NAMPT	RP11-369K16.1	0.65708	6.61793e-09	6.7519	0.000317165
NAMPT	KIAA1456	0.657224	6.55111e-09	6.7545	0.000313962
NAMPT	PRRG1	0.657965	6.21578e-09	6.76791	0.000297891
NAMPT	WDR3	0.658091	6.16011e-09	6.77021	0.000295223
NAMPT	THBD	0.658394	6.02878e-09	6.77571	0.000288929
NAMPT	SLC25A28	0.658429	6.014e-09	6.77634	0.000288221
NAMPT	FSTL3	0.658484	5.99031e-09	6.77735	0.000287086
NAMPT	LINC00240	0.658505	5.98151e-09	6.77772	0.000286664
NAMPT	IFITM3	0.658812	5.85193e-09	6.78332	0.000280454
NAMPT	TM4SF1	0.659326	5.64153e-09	6.79266	0.00027037
NAMPT	IL6STP1	0.659358	5.62864e-09	6.79325	0.000269752
NAMPT	TRPM4	0.659363	5.62665e-09	6.79334	0.000269657
NAMPT	IL4R	0.659397	5.61288e-09	6.79396	0.000268997
NAMPT	BATF3	0.659616	5.5258e-09	6.79795	0.000264824
NAMPT	SYS1	0.659821	5.44524e-09	6.8017	0.000260963
NAMPT	MAK16	0.659989	5.38013e-09	6.80477	0.000257843
NAMPT	INTS10	0.660245	5.28274e-09	6.80944	0.000253175
NAMPT	JUNB	0.66061	5.14598e-09	6.81613	0.000246621
NAMPT	HNRNPH2	0.66079	5.08019e-09	6.81941	0.000243468
NAMPT	FNIP2	0.660862	5.05385e-09	6.82074	0.000242206
NAMPT	STEAP4	0.660945	5.02382e-09	6.82226	0.000240767
NAMPT	NFIL3	0.66221	4.58635e-09	6.8455	0.000219801
NAMPT	DDX19B	0.662416	4.51872e-09	6.84929	0.00021656
NAMPT	FOSL2	0.662617	4.45349e-09	6.853	0.000213433
NAMPT	SLC16A7	0.66266	4.43967e-09	6.8538	0.000212771
NAMPT	LSG1	0.662862	4.37529e-09	6.85752	0.000209686
NAMPT	SERINC3	0.662863	4.37496e-09	6.85754	0.00020967
NAMPT	VIMP	0.663384	4.21318e-09	6.86715	0.000201917
NAMPT	NIPA2	0.663864	4.06881e-09	6.87604	0.000194998
NAMPT	HRH2	0.663898	4.0587e-09	6.87668	0.000194513
NAMPT	CSGALNACT2	0.664198	3.97132e-09	6.88223	0.000190326
NAMPT	UBE2W	0.664424	3.90666e-09	6.88641	0.000187227
NAMPT	BIRC3	0.664619	3.85139e-09	6.89004	0.000184578
NAMPT	FPR2	0.664628	3.84884e-09	6.89021	0.000184456
NAMPT	ZXDB	0.664772	3.80869e-09	6.89289	0.000182531
NAMPT	TAP1	0.666391	3.38363e-09	6.92305	0.00016216
NAMPT	RP11-864G5.3	0.666583	3.33641e-09	6.92663	0.000159897
NAMPT	TANC1	0.666757	3.29407e-09	6.92989	0.000157868
NAMPT	C5AR1	0.667241	3.17882e-09	6.93896	0.000152345
NAMPT	ABCE1	0.66767	3.08003e-09	6.94701	0.00014761
NAMPT	PTRH2	0.667735	3.06531e-09	6.94823	0.000146905
NAMPT	ACTR3C	0.667845	3.04054e-09	6.9503	0.000145718
NAMPT	TXLNG	0.668402	2.91804e-09	6.96077	0.000139847
NAMPT	PMM2	0.669089	2.77351e-09	6.97371	0.000132921
NAMPT	IFT43	0.669227	2.74522e-09	6.97633	0.000131564
NAMPT	FAM161B	0.67013	2.56732e-09	6.99339	0.000123039
NAMPT	CRK	0.670143	2.56471e-09	6.99365	0.000122914
NAMPT	RAB18	0.670169	2.55975e-09	6.99414	0.000122676
NAMPT	PVR	0.670202	2.55358e-09	6.99476	0.00012238
NAMPT	FNDC4	0.670349	2.52577e-09	6.99755	0.000121048
NAMPT	GTPBP4	0.670488	2.49978e-09	7.00018	0.000119802
NAMPT	AC002511.3	0.670885	2.42694e-09	7.00771	0.000116311
NAMPT	RRP15	0.671073	2.39316e-09	7.01128	0.000114692
NAMPT	RUFY3	0.671213	2.36821e-09	7.01395	0.000113496
NAMPT	SDAD1	0.671274	2.35738e-09	7.01512	0.000112977
NAMPT	HLA-E	0.671356	2.34299e-09	7.01668	0.000112288
NAMPT	KCTD14	0.671812	2.26444e-09	7.02536	0.000108523
NAMPT	C17orf96	0.671888	2.25168e-09	7.0268	0.000107912
NAMPT	NOL10	0.672043	2.22566e-09	7.02976	0.000106665
NAMPT	TBC1D2B	0.672085	2.21858e-09	7.03057	0.000106325
NAMPT	NECAP1	0.672528	2.14606e-09	7.03903	0.00010285
NAMPT	AGPAT6	0.672849	2.09497e-09	7.04516	0.000100401
NAMPT	SGK1	0.673011	2.06959e-09	7.04827	9.9185e-05
NAMPT	NOP2	0.673679	1.96815e-09	7.06106	9.43236e-05
NAMPT	DDX31	0.673902	1.93533e-09	7.06534	9.27505e-05
NAMPT	WARS	0.674822	1.8053e-09	7.08304	8.65188e-05
NAMPT	TSN	0.675213	1.75254e-09	7.09059	8.39903e-05
NAMPT	CD38	0.675834	1.67181e-09	7.10259	8.01215e-05
NAMPT	KHDRBS3	0.675979	1.65347e-09	7.10539	7.92425e-05
NAMPT	PID1	0.676012	1.64936e-09	7.10603	7.90454e-05
NAMPT	DCAF13	0.676115	1.63649e-09	7.10802	7.84287e-05
NAMPT	CHUK	0.676135	1.63393e-09	7.10842	7.83062e-05
NAMPT	RP11-1100L3.7	0.676457	1.59438e-09	7.11465	7.64107e-05
NAMPT	IDH3A	0.677032	1.52595e-09	7.12582	7.31311e-05
NAMPT	SERTAD1	0.677376	1.48641e-09	7.13249	7.12364e-05
NAMPT	MYL12A	0.677409	1.4826e-09	7.13315	7.10536e-05
NAMPT	USP38	0.677466	1.47615e-09	7.13426	7.07446e-05
NAMPT	RP11-46D6.1	0.67817	1.39867e-09	7.14797	6.70311e-05
NAMPT	RSPH10B	0.678928	1.31957e-09	7.16278	6.32402e-05
NAMPT	SERPINB1	0.6794	1.27238e-09	7.17204	6.09787e-05
NAMPT	AKAP7	0.680355	1.18194e-09	7.19079	5.66446e-05
NAMPT	KDSR	0.680661	1.15432e-09	7.19681	5.53207e-05
NAMPT	HSPA9	0.680719	1.14907e-09	7.19797	5.5069e-05
NAMPT	RAB12	0.680792	1.14266e-09	7.19939	5.47618e-05
NAMPT	ARHGEF5	0.680844	1.13801e-09	7.20043	5.45391e-05
NAMPT	ZC3H15	0.681265	1.10148e-09	7.20872	5.27884e-05
NAMPT	ETS2	0.68159	1.07401e-09	7.21514	5.14719e-05
NAMPT	CSNK1A1	0.682361	1.01143e-09	7.23041	4.84728e-05
NAMPT	CTD-2647E9.1	0.682478	1.00218e-09	7.23274	4.80296e-05
NAMPT	DYNLT1	0.682739	9.81999e-10	7.23792	4.70623e-05
NAMPT	RP11-1036E20.7	0.683027	9.60156e-10	7.24364	4.60155e-05
NAMPT	GADD45B	0.683182	9.48554e-10	7.24673	4.54595e-05
NAMPT	PTPN2	0.68368	9.12323e-10	7.25663	4.37231e-05
NAMPT	LILRA5	0.683965	8.9209e-10	7.26233	4.27534e-05
NAMPT	UCHL3	0.684022	8.88165e-10	7.26345	4.25653e-05
NAMPT	LENG9	0.684041	8.86845e-10	7.26383	4.2502e-05
NAMPT	VDAC1	0.685881	7.67164e-10	7.30068	3.67663e-05
NAMPT	PDE11A	0.686029	7.58226e-10	7.30366	3.6338e-05
NAMPT	SELK	0.686343	7.39571e-10	7.30999	3.54439e-05
NAMPT	DDX10	0.686491	7.30986e-10	7.31296	3.50325e-05
NAMPT	DPM1	0.687288	6.86134e-10	7.32905	3.2883e-05
NAMPT	NXT1	0.688528	6.21573e-10	7.35417	2.97889e-05
NAMPT	RCN1	0.68863	6.16511e-10	7.35625	2.95463e-05
NAMPT	RP11-344B2.2	0.688908	6.02978e-10	7.36189	2.88977e-05
NAMPT	RELL1	0.689011	5.98025e-10	7.36398	2.86603e-05
NAMPT	TMEM165	0.689246	5.86874e-10	7.36877	2.81259e-05
NAMPT	NLRC4	0.689267	5.85853e-10	7.36921	2.8077e-05
NAMPT	DCTN6	0.690386	5.35525e-10	7.39203	2.56651e-05
NAMPT	SOCS1	0.690687	5.22675e-10	7.39821	2.50492e-05
NAMPT	STK17A	0.690722	5.21215e-10	7.39892	2.49792e-05
NAMPT	TLR2	0.691407	4.93165e-10	7.41298	2.36349e-05
NAMPT	UGGT2	0.692389	4.55456e-10	7.43319	2.18277e-05
NAMPT	PNO1	0.692851	4.38695e-10	7.44272	2.10245e-05
NAMPT	LIMK2	0.693326	4.22073e-10	7.45253	2.02278e-05
NAMPT	HELB	0.693425	4.18655e-10	7.4546	2.00641e-05
NAMPT	SAMSN1	0.693911	4.02388e-10	7.46467	1.92844e-05
NAMPT	NOP16	0.694712	3.76866e-10	7.48132	1.80613e-05
NAMPT	GIMAP5	0.694733	3.76236e-10	7.48174	1.80311e-05
NAMPT	DNAH5	0.695191	3.62372e-10	7.49128	1.73667e-05
NAMPT	APMAP	0.695203	3.61998e-10	7.49154	1.73488e-05
NAMPT	NOLC1	0.695339	3.57989e-10	7.49437	1.71566e-05
NAMPT	SLC7A2	0.695912	3.41502e-10	7.50635	1.63665e-05
NAMPT	CEBPB	0.696186	3.33894e-10	7.51208	1.60019e-05
NAMPT	SLC4A7	0.697498	2.99595e-10	7.53962	1.43581e-05
NAMPT	DIEXF	0.697521	2.99008e-10	7.54012	1.433e-05
NAMPT	MT1M	0.69755	2.98312e-10	7.54071	1.42966e-05
NAMPT	MCL1	0.697788	2.92474e-10	7.54573	1.40168e-05
NAMPT	ATL3	0.698263	2.8116e-10	7.55576	1.34746e-05
NAMPT	TRMT11	0.69831	2.80066e-10	7.55675	1.34222e-05
NAMPT	C19orf43	0.698685	2.71474e-10	7.56467	1.30104e-05
NAMPT	MTRR	0.698748	2.70039e-10	7.56601	1.29416e-05
NAMPT	PLRG1	0.699198	2.60098e-10	7.57554	1.24652e-05
NAMPT	RSL24D1	0.699682	2.49805e-10	7.5858	1.19719e-05
NAMPT	CYP1B1	0.699946	2.44346e-10	7.59142	1.17103e-05
NAMPT	IRAK3	0.700686	2.29657e-10	7.60717	1.10063e-05
NAMPT	STX11	0.700784	2.27772e-10	7.60927	1.0916e-05
NAMPT	RHOQ	0.700819	2.27113e-10	7.61	1.08844e-05
NAMPT	API5P2	0.701537	2.13791e-10	7.62537	1.02459e-05
NAMPT	TCEB1	0.701866	2.07953e-10	7.6324	9.96613e-06
NAMPT	OGFOD1	0.702312	2.00266e-10	7.64197	9.59774e-06
NAMPT	MT2A	0.70256	1.96114e-10	7.6473	9.39874e-06
NAMPT	CDC42SE1	0.702762	1.92795e-10	7.65164	9.23969e-06
NAMPT	CYCS	0.703253	1.84934e-10	7.66222	8.86297e-06
NAMPT	RP11-613D13.8	0.703821	1.7623e-10	7.67447	8.44584e-06
NAMPT	HNRNPF	0.703881	1.7533e-10	7.67577	8.40269e-06
NAMPT	DNAJB9	0.704017	1.73315e-10	7.67871	8.30613e-06
NAMPT	CTC-444N24.11	0.704862	1.61273e-10	7.69701	7.72901e-06
NAMPT	ARID5B	0.705172	1.57054e-10	7.70375	7.52682e-06
NAMPT	RAP1B	0.705266	1.55795e-10	7.70579	7.46648e-06
NAMPT	PIK3C2A	0.705389	1.54159e-10	7.70848	7.38809e-06
NAMPT	UBE2J1	0.705458	1.53256e-10	7.70997	7.3448e-06
NAMPT	NDUFAF4	0.70608	1.45299e-10	7.72352	6.96348e-06
NAMPT	PANX1	0.706281	1.42813e-10	7.72791	6.84433e-06
NAMPT	ITGA1	0.707148	1.32545e-10	7.74688	6.3522e-06
NAMPT	RAB1A	0.707213	1.31803e-10	7.7483	6.31668e-06
NAMPT	CCDC50	0.707733	1.2602e-10	7.75971	6.0395e-06
NAMPT	LTV1	0.708481	1.18122e-10	7.77616	5.66102e-06
NAMPT	TGFBR3	0.70915	1.11457e-10	7.79093	5.34156e-06
NAMPT	C5orf27	0.709515	1.07974e-10	7.799	5.17468e-06
NAMPT	KIAA0020	0.709917	1.04257e-10	7.80791	4.99653e-06
NAMPT	ACBD3	0.710043	1.03124e-10	7.81069	4.94224e-06
NAMPT	SERPINA10	0.710231	1.01445e-10	7.81487	4.86173e-06
NAMPT	AZI2	0.710573	9.84582e-11	7.82247	4.71861e-06
NAMPT	DDX18	0.710997	9.48734e-11	7.8319	4.54681e-06
NAMPT	OSGIN2	0.711074	9.42306e-11	7.83363	4.516e-06
NAMPT	TIPRL	0.711538	9.047e-11	7.84398	4.33577e-06
NAMPT	SRGN	0.712221	8.52004e-11	7.85925	4.08323e-06
NAMPT	VMP1	0.712233	8.51121e-11	7.85951	4.079e-06
NAMPT	GRSF1	0.712445	8.35338e-11	7.86427	4.00336e-06
NAMPT	HIVEP2	0.713765	7.43353e-11	7.89395	3.56252e-06
NAMPT	NABP1	0.714235	7.13008e-11	7.90455	3.41709e-06
NAMPT	IL18R1	0.714507	6.95977e-11	7.9107	3.33547e-06
NAMPT	DHX32	0.714673	6.85815e-11	7.91445	3.28677e-06
NAMPT	CTD-2369P2.8	0.715009	6.65617e-11	7.92205	3.18997e-06
NAMPT	CNN3	0.715405	6.42515e-11	7.93104	3.07926e-06
NAMPT	DARS	0.715426	6.41295e-11	7.93153	3.07341e-06
NAMPT	SMAD1	0.716282	5.94046e-11	7.951	2.84697e-06
NAMPT	XBP1	0.716593	5.77707e-11	7.9581	2.76866e-06
NAMPT	ETF1	0.716901	5.61979e-11	7.96512	2.69328e-06
NAMPT	SRFBP1	0.716976	5.58197e-11	7.96684	2.67516e-06
NAMPT	RBM7	0.717394	5.37585e-11	7.97642	2.57638e-06
NAMPT	RPF1	0.718087	5.05066e-11	7.9923	2.42053e-06
NAMPT	PDZD8	0.71827	4.96768e-11	7.99652	2.38076e-06
NAMPT	CDKN1A	0.718623	4.81148e-11	8.00465	2.3059e-06
NAMPT	ADAMTS1	0.719199	4.56715e-11	8.01792	2.18881e-06
NAMPT	SLITRK3	0.71959	4.40763e-11	8.02698	2.11236e-06
NAMPT	UBE2D1	0.719671	4.3756e-11	8.02883	2.09701e-06
NAMPT	BTBD1	0.719676	4.37332e-11	8.02897	2.09591e-06
NAMPT	SBDS	0.719906	4.2829e-11	8.03429	2.05258e-06
NAMPT	TMEM2	0.720318	4.12521e-11	8.04384	1.97701e-06
NAMPT	SLA	0.720921	3.90423e-11	8.05786	1.8711e-06
NAMPT	CCNH	0.721097	3.84201e-11	8.06195	1.84128e-06
NAMPT	RP11-383G6.4	0.722698	3.31717e-11	8.09937	1.58975e-06
NAMPT	DIS3	0.725117	2.6517e-11	8.15644	1.27083e-06
NAMPT	DESI2	0.725583	2.53914e-11	8.1675	1.21688e-06
NAMPT	SGPP1	0.726618	2.30496e-11	8.19217	1.10465e-06
NAMPT	TMEM70	0.727817	2.05964e-11	8.22087	9.87082e-07
NAMPT	GOLPH3	0.728051	2.01472e-11	8.2265	9.65553e-07
NAMPT	PPAPDC2	0.728727	1.89017e-11	8.24278	9.05864e-07
NAMPT	ARPC5L	0.730555	1.58907e-11	8.28707	7.61561e-07
NAMPT	MT1E	0.73128	1.48285e-11	8.30473	7.10656e-07
NAMPT	YES1	0.731315	1.47794e-11	8.30558	7.08301e-07
NAMPT	FPR1	0.731774	1.41433e-11	8.31681	6.77817e-07
NAMPT	YRDC	0.732133	1.36643e-11	8.32561	6.54864e-07
NAMPT	SPSB1	0.732283	1.3469e-11	8.32928	6.45504e-07
NAMPT	AAED1	0.732507	1.31826e-11	8.33477	6.31777e-07
NAMPT	IMPAD1	0.73274	1.28901e-11	8.34051	6.17758e-07
NAMPT	FYTTD1	0.732935	1.26512e-11	8.34528	6.06309e-07
NAMPT	CCZ1	0.7334	1.20965e-11	8.35674	5.79723e-07
NAMPT	CSRNP1	0.733425	1.20668e-11	8.35737	5.78301e-07
NAMPT	BNIP2	0.733808	1.16285e-11	8.36682	5.57294e-07
NAMPT	HMOX2	0.733812	1.16239e-11	8.36692	5.57074e-07
NAMPT	SEH1L	0.734107	1.12969e-11	8.37421	5.41405e-07
NAMPT	TRIM27	0.73415	1.125e-11	8.37528	5.39155e-07
NAMPT	MBNL2	0.734258	1.11335e-11	8.37794	5.33571e-07
NAMPT	SOAT1	0.735334	1.00287e-11	8.40465	4.80625e-07
NAMPT	GCA	0.735679	9.69677e-12	8.41325	4.64718e-07
NAMPT	VAPA	0.736146	9.26554e-12	8.42489	4.44051e-07
NAMPT	NUDCD1	0.73741	8.1858e-12	8.45657	3.92304e-07
NAMPT	OSMR	0.738127	7.62789e-12	8.47464	3.65567e-07
NAMPT	GSKIP	0.738394	7.4301e-12	8.48136	3.56087e-07
NAMPT	TUSC1	0.738674	7.22722e-12	8.48844	3.46365e-07
NAMPT	YTHDF2	0.739238	6.83511e-12	8.50272	3.27573e-07
NAMPT	RP11-6J24.3	0.739477	6.67466e-12	8.5088	3.19883e-07
NAMPT	URGCP	0.741397	5.51276e-12	8.55778	2.64199e-07
NAMPT	ASRGL1	0.74183	5.27874e-12	8.56889	2.52983e-07
NAMPT	WTAP	0.742188	5.09255e-12	8.57809	2.44061e-07
NAMPT	UTP15	0.743421	4.49782e-12	8.60992	2.15558e-07
NAMPT	LNX2	0.743682	4.38081e-12	8.61668	2.0995e-07
NAMPT	SLC39A14	0.744132	4.18573e-12	8.62836	2.00601e-07
NAMPT	IFITM2	0.744266	4.12925e-12	8.63185	1.97894e-07
NAMPT	FAM89A	0.745435	3.6666e-12	8.66233	1.75722e-07
NAMPT	RP11-806H10.4	0.746744	3.20741e-12	8.69667	1.53715e-07
NAMPT	GRPEL1	0.74709	3.09538e-12	8.7058	1.48346e-07
NAMPT	TGFB3	0.74771	2.90437e-12	8.72215	1.39192e-07
NAMPT	TIFA	0.748955	2.5538e-12	8.7552	1.22391e-07
NAMPT	GYG1	0.749659	2.3738e-12	8.77398	1.13764e-07
NAMPT	KIAA1430	0.749949	2.30328e-12	8.78174	1.10385e-07
NAMPT	TBC1D30	0.750394	2.19884e-12	8.79367	1.05379e-07
NAMPT	IFNGR2	0.751055	2.05227e-12	8.81141	9.83553e-08
NAMPT	SOCS3	0.75116	2.02969e-12	8.81425	9.72728e-08
NAMPT	NIFK	0.751419	1.97545e-12	8.82122	9.46732e-08
NAMPT	PRKAA1	0.751546	1.94924e-12	8.82466	9.34173e-08
NAMPT	PELI1	0.752272	1.80626e-12	8.84426	8.65649e-08
NAMPT	SMIM12	0.752832	1.70261e-12	8.85947	8.15974e-08
NAMPT	MT1JP	0.753685	1.55577e-12	8.88269	7.45603e-08
NAMPT	SGMS2	0.753794	1.5379e-12	8.88567	7.37039e-08
NAMPT	HIPK3	0.754502	1.42656e-12	8.90503	6.83681e-08
NAMPT	GAREM	0.754547	1.41982e-12	8.90625	6.80447e-08
NAMPT	DUSP22	0.755301	1.31021e-12	8.92695	6.27916e-08
NAMPT	ELL2P1	0.755712	1.2539e-12	8.93827	6.00933e-08
NAMPT	MT1X	0.756985	1.09373e-12	8.97352	5.24169e-08
NAMPT	HIGD1A	0.757372	1.04908e-12	8.98427	5.02773e-08
NAMPT	DDX59	0.758881	8.91053e-13	9.02641	4.27037e-08
NAMPT	CRYBG3	0.758967	8.82779e-13	9.02882	4.23072e-08
NAMPT	ZNF330	0.76013	7.77693e-13	9.06156	3.72709e-08
NAMPT	EIF4A1	0.760137	7.77126e-13	9.06175	3.72438e-08
NAMPT	WWC1	0.761559	6.64922e-13	9.10206	3.18664e-08
NAMPT	VCPIP1	0.763088	5.61603e-13	9.14575	2.69148e-08
NAMPT	HIAT1	0.763616	5.29615e-13	9.16093	2.53818e-08
NAMPT	KIAA0895	0.76477	4.65683e-13	9.19425	2.23178e-08
NAMPT	EGLN1	0.765076	4.50038e-13	9.20311	2.15681e-08
NAMPT	CRYBG3	0.765372	4.35375e-13	9.21169	2.08653e-08
NAMPT	UTP3	0.765868	4.11789e-13	9.22613	1.9735e-08
NAMPT	TPST1	0.766178	3.97674e-13	9.23518	1.90585e-08
NAMPT	XRN2	0.767337	3.48906e-13	9.26912	1.67213e-08
NAMPT	ITPKC	0.767644	3.36976e-13	9.27815	1.61496e-08
NAMPT	ABCA1	0.769112	2.85125e-13	9.32153	1.36646e-08
NAMPT	STOM	0.770921	2.31688e-13	9.37548	1.11036e-08
NAMPT	IFNGR1	0.773476	1.72275e-13	9.45262	8.25629e-09
NAMPT	SQRDL	0.774819	1.47196e-13	9.49364	7.05437e-09
NAMPT	C11orf96	0.774948	1.44975e-13	9.4976	6.94795e-09
NAMPT	MAP3K8	0.775225	1.40327e-13	9.5061	6.72516e-09
NAMPT	DHODH	0.775419	1.37155e-13	9.51207	6.57313e-09
NAMPT	GTF2H1	0.778274	9.77076e-14	9.60065	4.68264e-09
NAMPT	ARNTL2	0.779148	8.79836e-14	9.62807	4.21661e-09
NAMPT	IL6ST	0.779665	8.26759e-14	9.64435	3.96224e-09
NAMPT	NRBF2	0.780447	7.52269e-14	9.66907	3.60525e-09
NAMPT	NRBF2P3	0.784808	4.41113e-14	9.80913	2.11404e-09
NAMPT	RAB20	0.785	4.30744e-14	9.81538	2.06434e-09
NAMPT	WDR36	0.785185	4.20997e-14	9.8214	2.01763e-09
NAMPT	FAM208B	0.785539	4.02874e-14	9.83297	1.93077e-09
NAMPT	IL15RA	0.786255	3.68502e-14	9.85643	1.76605e-09
NAMPT	ZNF121	0.78655	3.552e-14	9.8661	1.7023e-09
NAMPT	NNMT	0.788165	2.90007e-14	9.91952	1.38986e-09
NAMPT	PPP1R15B	0.78878	2.68333e-14	9.94	1.28599e-09
NAMPT	MINA	0.788961	2.62284e-14	9.94601	1.257e-09
NAMPT	RPF2	0.793895	1.39261e-14	10.1134	6.67407e-10
NAMPT	B4GALT1	0.795168	1.17948e-14	10.1574	5.65267e-10
NAMPT	ARFGAP3	0.796104	1.04313e-14	10.19	4.99919e-10
NAMPT	SS18	0.800125	6.10781e-15	10.3324	2.92717e-10
NAMPT	PRNP	0.800764	5.60314e-15	10.3554	2.6853e-10
NAMPT	DDX5	0.800881	5.51566e-15	10.3596	2.64338e-10
NAMPT	TARS	0.801474	5.09014e-15	10.3811	2.43945e-10
NAMPT	SPATA6L	0.803231	4.0057e-15	10.4451	1.91973e-10
NAMPT	STX12	0.805136	3.08108e-15	10.5154	1.47661e-10
NAMPT	CCDC71L	0.80533	2.99928e-15	10.5226	1.43741e-10
NAMPT	PNPT1	0.807381	2.25297e-15	10.5994	1.07974e-10
NAMPT	PNRC1	0.807498	2.21646e-15	10.6038	1.06224e-10
NAMPT	WDR43	0.808005	2.06373e-15	10.623	9.89042e-11
NAMPT	POLR1C	0.810474	1.45404e-15	10.7173	6.96848e-11
NAMPT	RAB27A	0.810724	1.40298e-15	10.7269	6.72379e-11
NAMPT	NCOA7	0.812138	1.14489e-15	10.7818	5.48689e-11
NAMPT	ARL5B	0.812171	1.13952e-15	10.7831	5.46113e-11
NAMPT	GNL3	0.814741	7.841e-16	10.8842	3.7578e-11
NAMPT	PPA1	0.815279	7.2451e-16	10.9057	3.47221e-11
NAMPT	FAM177A1	0.815558	6.95436e-16	10.9168	3.33288e-11
NAMPT	RAB5A	0.816954	5.65635e-16	10.9729	2.7108e-11
NAMPT	KIAA0040	0.818704	4.35556e-16	11.044	2.0874e-11
NAMPT	MCMBP	0.826267	1.3619e-16	11.3625	6.52689e-12
NAMPT	ZBTB21	0.826957	1.22135e-16	11.3925	5.8533e-12
NAMPT	COQ10B	0.827612	1.10097e-16	11.4211	5.27638e-12
NAMPT	AC008592.8	0.830795	6.6074e-17	11.5623	3.16659e-12
NAMPT	SLC25A32	0.832998	4.61185e-17	11.6621	2.21023e-12
NAMPT	RPRD1B	0.836003	2.79977e-17	11.8013	1.34179e-12
NAMPT	GLRX	0.839941	1.43367e-17	11.989	6.87088e-13
NAMPT	CASP4	0.840051	1.40664e-17	11.9943	6.74133e-13
NAMPT	DDX21	0.849539	2.59336e-18	12.4743	1.24287e-13
NAMPT	RLIM	0.849675	2.52894e-18	12.4815	1.212e-13
NAMPT	PLSCR1	0.850616	2.12482e-18	12.5314	1.01832e-13
NAMPT	PNPLA8	0.851019	1.97116e-18	12.5529	9.44676e-14
NAMPT	ATR	0.855328	8.71974e-19	12.7881	4.17894e-14
NAMPT	CPNE8	0.856813	6.54426e-19	12.8714	3.13634e-14
NAMPT	STAT3	0.857735	5.46611e-19	12.9237	2.61963e-14
NAMPT	SDC4	0.879651	5.01501e-21	14.3261	2.40344e-16
NAMPT	NAMPTL	0.97259	1.02542e-39	32.3993	4.91434e-35
